# Supplementary material for: Inflammasome activation in infected macrophages drives COVID-19 pathology
Source: Nature. Author manuscript; Available in PMC 2022 Aug 1. (PMC9288243; doi:10.1038/s41586-022-04802-1)
Supplement: Supplementary Table 1 [file NIHMS1809392-supplement-Supplementary_Table_1.xlsx]

## Sheet: IFNAR+RDV (14dpi)
Expression values of genes that are downregulated at 14dpi lungs upon anti-IFNAR+ Remdesivir (IR) treatment
gene_name	0dpi#1	0dpi#2	DEX_14DPI#1	DEX_14DPI#2	IR_14DPI#1	IR_14DPI#2	14DPI#1	14DPI#2
KDM5D	1	1	1	1	1	1	110.373	68.6317
CXCL1	45.2956	26.6302	57.8302	50.8187	1	1	430.68	474.422
CCL24	1	1.75383	14.982	23.2873	1	1	146.31	89.4415
ZNF358	16.9464	9.29212	17.6882	35.0864	4.00634	1	171.309	141.466
RAB13	95.7927	43.2144	86.2453	129.48	1	1	860.36	432.802
S100A9	316.385	212.826	326.646	528.029	1	1	2716.58	2361.61
EPHB3	9.85913	4.76914	23.5517	7.55509	1	1	105.686	63.4293
MAP7	8.97321	5.52297	28.9641	28.5314	7.01269	3.4538	229.121	47.822
DUSP6	86.0476	68.0908	118.72	102.604	25.0507	14.4959	258.808	813.881
MARVELD1	67.4435	19.0919	46.1033	82.9386	20.5412	3.4538	494.741	76.4354
LYL1	47.9534	63.5678	79.9308	118.336	61.1269	63.5718	330.682	522.544
IER3	39.9802	21.3534	31.2192	59.9958	13.0254	10.8152	186.934	197.392
CD209	129.457	30.3993	106.091	188.475	1	1	936.921	293.637
BLVRB	84.2758	48.4912	91.6577	200.275	5.50952	8.36139	315.057	871.108
CCL13	288.036	200.765	313.566	754.179	1	1	2465.02	1855.67
AP002954.1	1	2.50766	12.7269	21.3208	1	1	47.8742	82.9384
FCAR	3.65774	7.78446	33.0234	12.7992	1	1	1	168.779
APOL4	94.0208	28.1378	117.818	96.0487	1	1	283.807	529.048
GPX3	114.397	37.1838	129.996	85.5606	1	1	647.863	150.57
NRIP3	20.4901	18.3381	52.4178	27.2203	1	16.9497	205.684	85.5396
ARRDC4	129.457	46.2297	93.0108	266.481	1	1	735.362	569.366
PTGER2	19.6042	13.0613	33.9254	39.0195	4.00634	15.7228	130.685	129.76
KCNK13	29.3492	4.76914	22.1986	55.4072	1	1	57.249	205.196
CRYL1	35.5506	28.8917	35.2785	62.6178	26.5539	41.4876	111.936	218.202
ANTXR1	32.8929	8.53829	48.3585	74.417	1	1	405.68	1
SRXN1	159.578	120.105	157.96	254.026	62.63	73.387	730.675	635.698
SELENOP	290.693	62.814	185.022	602.101	1	1	1679.1	839.893
F13A1	732.764	147.243	761.442	1323.82	1	1	4252.49	2303.08
CYP1B1	41.752	24.3687	112.856	40.3305	1	1	333.807	140.165
NINJ1	237.539	212.826	220.653	386.439	53.611	61.118	1188.48	689.023
METRNL	155.149	71.8599	97.9722	370.051	16.0317	16.9497	796.298	642.201
KITLG	2.77183	9.29212	9.1186	28.5314	1	1	108.811	1
AC147651.4	26.6915	29.6455	29.4151	113.092	23.5476	26.7649	175.997	239.012
GABARAP	459.017	387.714	432.639	724.026	196.412	192.396	1405.66	1957.12
CRTAP	180.84	126.136	175.55	227.806	116.744	111.421	533.803	608.385
RASSF3	199.444	202.272	231.929	476.244	337.71	366.616	1063.48	901.022
ABHD8	32.8929	18.3381	40.2399	71.1394	17.5349	30.4456	90.0609	215.601
FTH1	14007.3	8336.09	11344.5	31412.3	796.178	854.921	60593.7	56956
PDGFB	40.8661	38.6914	68.655	63.2733	14.5285	4.6807	222.871	131.061
CCL18	1222.67	508.327	940.051	1703.36	1	1	4771.23	2359.01
LILRA5	57.6984	35.6761	80.3819	128.169	1	1	294.745	262.423
TRIP10	46.1816	49.9989	75.8715	92.1157	44.592	25.538	97.8733	339.159
RTN2	53.2689	27.384	30.3172	138.657	5.50952	18.1766	275.995	154.472
BCKDK	105.538	80.152	142.624	167.499	62.63	72.1601	355.681	435.404
CCNY	146.29	144.227	162.47	273.692	143.801	122.463	465.054	636.998
CD14	419.151	166.089	377.162	599.479	1	1	1311.91	1115.62
FOLR2	137.431	71.1061	193.591	254.682	1	1	833.798	259.821
NCF4	198.559	149.504	205.318	299.256	92.6935	64.7987	508.803	721.538
SPINT2	83.3899	49.245	87.5984	132.102	4.00634	37.807	233.808	296.238
CEBPB	592.79	225.641	444.817	569.981	44.592	81.9753	1221.29	1235.28
TGFA	12.5169	8.53829	14.982	58.6848	1	1	172.872	1
H2AFJ	82.504	37.1838	79.0288	104.57	67.1396	53.7566	185.372	252.018
PLIN3	155.149	114.074	152.096	227.806	82.1713	85.656	321.307	579.771
CHCHD10	96.6786	44.7221	112.405	117.025	11.5222	62.3449	102.561	439.305
ATF5	202.102	105.782	166.98	233.706	34.0698	27.9918	797.861	134.963
NDRG2	58.5843	28.8917	42.044	132.757	22.0444	3.4538	315.057	84.239
CCDC86	55.0407	64.3216	73.6164	96.7043	22.0444	61.118	224.434	158.374
SPI1	916.148	450.282	698.297	1539.48	1	1	3082.2	1882.98
CST3	655.69	339.469	685.669	889.87	1	1	2204.09	1276.9
CTBP2	142.746	74.8752	146.684	164.877	7.01269	10.8152	165.06	517.342
SULF2	25.8056	14.5689	71.3612	77.6945	1	1	158.81	164.877
PEA15	522.803	509.081	702.357	922.645	200.922	116.328	2055.65	1471.99
IGSF21	34.6647	8.53829	46.5544	107.848	1	1	255.683	76.4354
ARPIN	144.518	47.7374	119.171	249.438	1	1	568.177	220.803
NUDT16	133.887	105.782	154.802	238.95	134.782	122.463	505.679	333.956
RRAGD	103.766	53.0142	80.8329	196.342	4.00634	1	294.745	294.938
RTL8C	55.9266	18.3381	56.4771	59.3403	20.5412	26.7649	143.185	99.8463
GNA11	75.4167	32.6608	81.735	130.135	7.01269	5.90759	125.998	318.349
ZNF703	46.1816	21.3534	40.6909	98.6708	13.0254	1	113.498	177.883
SERPINF1	27.5774	22.1072	75.4205	80.9721	1	4.6807	183.809	141.466
SUMO3	199.444	163.073	253.579	274.347	148.311	107.74	374.431	720.237
IGHD	8.0873	19.8457	70.9102	87.5271	5.50952	1	122.873	203.895
SNN	136.545	117.09	167.431	486.076	41.5856	39.0339	638.489	709.832
TYROBP	466.99	258.809	331.607	727.304	1	1	1158.79	1018.08
GNA12	241.082	182.673	281.994	301.878	161.839	159.27	749.424	449.71
KCTD12	352.707	200.011	233.282	827.596	17.5349	15.7228	930.671	1244.38
CD300C	58.5843	43.2144	83.0881	117.025	1	1	240.058	164.877
LY6E	661.005	371.884	479.095	912.812	285.099	342.078	1633.78	1166.35
PTCRA	17.8323	11.5536	19.4924	59.3403	1	1	50.9991	105.049
OAZ1	1353.79	1075.96	1442.5	1974.08	800.687	778.854	3427.5	3419
MRAS	199.444	114.828	162.921	289.424	1	8.36139	447.867	445.809
HLA-DOA	200.33	162.319	304.545	208.796	29.5603	36.5801	691.613	318.349
ENG	508.628	200.765	479.546	387.095	76.1586	105.286	905.671	799.574
TP53I11	293.351	95.2286	150.292	387.095	13.0254	16.9497	465.054	587.575
SPRED1	283.606	158.55	235.537	635.532	1	1	1124.42	581.072
ISOC2	70.1012	68.8446	120.073	84.2496	31.0634	19.4035	235.371	159.674
TBC1D8	51.497	36.43	63.2426	73.7615	5.50952	16.9497	36.9369	226.005
CLTA	278.291	220.364	324.842	362.185	133.279	158.043	874.422	447.109
PRKCD	730.992	488.727	664.019	1015.73	170.858	167.858	2005.65	1224.87
NECTIN2	156.035	127.643	187.728	219.284	1	1	324.432	447.109
SNX17	288.922	255.04	457.446	339.898	292.615	257.422	594.739	904.924
OTUD1	94.9068	72.6137	87.1474	160.944	41.5856	69.7063	147.872	317.048
CAPG	672.522	353.038	1195.79	1032.77	196.412	284.414	2169.71	1997.44
MED11	28.4633	48.4912	38.8868	86.8716	22.0444	5.90759	77.5611	155.773
SLC39A1	254.371	176.642	189.532	413.97	164.846	131.051	600.989	518.643
RPL28	676.066	806.089	798.427	1278.59	854.802	894.182	1672.85	2170.42
RAB42	43.5238	21.3534	63.2426	109.159	1	1	174.434	138.865
GPX4	378.399	216.595	492.626	593.58	133.279	188.715	1044.73	929.635
SLC7A8	332.331	166.842	284.7	560.804	7.01269	1	883.797	652.605
EFHD2	672.522	548.28	788.504	1220.9	701.478	773.946	1440.04	2204.23
VEGFB	74.5308	59.7987	114.209	132.102	79.1649	29.2187	232.246	212.999
MGLL	291.579	212.826	273.424	712.882	11.5222	9.58829	849.422	911.427
JDP2	100.222	69.5984	86.6963	194.375	1	1	190.059	310.545
SLC40A1	971.074	735.229	902.165	2318.22	1	1	4011.87	1737.31
CD24	8.97321	17.5842	76.3226	20.0097	1	1	58.8115	108.951
GNAI2	1795.86	1363.17	1578.71	2456.54	1507.18	1315.01	3380.63	3699.93
VEGFA	32.0069	35.6761	63.2426	72.4504	5.50952	1	36.9369	198.693
SYK	526.346	507.573	871.043	641.432	8.51586	7.13449	1558.78	1081.81
PLTP	230.451	102.013	364.533	357.597	1	1	749.424	505.637
HLA-DQB2	4.54365	5.52297	42.4951	104.57	19.0381	10.8152	179.122	73.8341
SPP1	347.392	165.335	606.738	448.712	1	1	1266.6	556.36
CCL7	8.0873	21.3534	33.4744	46.8856	1	1	60.3739	75.1348
TTYH3	839.959	604.817	1031.16	1755.14	133.279	85.656	2933.76	1807.55
RHOG	437.755	365.099	428.129	743.036	355.749	369.07	1222.85	768.36
FTL	17915	10906.6	21844.5	55671.4	466.983	452.499	68696.7	62832.2
KIAA0930	430.668	284.44	598.619	839.396	112.235	182.581	1371.29	1028.48
HSPB1	199.444	141.212	260.344	408.726	115.241	129.824	585.365	530.348
ARPC1B	946.269	861.873	1312.15	1960.32	1048.71	1062.27	3272.82	2170.42
KCNQ1	49.7252	19.8457	47.0054	117.025	26.5539	27.9918	158.81	111.552
PNKD	196.787	96.7363	209.828	282.213	28.0571	25.538	657.238	155.773
NIBAN2	296.895	179.657	365.435	802.032	119.751	88.1098	880.672	1046.69
TSPO	184.384	106.536	207.122	390.372	34.0698	36.5801	290.057	695.526
FCGRT	629.998	260.317	504.804	604.723	67.1396	37.807	935.358	888.016
PPP1R14B	93.1349	89.9518	173.295	257.959	52.1078	108.967	219.746	486.127
RAB5C	369.54	329.669	299.133	701.739	236.998	248.833	796.298	834.691
ALDH3B1	166.666	47.7374	106.993	246.816	1	1	441.617	133.662
OLFML2B	43.5238	28.1378	60.9874	96.7043	1	1	136.935	115.454
SWAP70	157.807	187.95	360.474	290.735	34.0698	61.118	474.429	566.765
CDC42BPB	478.507	185.688	337.922	515.574	29.5603	46.3952	679.113	673.415
SNX8	233.995	151.012	310.86	529.995	70.1459	89.3367	532.241	793.071
VAT1	906.403	396.006	787.151	1011.79	166.349	147.001	1722.84	1110.42
CTSZ	3013.99	1764.21	2838.9	4337.19	91.1903	185.035	7144.62	4129.14
CEBPD	34.6647	21.3534	50.1626	65.8954	16.0317	12.0421	58.8115	121.957
NIBAN3	16.9464	41.7068	124.583	30.4979	8.51586	16.9497	157.247	84.239
GAS6	112.625	145.735	203.965	260.581	13.0254	1	329.119	395.085
HLA-DPB1	1230.65	760.106	1312.6	1153.38	226.476	183.808	2200.96	1634.57
YBX1	1642.6	1400.86	1908.87	3032.73	809.706	942.031	4218.11	3402.09
VAMP8	282.72	201.518	226.517	569.981	152.82	192.396	635.364	591.477
HMOX1	2337.15	1669.98	2570.99	5144.78	1	8.36139	6568.07	5273.67
ZYX	1125.22	763.875	1159.7	1981.95	866.827	646.349	2338.46	2460.45
GM2A	908.175	530.942	904.42	1026.87	140.795	95.4712	1718.16	1230.08
GATM	40.8661	20.5996	49.2606	84.9051	1	1	141.622	62.1287
ITPRIPL2	190.585	181.919	186.375	385.128	94.1967	91.7905	619.739	249.416
OTULINL	78.0744	48.4912	79.0288	158.978	19.0381	43.9414	271.308	85.5396
PTMS	259.687	165.335	296.878	739.103	229.482	178.9	760.361	787.869
NUB1	353.593	282.932	335.667	501.809	193.406	259.876	482.241	763.157
IRF8	353.593	310.824	429.031	524.751	4.00634	1	569.74	821.685
CYP27A1	377.513	92.2133	338.824	248.127	13.0254	1	665.051	189.588
SHB	24.0337	8.53829	39.7889	46.2301	5.50952	1	63.4989	60.828
TALDO1	603.421	395.253	549.005	738.447	250.527	180.127	1130.67	738.446
SLC48A1	153.377	108.798	235.988	413.315	13.0254	34.1263	541.615	398.987
STAC3	59.4702	53.768	94.3639	103.915	14.5285	12.0421	146.31	138.865
TIMP1	309.298	181.919	245.911	516.23	164.846	159.27	469.742	626.593
VASH1	363.338	166.842	281.994	590.302	121.254	165.404	780.674	473.121
ALOX5	608.736	211.318	445.719	604.723	1	1	902.546	592.777
C11orf45	33.7788	11.5536	44.7502	66.5509	1	1	1	155.773
LPAR1	74.5308	53.768	87.1474	214.696	1	1	133.81	291.036
ZBTB47	75.4167	26.6302	49.2606	158.978	19.0381	3.4538	244.746	45.2207
B3GNT7	108.195	31.907	110.601	174.054	5.50952	1	343.181	53.0244
SH2B3	742.509	488.727	613.503	1003.93	279.087	180.127	935.358	1318.52
GSTP1	375.741	305.547	501.647	533.273	49.1015	75.8408	557.24	873.709
HRH1	51.497	14.5689	78.1267	79.661	1	1	119.748	97.2451
EMILIN1	7.20139	7.78446	28.513	31.8089	1	1	7.24989	75.1348
MAFG	172.867	169.858	184.571	301.878	70.1459	64.7987	161.935	500.434
PXDC1	50.6111	19.8457	74.5184	98.6708	13.0254	20.6304	96.3108	138.865
LILRB3	297.781	151.766	238.244	429.047	11.5222	23.0842	446.305	461.416
TKT	1035.75	689.246	1074.01	1384.12	522.601	526.113	1369.73	1968.82
MAFB	488.252	333.439	375.809	915.435	1	1	1363.48	383.379
DDAH2	97.5645	110.305	135.408	328.754	76.1586	123.69	221.309	404.189
VIM	6499.17	4263.9	6629.39	7172.26	3452.28	3311.17	10130.5	8427.65
HHIPL1	7.20139	10.0459	19.9434	61.3068	1	1	107.248	1
CSF1R	1236.85	726.183	1003.65	1971.46	1	1	1940.03	2046.86
ECM1	70.9871	62.814	134.957	96.0487	8.51586	1	179.122	127.159
ABLIM3	12.5169	13.0613	47.0054	85.5606	1	1	104.123	71.2329
LTBR	241.968	100.505	193.591	390.372	1	1	357.244	417.195
AP2S1	167.552	111.813	146.233	301.223	47.5983	88.1098	296.307	293.637
PLAU	191.471	147.997	304.094	314.989	1	3.4538	496.304	317.048
KIAA0513	159.578	148.75	146.684	357.597	119.751	78.2946	343.181	317.048
FAM20C	75.4167	37.1838	175.55	250.093	11.5222	14.4959	375.993	180.484
TBC1D9	320.815	203.78	393.399	448.712	8.51586	1	791.611	306.643
ACP2	583.045	415.606	507.961	846.606	98.7062	59.8911	979.108	777.464
TSPAN15	97.5645	27.384	75.8715	157.011	1	1	207.246	93.3433
FSCN1	196.787	175.888	423.618	610.623	103.216	32.8994	696.3	626.593
CEBPA	222.478	106.536	222.457	368.74	7.01269	10.8152	444.742	297.539
TNS3	1209.38	728.445	1368.53	1230.73	25.0507	41.4876	2224.4	1032.38
GAB2	334.989	212.072	282.445	600.79	10.019	16.9497	590.052	508.238
IL4I1	187.042	165.335	285.602	465.756	22.0444	48.849	600.989	327.453
MMP14	810.724	389.976	829.999	1136.34	7.01269	12.0421	1554.1	863.304
GLUL	2777.45	1664.7	3008.94	5167.06	563.186	398.515	4614.98	5353.01
CMKLR1	529.004	331.177	438.051	748.935	1	5.90759	735.362	709.832
C20orf27	59.4702	37.1838	120.073	160.944	29.5603	36.5801	233.808	106.349
CTSA	563.555	368.868	580.127	630.288	190.4	181.354	650.988	811.28
MARCKS	496.225	446.513	573.812	1941.31	4.00634	2.2269	1679.1	1344.53
COLEC12	375.741	171.365	348.747	624.389	1	1	707.237	456.213
RAB3IL1	157.807	97.4901	195.846	663.064	1	1	425.992	599.28
ACTN1	910.832	398.268	641.918	1041.95	16.0317	19.4035	1007.23	985.562
AP1B1	603.421	493.25	833.607	842.018	421.888	339.624	1286.91	677.317
IRF5	272.089	181.165	282.896	404.793	100.209	115.102	366.618	436.704
TSPAN33	95.7927	118.597	216.143	200.275	1	1	352.556	131.061
VSIG4	303.982	55.2757	375.358	304.5	1	1	404.118	382.079
MMP2	15.1746	7.03063	56.4771	40.986	1	1	110.373	1
PLA2G15	249.056	102.767	322.136	235.672	34.0698	43.9414	436.93	201.294
PLD3	832.872	378.668	722.202	996.062	187.393	135.959	1411.91	551.158
SCIMP	226.908	192.473	227.87	452.645	1	1	325.994	451.011
RIPOR1	492.682	320.623	415.5	777.778	92.6935	100.379	729.112	627.894
FARP1	336.761	172.873	318.978	486.076	25.0507	16.9497	505.679	408.091
PRDX6	116.169	129.905	139.467	214.04	65.6364	43.9414	260.37	133.662
THBD	36.4365	19.8457	59.1833	122.925	1	1	57.249	145.368
PTGS1	63.8998	50.7527	73.1653	149.8	1	1	191.622	55.6256
RAB5IF	239.311	184.18	284.7	402.171	115.241	113.875	421.305	337.858
PLBD2	396.117	229.41	474.585	525.407	127.266	164.177	530.678	574.569
FBP1	441.299	99.7516	447.072	446.746	1	1	413.493	569.366
SYNGR2	493.567	362.838	541.789	690.595	127.266	172.766	869.735	483.526
CORO1B	241.968	190.965	374.907	497.22	175.368	187.489	394.743	558.962
CLEC10A	39.9802	16.8304	127.289	120.303	1	1	122.873	146.668
DYSF	655.69	383.191	615.307	1277.93	7.01269	5.90759	1130.67	929.635
NFAM1	482.051	269.363	397.909	916.09	2.50317	3.4538	727.55	695.526
THBS1	35.5506	14.5689	154.802	127.513	13.0254	4.6807	63.4989	236.41
GSN	1977.47	619.894	1854.75	1441.15	43.0888	39.0339	1799.41	1685.29
SPARC	214.505	49.9989	247.264	222.562	1	2.2269	441.617	54.325
YBX3	204.76	151.012	217.045	436.913	10.019	13.269	440.055	246.815
PI4K2A	301.324	180.411	291.014	503.775	110.732	79.5215	500.991	328.754
CTSD	6500.94	3170.85	7077.71	11066.6	886.368	753.089	11635.2	7138.75
CSF2RA	160.464	120.859	194.042	244.194	1	8.36139	244.746	205.196
CPNE2	110.853	66.5831	84.8922	234.361	35.573	14.4959	174.434	151.871
RXRA	684.039	405.052	454.739	1860.68	170.858	158.043	1457.22	890.617
MCOLN1	248.17	130.659	257.638	297.29	23.5476	40.2608	194.747	367.772
TCEAL8	20.4901	28.8917	35.7296	105.881	10.019	18.1766	58.8115	82.9384
PWWP2B	50.6111	27.384	56.0261	158.322	10.019	1	77.5611	136.263
LAT2	195.901	219.61	367.239	224.528	104.719	90.5636	241.621	345.662
RNASE1	287.15	152.52	511.57	1163.87	4.00634	1	821.298	838.593
DAGLA	131.229	66.5831	93.4618	279.591	29.5603	25.538	146.31	220.803
ARID3A	187.042	239.21	409.636	554.249	155.827	131.051	491.616	454.913
BASP1	103.766	133.674	190.885	241.572	1	1	285.37	138.865
RASSF4	748.71	461.589	829.548	899.702	1	27.9918	949.421	726.74
SIRPB2	62.128	22.861	174.197	244.849	1	1	160.372	244.214
AKR1B1	218.935	153.273	230.576	271.07	103.216	74.6139	269.745	214.3
SORBS3	265.002	164.581	271.169	449.368	94.1967	67.2525	169.747	522.544
RHOBTB1	21.376	6.2768	51.9668	78.35	1	2.2269	1	121.957
GRN	2163.51	1024.7	2208.36	3396.53	103.216	133.505	3535.31	1745.12
SQSTM1	1389.23	1122.7	1699.59	2318.22	444.436	425.507	2163.46	1612.46
TMCC3	49.7252	24.3687	78.5777	65.2398	1	9.58829	79.1236	55.6256
LIMK1	340.305	340.977	467.819	484.11	154.324	175.22	394.743	495.232
FES	149.833	109.551	121.877	444.124	41.5856	29.2187	127.56	398.987
LILRB4	820.469	529.434	788.504	1548	1	1	1410.35	748.851
CTSB	11089.1	7560.4	10785.2	18020.9	1090.8	1232.81	15191.4	11381.3
OSGIN1	44.4097	60.5525	69.5571	106.537	11.5222	8.36139	90.0609	72.5335
S100B	41.752	42.4606	54.2219	141.279	1	1	46.3117	133.662
RTN4	545.836	342.484	520.139	1003.93	209.941	212.027	680.675	718.937
ARHGEF11	717.703	469.128	599.972	1078.66	271.571	267.237	1021.29	518.643
FGD5	298.667	61.3063	216.594	446.09	1	1	497.866	81.6378
SLCO2B1	1484.02	543.003	1079.42	1611.58	1	1	1307.23	1037.59
SH2B2	56.8125	62.814	149.841	90.8047	8.51586	9.58829	105.686	103.748
ARHGEF40	119.712	65.0755	112.405	412.004	25.0507	57.4373	247.871	207.797
TREM2	47.9534	6.2768	118.72	167.499	1	1	177.559	71.2329
PHACTR1	150.719	112.567	176.452	269.759	1	1	233.808	146.668
ZNF768	40.8661	20.5996	99.7763	181.92	25.0507	23.0842	155.685	84.239
DAPK1	613.166	337.962	568.4	813.175	8.51586	4.6807	877.547	270.226
NEK6	365.11	218.857	462.858	389.061	109.228	145.774	335.369	370.373
CLIP2	108.195	94.4748	266.208	488.043	35.573	26.7649	407.243	216.901
CTSK	103.766	89.9518	202.612	222.562	37.0761	78.2946	186.934	160.975
ITGA9	206.532	125.382	257.638	230.428	1	1	188.497	210.398
LTBP2	26.6915	5.52297	90.3046	101.948	1	5.90759	69.7488	84.239
HLA-DQA2	3.65774	2.50766	346.04	120.303	19.0381	9.58829	102.561	270.226
MEF2C	96.6786	181.165	314.919	193.72	2.50317	1	183.809	216.901
TGFBI	1432.64	561.095	1258.03	1397.89	85.1776	53.7566	1107.23	977.758
SNX9	266.774	176.642	235.537	430.358	94.1967	54.9835	343.181	179.184
SRC	515.715	393.745	561.183	1024.25	64.1332	54.9835	622.864	600.581
TRPM4	78.0744	59.7987	70.9102	381.851	1	1	207.246	136.263
CFP	242.854	156.289	255.834	290.735	82.1713	45.1683	246.308	164.877
EPHX1	203.874	95.9824	156.606	349.075	10.019	2.2269	122.873	254.619
KIFC3	138.316	70.3523	147.135	327.443	4.00634	18.1766	243.183	110.251
SLC25A19	94.0208	109.551	164.725	195.031	41.5856	19.4035	124.435	140.165
CHIT1	158.692	57.5372	342.432	281.558	5.50952	1	308.807	144.067
ST14	109.081	37.9376	190.434	271.07	1	1	135.373	197.392
PLCG2	395.231	610.094	991.92	578.503	100.209	83.2022	493.179	618.79
LYVE1	7.20139	1	166.529	25.9093	1	1	135.373	1
RHOB	424.466	289.716	515.629	986.885	167.852	181.354	335.369	716.335
ACP5	660.119	285.193	614.856	859.061	94.1967	53.7566	694.738	304.042
TRIO	694.67	439.728	702.808	857.094	47.5983	27.9918	524.428	506.937
FAM20A	86.0476	75.6291	148.939	270.414	1	1	275.995	1
NFKBIE	238.425	177.396	281.994	500.498	49.1015	93.0174	218.184	296.238
AFDN	344.734	242.225	316.723	483.454	35.573	46.3952	161.935	358.668
MMP9	415.607	385.453	1785.74	2173.36	1	8.36139	1875.97	666.912
AHNAK2	234.881	53.0142	159.764	302.534	1	3.4538	254.12	42.6195
SPIB	47.0675	141.966	295.525	208.796	20.5412	8.36139	227.558	93.3433
OAZ2	342.076	224.887	300.937	575.881	82.1713	102.833	261.933	278.03
ITGB5	267.66	103.521	248.617	579.159	1	1	313.494	196.091
TCF4	148.947	328.162	371.298	321.544	26.5539	8.36139	294.745	127.159
TRIB1	129.457	227.902	308.154	263.859	52.1078	14.4959	279.12	68.6317
MAFF	102.88	63.5678	84.4412	299.912	13.0254	13.269	71.3112	157.073
EPAS1	361.566	208.303	443.915	762.045	26.5539	16.9497	404.118	310.545
MRC1	2264.51	631.201	1788.44	1433.94	1	1	1113.48	750.151
HSD3B7	108.195	37.9376	121.426	282.869	19.0381	21.8573	102.561	131.061
SOGA1	424.466	248.256	385.731	637.499	28.0571	12.0421	379.118	209.098
SLC22A23	104.652	66.5831	119.171	246.816	17.5349	1	82.2486	124.558
KREMEN1	65.6716	42.4606	93.0108	157.011	1	1	140.06	1
SDC3	1081.81	671.154	853.453	2231.7	20.5412	16.9497	893.172	790.47
TNFRSF13C	14.2887	68.8446	245.46	107.192	4.00634	13.269	63.4989	125.859
DOK3	301.324	210.564	565.694	554.249	5.50952	5.90759	283.807	300.14
CBFA2T3	43.5238	77.1367	139.016	99.9818	1	1	61.9364	60.828
TNFAIP2	1899.51	1271.96	1559.32	3598.43	4.00634	5.90759	1363.48	1228.78
UNC13B	55.9266	43.9682	82.637	179.298	7.01269	5.90759	68.1863	62.1287
LILRB5	560.897	306.301	534.121	1199.27	1	4.6807	508.803	309.245
ADAMTSL4	1205.84	548.28	894.948	1468.68	7.01269	3.4538	652.551	436.704
PLXNB2	1307.72	878.457	1476.33	2998.64	38.5793	64.7987	825.985	1123.43
TGM2	371.312	129.151	523.297	559.493	1	1	254.12	211.699
COL8A2	82.504	21.3534	118.269	372.673	1	1	207.246	1
AGRN	210.075	120.859	260.795	583.092	4.00634	1	241.621	90.7421
CD22	66.5575	169.104	513.825	218.629	1	1	22.8746	258.521
CCL22	41.752	154.027	740.695	225.839	8.51586	25.538	290.057	62.1287
CD79A	44.4097	151.012	529.611	333.998	2.50317	14.4959	65.0614	245.515
HK3	793.006	445.005	842.177	1427.39	1	1	372.868	430.201
ITGAX	2494.84	1785.31	2389.67	3176.28	52.1078	62.3449	841.61	1014.17
APOE	1436.18	283.686	1286.9	2044.22	1	3.4538	566.615	530.348
LRP1	3517.19	1528.26	3597.54	4590.22	1	13.269	1629.1	1061
PAX5	49.7252	281.424	627.485	158.978	1	1	105.686	147.969
WDFY4	659.233	706.584	1759.58	1108.15	1	1	694.738	210.398
LRRK1	298.667	277.655	495.332	360.874	8.51586	1	146.31	124.558
PLA2G2D	207.418	166.842	275.228	415.281	1	1	216.621	1
SLC43A2	412.949	289.716	396.556	748.935	7.01269	5.90759	147.872	177.883
GFRA2	38.2083	16.0766	38.4358	173.399	1	1	58.8115	1
STAB1	668.092	78.6444	727.615	1820.69	1	1	443.18	250.717
COL6A2	488.252	113.321	793.465	2163.52	8.51586	57.4373	544.74	244.214
FOS	159.578	80.9059	661.764	845.295	31.0634	59.8911	127.56	274.128
COL6A1	324.358	96.7363	711.828	1607.65	1	5.90759	350.994	179.184
AC013457.1	91.3631	11.5536	222.006	298.601	1	1	29.1245	90.7421
CCL17	42.6379	79.3982	337.02	432.98	1	5.90759	88.4984	85.5396
TSPAN4	138.316	93.721	244.107	340.553	5.50952	10.8152	41.6243	89.4415
COL1A1	615.823	105.782	517.884	1414.28	1	4.6807	277.558	90.7421
FN1	10950.9	2707.25	15334.3	6531.83	1	1	2333.77	1693.09
PDK4	68.3294	31.907	98.8742	219.284	1	1	1	40.0183
CD19	25.8056	175.888	280.641	162.255	1	1	43.1867	1
IGLV3-21	48.8393	294.993	360.023	220.595	1	1	38.4993	1
EDNRB	36.4365	26.6302	44.2992	107.848	1	1	36.9369	59.5274
PRKAR2A	144.518	154.781	157.96	237.639	149.814	123.69	304.12	436.704
IRF7	207.418	209.811	282.896	254.682	88.184	175.22	547.865	383.379
RBMS2	91.3631	56.7833	67.7529	189.786	1	7.13449	266.62	119.355
LGMN	2004.05	1023.19	1616.15	2107.8	2.50317	7.13449	3333.75	1975.33
CLEC5A	20.4901	10.7998	17.2372	45.5746	1	1	118.185	138.865
OCEL1	32.8929	18.3381	46.5544	31.1534	26.5539	5.90759	86.936	97.2451
C1QC	3200.03	1948.89	2145.21	4946.16	1	1	5139.97	3507.44
CD81	1053.46	709.599	1139.86	1015.07	376.793	492.986	1674.41	1417.36
GPR153	85.1617	35.6761	84.4412	97.3598	10.019	4.6807	35.3744	142.766
LYZ	1447.7	766.89	1193.08	1559.14	1	1	2229.09	2343.4
TAX1BP3	80.7321	56.0295	87.5984	88.8382	38.5793	69.7063	227.558	396.385
CD163L1	229.565	86.9365	188.63	269.759	1	1	58.8115	227.306
ARHGAP22	39.0942	27.384	42.4951	97.3598	1	1	100.998	59.5274
NEXN	7.20139	11.5536	9.1186	23.2873	7.01269	2.2269	88.4984	81.6378
OSCAR	164.008	58.291	125.936	185.198	1	1	340.056	155.773
PRAM1	72.7589	48.4912	51.0647	141.279	23.5476	16.9497	179.122	207.797
TIMP2	586.588	273.886	367.69	726.648	44.592	62.3449	1277.54	956.948
COLGALT1	853.248	530.188	755.128	935.1	292.615	348.212	1094.73	864.605
TMEM273	165.78	66.5831	116.916	193.72	17.5349	34.1263	186.934	167.478
ADAMTS14	39.9802	26.6302	31.2192	235.672	1	1	85.3735	1
CTSH	694.67	768.398	985.606	840.051	172.362	239.018	1211.92	768.36
ZNF516	82.504	54.5219	66.3998	166.188	1	10.8152	269.745	47.822
LPL	339.419	55.2757	221.555	201.586	1	1	218.184	349.563
CD300LF	107.31	45.4759	88.5005	117.681	14.5285	2.2269	200.996	222.104
PPFIBP1	33.7788	13.0613	42.9461	24.5983	16.0317	13.269	93.1859	62.1287
CABLES1	44.4097	20.5996	59.1833	80.9721	1	1	141.622	1
ACSS2	214.505	95.2286	173.746	225.839	28.0571	40.2608	194.747	121.957
SMIM3	10.745	10.0459	10.4717	21.3208	8.51586	12.0421	121.31	75.1348
LBX2-AS1	18.7183	22.861	28.513	32.4644	13.0254	1	121.31	202.595
CAT	269.432	138.197	219.751	275.003	112.235	75.8408	393.181	527.747
COX5A	143.632	117.843	128.191	221.906	73.1522	68.4794	290.057	271.527
CPA3	1	1.75383	4.60827	1	1	1	57.249	66.0305
RAB8A	477.621	492.496	500.294	706.983	315.163	285.64	1063.48	882.813
RPS4Y1	1	1	1	1	1	1	310.369	189.588
ACVRL1	147.176	44.7221	116.013	165.533	1	3.4538	71.3112	81.6378
HOXB6	13.4028	13.0613	7.31447	89.4937	1	1	68.1863	144.067
RAP2B	582.159	402.037	434.443	802.687	445.939	375.204	1355.66	1430.37
NAPA	304.868	258.809	349.649	341.864	267.061	220.615	577.552	586.274
IMPA2	53.2689	39.4453	52.4178	88.1826	17.5349	14.4959	105.686	80.3372
BAIAP2-DT	73.6448	37.1838	61.4385	94.7377	19.0381	8.36139	208.809	64.7299
ANXA4	241.968	168.35	233.733	277.625	59.6237	79.5215	300.995	569.366
TIGD6	7.20139	15.3227	11.3738	31.8089	2.50317	7.13449	24.4371	60.828
TMEM37	109.967	51.5065	83.5391	225.839	1	1	288.495	1
ZG16B	7.20139	16.0766	17.2372	32.4644	1	1	50.9991	47.822
INKA2	47.0675	22.861	32.1213	69.8284	10.019	2.2269	69.7488	366.471
FLNB	318.157	380.176	423.167	420.526	348.233	301.59	965.045	574.569
METTL7A	139.202	132.166	225.615	160.944	1	2.2269	179.122	242.913
MCEMP1	204.76	11.5536	117.367	82.9386	1	1	63.4989	179.184
SPIRE1	187.042	92.9671	98.8742	355.63	17.5349	16.9497	254.12	110.251
CNRIP1	17.8323	10.7998	25.3558	18.6987	1	1	196.309	90.7421
BHLHE41	300.439	78.6444	238.244	233.706	1	1	11.9373	307.944
ADAP2	327.902	181.165	194.493	565.393	1	1	802.548	516.041
TTC7B	159.578	75.6291	113.307	206.83	14.5285	7.13449	297.87	116.754
CDKN1A	349.164	333.439	275.679	630.944	68.6427	75.8408	1779.09	653.906
HLA-DRB1	3204.46	1767.22	2409.97	3446.35	316.666	447.591	3330.63	1963.62
PGD	1008.28	621.401	850.747	1079.97	130.273	105.286	2354.08	1763.33
SHE	49.7252	10.7998	33.0234	74.417	1	1	110.373	73.8341
MYDGF	105.538	135.935	129.996	179.298	52.1078	67.2525	190.059	279.33
UBE2J1	259.687	486.466	448.876	437.569	77.6618	139.64	315.057	424.999
RNF130	284.492	128.397	165.176	417.248	1	1	847.86	397.686
CD74	11497.5	7518.18	10599.4	11557	1680.04	1991.03	26744.3	16955.7
TNS1	831.986	278.409	623.877	632.91	1	1	975.983	410.692
SH3BGRL3	1067.64	996.808	957.642	1565.04	1334.31	1474.51	3107.19	2922.17
FOXRED2	57.6984	47.7374	56.0261	107.848	14.5285	1	110.373	159.674
SARS	1	1	1	1609.62	163.343	1410.71	694431	852150
ZNF385A	482.051	226.395	264.403	644.709	46.0952	23.0842	1058.79	1233.98
ARHGEF10L	366.882	172.119	241.852	487.387	1	1	588.49	272.827
AKR1A1	481.165	337.208	498.039	482.799	146.808	147.001	569.74	479.624
PLAUR	412.064	180.411	293.721	434.291	11.5222	1	475.992	505.637
GRB2	886.027	759.352	737.988	1294.32	545.148	480.717	2072.84	902.323
PGPEP1	220.706	167.596	189.532	304.5	73.1522	70.9332	305.682	297.539
HIP1	335.875	234.687	233.282	522.785	89.6871	112.648	269.745	454.913
CSTA	13.4028	16.0766	34.3765	27.8759	1	1	1	162.276
LAMC1	100.222	111.813	138.565	230.428	1	1	90.0609	1
P2RY6	74.5308	26.6302	44.2992	121.614	1	1	140.06	205.196
RCAN1	47.0675	42.4606	40.6909	117.681	1	15.7228	102.561	64.7299
TMSB4X	3332.92	3439.21	3593.48	4362.75	2760.82	2609.39	5560.28	5818.63
CFD	63.8998	62.814	41.593	253.371	1	1	132.248	82.9384
PRKACA	391.688	206.041	272.973	425.114	227.979	144.547	807.236	854.2
BCAR1	161.35	10.7998	80.8329	136.69	1	1	61.9364	75.1348
TNFRSF21	76.3026	43.2144	87.1474	96.7043	1	1	165.06	46.5213
AATK	26.6915	11.5536	26.2579	72.4504	1	1	125.998	1
SMIM25	303.096	100.505	168.784	353.664	1	1	425.992	376.876
PEAK3	3.65774	1.75383	10.9227	1	1	1	143.185	56.9262
BID	206.532	156.289	214.79	221.251	79.1649	59.8911	261.933	600.581
G6PD	374.855	227.902	302.741	403.482	133.279	145.774	847.86	513.44
PPBP	14.2887	4.76914	8.66757	27.2203	1	1	88.4984	94.6439
SLC46A1	153.377	117.843	143.978	246.816	1	15.7228	150.997	53.0244
PDE6G	55.0407	14.5689	20.8455	137.346	10.019	1	116.623	92.0427
ARSB	263.23	161.566	245.009	255.993	68.6427	80.7484	465.054	332.655
TLE1	40.8661	68.8446	50.1626	109.159	8.51586	8.36139	121.31	76.4354
VASP	1254.57	833.981	981.997	1467.37	680.434	581.323	1458.79	1686.59
RAB7B	70.1012	5.52297	34.8275	42.9526	1	1	207.246	95.9445
EMILIN2	998.538	457.066	703.71	938.377	110.732	77.0677	1015.04	607.084
MAGEF1	33.7788	44.7221	92.5598	39.0195	11.5222	2.2269	52.5616	76.4354
CDCP1	123.256	74.1214	93.0108	235.017	1	1	105.686	102.448
KDELR1	223.364	200.765	208.926	307.123	143.801	118.782	499.429	296.238
IER3IP1	44.4097	53.768	29.8661	138.001	7.01269	18.1766	149.435	175.282
PDE4A	178.183	87.6903	139.918	162.255	116.744	93.0174	429.117	239.012
SLC25A33	20.4901	37.1838	32.1213	47.5411	11.5222	2.2269	144.747	60.828
DUSP3	385.486	193.98	247.264	467.722	17.5349	18.1766	707.237	313.146
GAS2L1	101.994	65.0755	40.6909	271.07	22.0444	9.58829	388.493	292.337
C15orf39	231.337	271.625	233.282	374.64	167.852	122.463	460.367	535.551
RNF135	112.625	68.8446	58.2812	246.16	10.019	26.7649	177.559	89.4415
DBI	260.572	191.719	172.844	419.214	83.6745	72.1601	415.055	415.895
DUSP10	101.994	92.9671	109.248	151.111	16.0317	13.269	130.685	93.3433
MAPKAPK3	514.829	327.408	426.775	531.306	370.78	380.112	944.733	895.819
GABARAPL1	188.814	86.9365	126.838	204.208	47.5983	54.9835	136.935	239.012
PTPRH	25.8056	24.3687	45.6523	56.7182	1	1	1	121.957
ATP6V0C	535.205	343.992	383.025	643.398	164.846	241.472	2571.27	1191.06
ANPEP	661.005	235.441	651.39	373.329	1	1	324.432	497.833
RNF14	98.4504	68.8446	93.0108	103.259	74.6554	83.2022	202.559	306.643
FKBP1A	470.534	433.698	512.472	535.24	265.558	185.035	618.177	1293.81
GASK1B	47.0675	12.3074	27.1599	53.4407	1	1	197.871	134.963
ASAP2	49.7252	45.4759	86.2453	61.9623	4.00634	1	108.811	36.1165
FMNL2	474.077	309.316	297.329	788.921	4.00634	1	636.926	343.06
AC026401.3	13.4028	25.8764	28.062	25.9093	4.00634	12.0421	61.9364	63.4293
IL13RA1	202.988	99.7516	127.74	285.491	1	1	205.684	504.336
FCGR2A	472.306	270.871	271.169	729.926	1	1	1272.85	1002.47
CD163	1871.16	937.255	1381.16	1822.66	1	1	1524.41	1892.09
RAB20	113.511	80.152	67.7529	267.136	1	1	216.621	207.797
SOWAHC	56.8125	20.5996	38.4358	92.7712	1	1	47.8742	129.76
USP6NL	110.853	93.721	128.191	136.69	14.5285	8.36139	125.998	115.454
PDLIM1	433.325	130.659	300.486	259.27	175.368	115.102	319.744	705.93
NFE2	29.3492	15.3227	25.3558	37.7085	1	1	149.435	142.766
ADAMTS2	35.5506	23.6149	89.4025	39.0195	1	1	1	79.0366
TMEM167B	83.3899	63.5678	60.9874	122.925	34.0698	53.7566	215.059	281.932
CD68	3160.16	1561.43	2004.94	3426.03	5.50952	1	5643.09	4142.14
TMEM86A	89.5913	25.8764	83.9901	54.7517	4.00634	8.36139	93.1859	67.3311
MILR1	58.5843	19.8457	39.3378	96.0487	1	1	102.561	43.9201
TPD52L2	285.378	215.841	262.599	309.089	184.387	194.85	608.802	488.729
ABCC3	280.063	184.934	230.125	410.693	1	1	60.3739	153.171
TUBA1A	597.219	519.634	493.077	815.797	367.774	266.01	1354.1	943.942
RUBCNL	58.5843	65.8293	123.681	83.5941	1	1	183.809	1
LAIR1	358.909	176.642	207.122	426.425	47.5983	16.9497	808.798	716.335
RIN2	212.733	108.798	130.447	282.213	1	1	825.985	333.956
CLIC1	1103.96	1023.19	1092.05	1302.18	1030.67	867.19	2011.9	2580.11
RNF217	32.0069	17.5842	26.2579	89.4937	1	1	1	142.766
HCK	914.376	542.249	638.761	1068.17	1	1	2336.9	2621.73
OGFRL1	153.377	149.504	96.6191	303.189	119.751	127.371	635.364	655.207
RASGRP4	109.967	59.0448	56.9281	195.031	1	13.269	107.248	422.398
BRI3	389.03	178.15	252.677	363.496	44.592	106.513	983.795	690.323
PRG2	1	1.75383	1	1	1	8.36139	47.8742	166.177
SRGN	730.992	861.873	809.252	987.54	322.679	393.608	702.55	1331.52
NDRG3	108.195	102.767	131.349	115.714	82.1713	45.1683	183.809	206.496
SCN1B	28.4633	22.861	29.8661	46.2301	1	7.13449	55.6865	84.239
CREG1	454.587	321.377	337.922	579.159	13.0254	10.8152	1152.54	876.31
LRRC59	205.646	231.672	295.976	210.763	124.26	135.959	358.806	293.637
EPB41L2	608.736	392.237	445.268	727.959	22.0444	40.2608	533.803	464.017
FGR	895.772	627.432	574.263	1296.29	29.5603	16.9497	1522.85	1123.43
SERPINB6	288.922	176.642	247.715	286.146	32.5666	77.0677	241.621	173.981
RIN3	349.164	279.917	294.172	429.047	149.814	124.917	616.614	337.858
HMGN2	438.641	546.018	618.014	488.698	310.653	295.456	643.176	664.311
GAA	539.635	243.733	436.247	400.86	77.6618	61.118	550.99	252.018
SKAP2	173.753	129.905	118.269	272.381	31.0634	29.2187	74.4362	401.588
SIGLEC1	2096.18	854.334	1360.87	1834.46	1	1	1316.6	921.832
RALB	208.304	178.15	187.277	252.06	70.1459	118.782	441.617	583.673
TYMP	954.242	808.351	611.699	1580.12	241.507	277.052	1308.79	1807.55
UBB	1171.29	1002.84	1162.41	1240.57	733.045	760.45	1574.41	1435.57
ARL11	57.6984	37.1838	49.2606	75.728	1	1	275.995	141.466
FUCA1	202.988	125.382	163.823	212.074	22.0444	25.538	552.553	155.773
TMED10	342.962	326.654	338.373	412.659	215.954	207.119	575.99	549.857
ICAM1	1036.63	850.565	985.155	1123.23	95.6998	88.1098	1490.04	986.862
TMEM51	54.1548	49.9989	60.0854	122.269	1	1	157.247	1
C5AR1	508.628	279.917	339.275	563.426	10.019	8.36139	996.295	634.397
TUBA1C	465.218	445.005	481.801	529.34	249.023	297.909	844.735	822.985
RBM47	479.393	287.455	365.886	538.517	1	1	602.552	516.041
IGHV3-7	87.8194	357.561	177.354	360.874	1	1	57.249	1
MSRB1	80.7321	65.8293	74.9695	91.4602	37.0761	53.7566	125.998	401.588
PPIC	39.0942	8.53829	47.4564	27.8759	1	1	113.498	1
FCGR2B	127.686	117.09	172.393	196.997	1	1	75.9987	1
HLA-DMB	505.97	334.946	485.41	444.779	37.0761	85.656	590.052	617.489
CDK18	142.746	54.5219	111.503	113.747	1	9.58829	254.12	103.748
IFI6	658.347	439.728	353.708	1039.98	46.0952	68.4794	1632.22	1317.22
ARHGAP18	248.17	138.197	195.846	222.562	76.1586	64.7987	327.557	579.771
RNF144B	291.579	163.827	232.38	313.678	1	3.4538	232.246	226.005
IGHM	3207.12	15581.1	19828.4	7725.51	89.6871	102.833	1072.86	829.488
SOCS2	31.121	19.8457	11.3738	77.039	20.5412	4.6807	110.373	170.079
IRF2	187.928	228.656	246.813	217.318	163.343	96.6981	416.618	307.944
SIDT2	1001.2	614.617	734.831	1048.5	158.833	153.135	618.177	803.476
CORO1C	1099.53	489.481	707.318	948.21	130.273	116.328	1463.47	1157.24
PTAFR	651.26	326.654	649.586	423.148	5.50952	1	1127.54	1210.57
NFE2L1	899.316	685.477	711.377	1049.81	486.525	424.28	1200.98	894.519
FRMD4A	327.902	163.073	234.635	352.353	2.50317	1	285.37	164.877
PAX8-AS1	397.889	268.609	323.038	514.919	4.00634	8.36139	4.12494	124.558
IGF1	6.31548	1	5.51033	1	1	1	180.684	67.3311
CYFIP1	670.75	421.637	503.451	695.184	128.77	218.161	765.049	575.869
KIAA1522	115.283	47.7374	105.64	73.7615	4.00634	4.6807	157.247	409.391
CD276	319.043	151.012	226.066	290.079	35.573	3.4538	268.183	482.226
EMP1	267.66	164.581	231.027	247.471	13.0254	14.4959	780.674	293.637
NAV1	155.149	141.966	149.841	195.686	11.5222	4.6807	393.181	392.484
DSC2	94.0208	43.2144	81.735	93.4267	1	1	99.4357	149.27
MAP1LC3B	171.095	118.597	150.743	161.6	158.833	113.875	435.367	318.349
SLC15A3	532.548	270.117	378.966	525.407	1	1	644.739	579.771
SLC29A1	156.035	126.136	111.954	250.749	23.5476	10.8152	188.497	102.448
NEU1	233.995	183.427	207.122	257.959	86.6808	84.4291	315.057	304.042
ASCL2	41.752	23.6149	24.4537	59.9958	14.5285	5.90759	49.4366	175.282
DHX58	115.283	78.6444	81.735	136.035	41.5856	74.6139	347.869	259.821
ALDH7A1	32.0069	15.3227	31.6703	37.7085	1	1	43.1867	79.0366
C1QA	2292.86	1282.51	1243.6	3129.74	1	1	3219.69	1517.51
MAP1A	41.752	43.2144	42.9461	48.8521	61.1269	51.3028	191.622	171.38
TMEM176A	202.102	123.12	130.447	265.825	1	1	647.863	561.563
CXCL16	458.131	186.442	285.151	384.473	17.5349	10.8152	882.234	607.084
NPC2	281.834	187.95	186.826	351.042	37.0761	19.4035	857.235	583.673
MMP12	475.849	678.692	868.337	513.608	1	1	196.309	460.115
C1QB	3440.11	1950.4	1996.82	4324.08	1	1	3607.19	3671.32
CPEB4	272.089	292.732	293.27	330.065	109.228	165.404	319.744	322.251
ZFHX3	462.561	200.765	223.81	545.728	37.0761	42.7145	490.054	281.932
CCND1	120.598	92.2133	84.4412	174.054	1	7.13449	852.547	241.613
PSMB4	306.64	328.916	281.092	424.459	211.444	197.304	474.429	579.771
PLB1	46.1816	16.8304	44.7502	26.5648	1	4.6807	168.185	110.251
HINT3	61.2421	47.7374	59.6343	64.5843	20.5412	24.3111	90.0609	164.877
IFI30	2622.42	1700.13	1615.7	3401.12	8.51586	12.0421	3238.44	3356.57
ZNF366	64.7857	38.6914	93.0108	69.8284	1	1	1	120.656
ANXA2	3142.45	1934.57	2088.83	3375.56	1132.89	1075.76	5749.34	5126.7
UBE2E2	69.2153	41.7068	40.2399	118.992	1	1	268.183	151.871
RNPEP	272.975	157.796	189.081	269.103	176.871	102.833	552.553	454.913
HEXB	348.278	162.319	258.089	274.347	55.1142	24.3111	405.68	324.852
MPZL1	125.028	89.198	105.189	138.001	34.0698	26.7649	143.185	168.779
PPIF	167.552	196.996	189.983	211.418	103.216	63.5718	257.245	209.098
COMMD7	68.3294	76.3829	84.4412	73.1059	80.6681	36.5801	230.683	162.276
MYO1E	393.459	295.747	347.394	422.492	17.5349	50.0759	380.681	149.27
PSAP	8482.73	5068.24	6259.09	7961.5	794.675	645.122	8900.84	6435.12
TLR10	2.77183	55.2757	27.611	25.9093	1	1	49.4366	60.828
HHEX	61.2421	55.2757	70.9102	76.3835	1	1	197.871	119.355
PFDN2	54.1548	47.7374	45.2013	79.661	10.019	15.7228	49.4366	142.766
CNP	264.116	288.963	374.005	230.428	208.438	289.321	958.795	726.74
NRP2	672.522	337.208	650.037	443.468	17.5349	7.13449	260.37	167.478
ARF1	826.671	726.183	702.357	964.598	518.091	623.038	1860.34	1858.27
CSF2RB	994.108	676.431	724.908	1161.25	1	5.90759	840.048	725.44
CHP1	239.311	204.534	228.772	244.849	167.852	167.858	377.556	469.22
HSPA6	61.2421	34.9223	42.9461	107.192	1	1	38.4993	90.7421
LILRB2	723.019	451.036	433.992	969.842	1	1	813.486	942.641
TCN2	231.337	182.673	225.615	260.581	1	3.4538	346.306	76.4354
RNF19B	239.311	172.873	132.702	352.353	103.216	121.236	410.368	1116.92
EXT1	94.0208	74.8752	100.227	89.4937	19.0381	37.807	85.3735	134.963
SNTB1	133.887	100.505	76.7736	205.519	61.1269	46.3952	327.557	192.19
CC2D2A	27.5774	4.01532	13.6289	15.4212	1	1	46.3117	149.27
CTSL	1946.46	1383.52	1317.57	2373.29	50.6047	101.606	1561.91	1464.19
VPS37C	282.72	151.766	190.434	273.692	38.5793	53.7566	291.62	194.791
NLRP12	12.5169	6.2768	5.0593	27.2203	1	1	50.9991	85.5396
NFIC	280.948	184.18	155.253	370.707	151.317	183.808	575.99	491.33
FCRL5	104.652	504.558	586.441	186.509	1	1	52.5616	59.5274
PLEK	1062.32	976.455	933.286	1247.12	92.6935	48.849	2093.15	2169.12
SLAMF8	701.757	315.347	387.536	665.03	53.611	42.7145	1086.92	651.305
APLP2	1457.44	750.306	1070.4	1156.01	173.865	150.682	1343.16	750.151
CXCL3	57.6984	44.7221	70.9102	94.7377	1	1	75.9987	1
PDGFC	90.4772	61.3063	83.9901	108.503	1	1	71.3112	136.263
DDIAS	35.5506	35.6761	33.9254	71.7949	4.00634	1	22.8746	51.7238
DHRS3	38.2083	27.384	45.6523	26.5648	8.51586	15.7228	179.122	69.9323
TNFRSF1A	451.044	292.732	311.311	460.512	255.036	382.565	1008.79	739.746
OXER1	8.0873	7.78446	6.86343	22.6318	1	1	113.498	1
IGLV2-8	32.8929	162.319	273.875	72.4504	1	1	1	54.325
FMN1	208.304	153.273	134.957	280.902	23.5476	10.8152	372.868	319.649
CNDP2	765.543	641.001	751.068	711.571	286.603	382.565	1010.36	1370.54
CEP170	292.465	214.334	223.359	315.644	74.6554	50.0759	380.681	534.25
EPHB2	96.6786	56.0295	52.8688	150.456	1	1	302.557	153.171
LGALS9	955.128	568.633	627.485	947.554	143.801	176.446	2033.78	2193.83
BMP2	12.5169	8.53829	10.9227	27.8759	1	1	99.4357	1
AP2M1	489.138	441.99	512.472	454.612	378.296	385.019	938.483	834.691
MYD88	586.588	396.006	437.6	575.226	327.188	315.086	1044.73	717.636
ACER3	134.773	57.5372	80.8329	116.37	29.5603	29.2187	208.809	72.5335
EVI5	116.169	84.675	77.2246	191.753	8.51586	1	108.811	64.7299
ETS2	181.726	135.935	124.583	219.284	52.1078	31.6725	557.24	451.011
SIRPA	1267.86	708.845	934.639	1028.18	707.491	890.501	3650.94	2966.39
HLA-DMA	506.856	316.854	484.959	368.74	70.1459	37.807	747.862	733.243
IGSF6	973.732	583.71	536.377	1303.5	1	1	1244.73	786.568
LIF	41.752	85.4288	97.9722	60.6513	10.019	1	43.1867	66.0305
ATG7	332.331	290.47	354.61	304.5	95.6998	120.009	355.681	236.41
ZBED1	265.002	222.626	273.424	232.395	170.858	191.169	421.305	540.753
ASPH	187.042	120.859	212.084	126.202	25.0507	23.0842	366.618	59.5274
DENND5A	646.83	370.376	462.858	560.804	220.463	227.976	1405.66	677.317
UBE2D1	54.1548	43.2144	38.8868	84.2496	10.019	1	110.373	106.349
CSTB	675.18	415.606	469.173	660.442	103.216	47.6221	1224.42	768.36
HSBP1	82.504	106.536	89.8536	106.537	62.63	58.6642	224.434	163.576
JUP	216.277	89.9518	115.111	217.318	1	1	471.304	603.182
TUBA1B	2056.32	2098.15	2170.02	2124.85	715.007	811.98	4714.98	2995
GRINA	563.555	319.87	470.526	419.87	47.5983	77.0677	772.861	1070.1
GNB4	275.633	160.058	165.627	299.912	56.6174	69.7063	421.305	193.49
NDST1	193.243	141.212	134.506	242.227	1	10.8152	549.428	392.484
MITF	179.954	68.0908	97.5211	179.298	1	9.58829	155.685	128.46
TSG101	109.081	125.382	93.0108	155.7	74.6554	77.0677	275.995	414.594
LRRC25	261.458	184.18	181.413	344.487	1	1	588.49	125.859
CD63	1176.61	568.633	732.576	1003.93	101.713	100.379	1865.03	691.624
SPR	31.121	8.53829	11.8248	78.35	1	1	182.247	1
SGPL1	406.748	313.839	308.605	453.301	160.336	99.1519	386.931	330.054
PMP22	68.3294	31.1532	45.6523	62.6178	1	1	252.558	214.3
NCF2	1033.09	595.017	651.39	1040.64	44.592	40.2608	1682.22	1197.56
QPCT	31.121	16.8304	45.2013	16.7322	4.00634	1	43.1867	88.1409
SHTN1	215.391	105.028	128.191	235.672	7.01269	1	179.122	214.3
NHSL1	25.8056	16.8304	39.3378	24.5983	1	1	40.0618	16.6073
PPT1	843.503	600.294	524.65	1040.64	243.011	198.531	758.799	921.832
AGAP3	261.458	169.104	217.045	218.629	97.203	131.051	361.931	319.649
BATF3	30.2351	22.861	22.1986	80.3165	1	1	115.06	1
AL121933.2	40.8661	7.78446	9.56963	86.2161	1	1	27.562	175.282
CYSTM1	55.9266	57.5372	54.673	66.5509	7.01269	13.269	275.995	107.65
C3orf18	42.6379	13.0613	24.4537	25.2538	8.51586	12.0421	52.5616	137.564
BEST1	117.055	59.7987	83.5391	109.814	2.50317	1	161.935	280.631
CARD6	167.552	107.29	138.114	146.523	52.1078	10.8152	260.37	177.883
RGL1	588.36	317.608	330.705	669.619	4.00634	1	957.233	557.661
CD5L	404.976	202.272	281.092	442.813	1	1	180.684	1
RHOQ	184.384	140.458	168.784	164.222	28.0571	19.4035	497.866	709.832
GSTO1	274.747	170.611	151.194	331.376	55.1142	62.3449	405.68	609.685
SLC25A5	361.566	409.575	364.984	425.114	240.004	191.169	504.116	643.501
IQSEC2	105.538	49.9989	61.8895	109.814	1	10.8152	291.62	69.9323
CH25H	15.1746	1	15.4331	1	1	1	1	201.294
CXCL5	201.216	68.8446	108.346	175.365	1	1	399.43	124.558
ARL8B	176.411	150.258	163.823	169.466	68.6427	66.0256	205.684	535.551
KIF13A	164.008	113.321	141.271	170.777	1	1	254.12	176.582
C2	1039.29	518.88	809.252	748.28	13.0254	1	735.362	548.557
LINC02381	25.8056	17.5842	13.1779	58.6848	1	1	49.4366	63.4293
DNMBP	63.8998	54.5219	62.3405	67.8619	10.019	15.7228	44.7492	77.736
KLHL14	4.54365	14.5689	55.124	1	1	1	79.1236	72.5335
MMP19	158.692	85.4288	159.764	121.614	1	1	11.9373	250.717
CD1D	1.88591	11.5536	14.531	1	1	1	55.6865	118.055
SIGLEC9	145.404	95.2286	102.934	180.609	1	1	155.685	181.785
PHLDA3	106.424	31.907	83.0881	46.2301	4.00634	10.8152	52.5616	388.582
FGD2	1179.26	832.473	802.486	1351.35	10.019	1	865.047	1049.29
CBR1	152.491	104.275	93.0108	179.954	46.0952	39.0339	252.558	183.085
UQCRB	96.6786	132.166	95.717	147.834	25.0507	29.2187	96.3108	124.558
TRIB3	45.2956	59.7987	51.5157	59.9958	22.0444	5.90759	65.0614	93.3433
SMIM20	25.8056	34.9223	22.1986	50.8187	7.01269	1	82.2486	72.5335
PPFIBP2	168.438	111.059	127.74	155.045	29.5603	54.9835	132.248	207.797
ARPC5	674.294	651.554	571.106	769.256	474.499	474.583	1641.6	821.685
FAM32A	156.035	161.566	113.758	219.284	110.732	100.379	427.555	265.024
BST2	262.344	260.317	192.238	356.286	110.732	129.824	541.615	512.14
TSKU	63.0139	15.3227	34.3765	86.2161	1	1	88.4984	1
ADAM9	262.344	172.873	287.857	168.155	19.0381	15.7228	260.37	379.477
NRBF2	101.994	46.9836	47.4564	107.848	19.0381	25.538	147.872	101.147
IGF2BP3	148.062	151.012	138.114	162.255	82.1713	70.9332	230.683	294.938
NAGK	616.709	414.852	498.039	516.885	316.666	169.085	549.428	843.795
SLC37A2	346.506	227.149	243.656	368.74	5.50952	1	319.744	409.391
NLRP3	82.504	48.4912	57.8302	65.8954	46.0952	43.9414	279.12	142.766
LITAF	860.335	499.281	485.861	883.315	249.023	241.472	1621.28	938.74
GABARAPL2	84.2758	78.6444	48.3585	134.068	52.1078	26.7649	194.747	168.779
ATP6V0E1	181.726	163.073	142.624	206.174	106.222	81.9753	307.245	265.024
UBTD2	55.9266	43.2144	36.6316	70.4839	8.51586	12.0421	175.997	53.0244
PAPSS2	100.222	62.814	73.6164	108.503	1	1	204.121	159.674
LSM10	78.9603	64.3216	82.637	59.3403	22.0444	61.118	122.873	307.944
TMED2	217.163	249.01	227.419	234.361	151.317	110.194	522.866	340.459
SELENOF	93.1349	103.521	75.4205	125.547	61.1269	43.9414	193.184	164.877
SLC7A7	404.09	322.885	348.296	418.559	1	1	650.988	340.459
DENND5B	16.9464	111.813	110.15	36.3975	1	1	129.123	38.7177
COX8A	189.699	169.104	191.787	161.6	92.6935	142.093	465.054	529.048
GPR84	24.0337	20.5996	19.9434	26.5648	1	1	247.871	164.877
PNPO	109.081	102.767	177.805	59.3403	107.725	46.3952	260.37	318.349
SLC29A3	125.914	53.768	96.6191	78.35	8.51586	3.4538	200.996	128.46
S100A13	56.8125	36.43	72.2633	30.4979	4.00634	15.7228	118.185	59.5274
B3GNT5	61.2421	20.5996	25.8068	55.4072	2.50317	1	197.871	270.226
GHITM	252.599	209.057	256.285	201.586	134.782	121.236	324.432	428.901
ARHGAP17	482.937	350.777	360.023	467.722	175.368	166.631	444.742	432.802
MS4A1	60.3562	393.745	302.741	134.724	1	1	77.5611	112.852
DNM1	93.1349	55.2757	146.233	56.0627	1	2.2269	124.435	1
WBP2	379.285	261.825	284.7	335.965	212.947	196.077	636.926	985.562
AIF1	327.902	225.641	161.568	496.565	1	1	1244.73	826.887
ARHGAP31	759.341	527.173	593.207	659.786	170.858	215.707	936.921	1553.93
KLF4	249.941	155.535	120.975	351.697	8.51586	10.8152	100.998	427.6
ALAS1	417.379	279.163	435.345	265.17	89.6871	91.7905	421.305	354.766
PRXL2A	97.5645	52.2604	105.189	48.1966	11.5222	15.7228	218.184	136.263
CARD9	101.994	46.9836	79.0288	128.824	1	1	47.8742	1
ATP1B1	336.761	188.703	169.686	480.832	4.00634	1	55.6865	103.748
KCNJ5	15.1746	6.2768	3.7062	56.0627	1	1	147.872	1
LY86	32.0069	33.4146	69.5571	21.9763	1	1	71.3112	46.5213
DENND1A	231.337	189.457	164.274	257.304	79.1649	124.917	325.994	335.257
S100A6	878.94	565.618	653.194	722.715	624.816	517.524	1874.4	2373.31
C5orf51	46.1816	69.5984	50.1626	62.6178	13.0254	25.538	97.8733	82.9384
CTNND1	616.709	358.315	425.422	526.718	46.0952	7.13449	529.116	612.287
CYBRD1	66.5575	39.4453	70.4591	63.9288	1	1	150.997	1
TREM1	157.807	33.4146	110.601	56.7182	1	1	199.434	197.392
RUSC2	107.31	43.9682	68.655	143.245	1	1	65.0614	1
SERPINE1	163.122	117.843	157.058	134.724	25.0507	1	232.246	68.6317
RAC1	542.293	390.73	294.172	680.107	167.852	219.388	630.676	1014.17
IFNAR1	272.975	218.857	184.12	306.467	124.26	94.2443	505.679	224.705
TMEM268	121.484	107.29	112.856	109.814	44.592	36.5801	163.497	154.472
EGR2	288.036	166.089	239.597	202.897	32.5666	14.4959	72.8737	336.557
HVCN1	168.438	138.197	127.289	174.054	19.0381	43.9414	254.12	456.213
CPED1	106.424	40.9529	57.8302	96.7043	1	1	44.7492	244.214
MRPL15	72.7589	61.3063	84.4412	51.4742	28.0571	8.36139	108.811	69.9323
GLA	96.6786	86.9365	79.4798	101.948	34.0698	15.7228	219.746	59.5274
ATG3	171.981	114.828	105.189	171.432	70.1459	56.2104	469.742	261.122
APOBEC3A	33.7788	26.6302	1	1	1	1	238.496	378.177
OLR1	124.142	15.3227	42.044	68.5174	1	1	100.998	131.061
RRAS	122.37	58.291	75.8715	86.2161	10.019	35.3532	333.807	335.257
ATP6V1F	210.961	142.72	88.9515	307.123	65.6364	80.7484	546.303	228.607
GNS	1071.18	635.724	741.597	870.204	202.425	74.6139	1350.98	989.463
LYSMD2	45.2956	40.9529	16.3351	87.5271	26.5539	26.7649	108.811	223.404
MAP4K3-DT	25.8056	13.8151	12.7269	29.1869	4.00634	1	30.687	68.6317
MERTK	236.653	183.427	162.921	286.802	4.00634	4.6807	96.3108	188.288
TSHZ3	42.6379	30.3993	33.9254	33.1199	4.00634	14.4959	150.997	171.38
APOC1	769.972	130.659	277.934	409.382	1	1	538.49	816.482
PRXL2C	80.7321	37.1838	38.4358	64.5843	25.0507	42.7145	169.747	254.619
P2RY13	87.8194	65.8293	60.9874	125.547	1	1	197.871	7.50305
CSF3R	141.86	77.8905	121.426	91.4602	1	1	536.928	448.41
MARCO	2858.07	1620.22	1603.52	5724.25	1	1	1333.79	1057.1
ATP6V0D2	66.5575	26.6302	18.5903	159.633	1	1	16.6247	94.6439
RTN1	133.887	56.0295	70.9102	187.164	1	1	1	95.9445
HLA-DRA	5192.45	3516.1	3627.31	4675.43	268.565	315.086	7596.18	5490.87
LTA4H	571.528	242.979	396.105	329.41	67.1396	47.6221	521.303	336.557
MPO	5.42956	12.3074	1	27.8759	1	1	50.9991	63.4293
NCF1	516.601	511.342	444.366	562.771	19.0381	8.36139	982.233	864.605
MCUR1	36.4365	64.3216	46.1033	41.6415	31.0634	30.4456	58.8115	301.441
CD33	140.974	77.8905	111.954	104.57	1	1	421.305	107.65
C15orf48	55.0407	40.9529	34.8275	75.0725	1	1	111.936	86.8402
GRK3	390.802	243.733	183.217	485.421	28.0571	25.538	525.991	566.765
WSB2	334.989	260.317	285.602	269.103	286.603	294.229	563.49	888.016
SLC11A1	354.479	110.305	207.122	222.562	1	8.36139	54.1241	41.3189
LAMB2	169.323	39.4453	104.287	106.537	1	1	119.748	1
TBC1D1	296.895	398.268	421.363	250.093	188.896	165.404	396.305	730.642
CMTM6	340.305	331.177	273.424	370.051	124.26	165.404	502.554	396.385
SDC2	95.7927	23.6149	39.3378	80.9721	1	1	61.9364	75.1348
TBL1X	131.229	117.843	90.7556	149.8	37.0761	72.1601	194.747	150.57
ATP6V0D1	476.735	327.408	308.154	450.023	240.004	171.539	738.487	943.942
RAB31	376.627	196.996	202.161	357.597	1	1	1208.79	1184.55
PLEKHB2	690.24	451.79	411.44	679.451	212.947	261.102	825.985	780.065
MEF2A	279.177	282.932	262.148	273.036	92.6935	97.925	218.184	266.324
UBE2L6	409.406	414.852	395.654	379.228	223.469	216.934	1322.85	1656.68
PSMB2	288.036	310.07	298.231	263.859	130.273	200.984	390.056	656.507
MS4A6A	451.93	202.272	247.264	362.841	1	1	1257.23	760.556
TPP1	977.276	649.293	717.241	789.577	357.252	334.716	1115.04	986.862
LINC01679	7.20139	30.3993	11.8248	27.2203	1	1	1	92.0427
MXD1	140.974	103.521	79.0288	155.7	73.1522	45.1683	215.059	465.318
RAD23B	257.029	298.762	254.481	263.859	167.852	165.404	404.118	349.563
ATP6V1C1	105.538	96.7363	105.64	80.3165	34.0698	100.379	257.245	413.293
CXCL12	33.7788	26.6302	28.513	48.1966	1	1	121.31	1
GNPDA1	171.095	111.059	136.761	124.891	8.51586	43.9414	186.934	267.625
SRBD1	83.3899	80.9059	77.6757	73.1059	40.0825	27.9918	93.1859	157.073
ING2	18.7183	23.6149	14.982	44.9191	1	1	1	79.0366
CES1	114.397	4.01532	55.124	20.0097	1	1	1	80.3372
PAX8	37.3224	36.43	29.8661	45.5746	1	1	229.121	62.1287
FUCA2	188.814	95.9824	110.15	161.6	5.50952	20.6304	221.309	33.5152
SDC4	148.062	77.1367	167.431	56.7182	64.1332	29.2187	338.494	241.613
FCGBP	755.798	92.2133	135.408	469.689	59.6237	31.6725	1074.42	669.513
STX11	297.781	197.749	163.372	311.711	73.1522	70.9332	416.618	650.004
CCL3	318.157	260.317	198.553	377.262	14.5285	13.269	741.612	510.839
SLC35A4	166.666	133.674	129.093	142.59	151.317	112.648	405.68	383.379
IFI35	151.605	166.842	143.978	147.178	92.6935	89.3367	296.307	482.226
STAC	82.504	16.8304	29.8661	48.1966	1	1	208.809	147.969
SPECC1	106.424	102.013	94.3639	99.3263	25.0507	25.538	185.372	95.9445
HNMT	84.2758	55.2757	44.7502	100.637	1	1	260.37	307.944
CCR1	614.938	427.667	447.974	528.029	7.01269	36.5801	721.3	1297.71
NCOA4	929.437	735.983	785.347	754.835	474.499	388.7	1572.85	1629.36
HEBP1	61.2421	45.4759	53.3199	43.6081	26.5539	1	315.057	538.152
CCL2	258.801	149.504	107.444	324.821	1	1	3450.94	1617.66
BLNK	62.128	116.336	141.271	71.7949	1	1	172.872	1
ARPC2	1374.16	1437.8	1426.27	1196.65	934.47	1155.51	2404.08	2278.37
PLA2G7	129.457	62.814	54.2219	229.773	1	1	152.56	1
SLC2A6	324.358	255.794	261.246	294.668	19.0381	8.36139	150.997	205.196
NEDD1	55.9266	80.152	52.8688	66.5509	34.0698	25.538	91.6234	129.76
CD180	112.625	178.15	143.075	143.901	4.00634	1	135.373	72.5335
TCEAL3	31.121	7.03063	6.86343	48.8521	1	1	83.811	2.30061
DPYSL2	1431.75	1032.24	1033.42	1225.49	468.486	479.49	2629.08	2135.3
CDC42EP1	65.6716	27.384	20.8455	86.2161	1	1	111.936	166.177
SPOCD1	164.894	15.3227	74.0674	66.5509	1	1	1	86.8402
NLRC4	138.316	49.245	60.9874	123.58	1	1	100.998	145.368
SAMD4A	192.357	120.859	121.426	205.519	5.50952	1	349.431	2.30061
ZBTB38	302.21	254.287	188.63	339.898	122.757	148.228	294.745	415.895
UQCRFS1	76.3026	137.443	84.8922	100.637	52.1078	26.7649	77.5611	393.784
CREB3L2	263.23	337.208	259.442	287.457	106.222	166.631	429.117	354.766
CLEC7A	283.606	179.657	238.695	198.964	1	1	444.742	643.501
EFR3A	222.478	204.534	173.746	216.662	83.6745	127.371	244.746	464.017
DAPP1	106.424	141.212	99.7763	122.925	53.611	42.7145	116.623	201.294
PTPRF	229.565	148.75	254.481	153.078	1	1	1	245.515
KCNMA1	434.211	272.378	283.347	414.626	1	1	247.871	180.484
STEAP4	28.4633	24.3687	11.3738	50.1631	1	1	218.184	101.147
KCNE3	197.673	56.0295	74.5184	147.834	1	1	361.931	271.527
AXL	487.366	267.855	193.591	653.887	1	1	422.867	757.955
RB1	143.632	136.689	88.0494	177.987	43.0888	83.2022	280.683	211.699
BCL11A	46.1816	108.798	182.315	46.8856	1	1	63.4989	1
CCL8	135.659	100.505	42.4951	278.936	1	1	1352.54	708.532
RTN3	252.599	175.134	217.947	164.222	145.304	135.959	336.932	326.152
FBXL5	140.088	120.105	83.5391	160.289	55.1142	41.4876	144.747	434.103
EPDR1	30.2351	22.1072	34.3765	18.0432	1	1	22.8746	110.251
SH3PXD2B	197.673	52.2604	109.248	86.2161	1	9.58829	255.683	162.276
PSENEN	73.6448	101.259	68.204	84.2496	38.5793	27.9918	191.622	123.257
RTCB	205.646	197.749	182.315	178.643	83.6745	133.505	299.432	530.348
RAB32	85.1617	64.3216	37.5337	118.336	1	14.4959	352.556	353.465
IL3RA	117.055	65.0755	93.4618	96.0487	1	1	1	258.521
TOMM20	104.652	127.643	105.189	100.637	41.5856	34.1263	136.935	140.165
GNG12	49.7252	19.8457	15.4331	61.9623	1	1	54.1241	81.6378
COPRS	55.0407	40.1991	66.8509	22.6318	23.5476	23.0842	69.7488	280.631
ATP6V0A1	466.104	286.701	414.598	281.558	31.0634	8.36139	188.497	302.741
GSR	300.439	261.071	234.184	269.103	176.871	173.993	427.555	371.674
SARS	211.847	216.595	279.739	128.169	255.036	270.918	202.559	186.987
MTPN	384.6	380.93	258.089	457.89	276.08	181.354	649.426	949.144
LINC01504	38.2083	25.1225	32.5723	25.9093	1	1	124.435	58.2268
OTUD6B-AS1	30.2351	24.3687	18.5903	23.2873	22.0444	12.0421	88.4984	120.656
ADPRH	112.625	93.721	84.4412	108.503	14.5285	1	246.308	134.963
PRDX1	1241.28	1000.58	776.777	1330.37	127.266	192.396	1674.41	1426.47
IFNGR2	272.975	219.61	249.068	210.763	1	1	685.363	968.654
DAB2	1027.77	435.959	576.518	684.695	1	1	2293.15	1301.61
NPL	329.674	232.425	203.965	328.754	14.5285	7.13449	294.745	120.656
PIK3AP1	1196.98	782.721	709.122	1101.6	52.1078	74.6139	1646.28	1498
ZNF629	34.6647	16.8304	8.66757	49.5076	1	1	136.935	99.8463
RASGRF1	24.0337	37.1838	65.0467	18.6987	1	1	82.2486	1
EPB41L3	359.795	190.211	148.488	406.104	8.51586	1	640.051	431.502
PRCP	261.458	248.256	187.277	282.213	50.6047	47.6221	204.121	218.202
NAA38	55.0407	47.7374	51.9668	33.1199	52.1078	39.0339	146.31	241.613
S100A11	778.831	491.743	355.061	852.506	343.723	236.565	1818.16	1867.37
ST5	56.8125	19.8457	21.7475	77.6945	1	1	96.3108	1
ABCA6	130.343	62.814	153.449	48.1966	1	1	165.06	167.478
TXN	211.847	205.288	145.331	236.983	22.0444	81.9753	240.058	378.177
QKI	374.855	249.764	200.808	370.051	73.1522	56.2104	607.239	587.575
MRPS18B	119.712	135.935	102.934	118.992	50.6047	68.4794	121.31	254.619
LILRA2	114.397	65.8293	44.7502	155.045	1	1	179.122	193.49
HIPK3	414.721	346.254	270.267	415.937	256.539	281.96	844.735	633.096
LGALS1	635.314	473.651	521.041	457.89	426.398	447.591	1080.67	1262.59
ARPC3	398.775	398.268	278.385	453.956	76.1586	155.589	660.363	553.759
FABP3	100.222	43.9682	76.3226	53.4407	1	1	86.936	142.766
CPM	233.995	123.12	188.179	121.614	11.5222	24.3111	332.244	172.68
CXCL2	65.6716	44.7221	54.673	69.8284	1	1	1	68.6317
PSMD7	231.337	273.886	189.081	255.993	169.355	99.1519	269.745	603.182
HLA-DPA1	2136.05	1350.35	1568.79	1477.21	200.922	288.094	3863.43	1654.07
CD83	414.721	297.255	360.474	295.979	7.01269	5.90759	180.684	98.5457
TCL1A	6.31548	27.384	29.4151	1	1	1	133.81	131.061
IGHV1-18	36.4365	199.257	82.637	119.647	1	1	1	51.7238
CD59	502.427	374.145	324.842	458.545	50.6047	69.7063	874.422	417.195
MAPRE1	389.03	367.361	313.115	349.731	211.444	263.556	582.24	600.581
GCA	70.1012	49.245	49.2606	58.0292	1	5.90759	66.6238	64.7299
SCRN1	131.229	100.505	177.805	54.0962	22.0444	25.538	405.68	103.748
CLIC2	99.3363	67.3369	44.2992	128.824	1	3.4538	152.56	81.6378
GPNMB	1950.89	954.594	1210.22	1317.92	1	1	1230.67	457.514
IGF2BP1	114.397	102.013	131.349	73.7615	1	10.8152	93.1859	140.165
TNFSF13	335.875	81.6597	143.527	145.212	23.5476	27.9918	1013.48	422.398
FGD4	140.974	71.1061	51.0647	174.054	1	1	155.685	240.312
LINC02345	121.484	74.8752	70.9102	113.092	1	1	261.933	92.0427
ASAH1	797.436	446.513	411.44	691.906	31.0634	58.6642	566.615	562.863
DSE	285.378	148.75	162.47	195.686	61.1269	53.7566	486.929	366.471
CDV3	566.212	634.216	427.677	644.709	367.774	373.977	855.672	899.721
POU2F2	512.172	671.154	564.341	472.966	169.355	178.9	663.488	428.901
PSMB7	140.974	196.242	147.586	134.724	101.713	113.875	305.682	395.085
WWC2	86.9335	50.7527	38.4358	98.6708	1	1	210.371	68.6317
AK4	11.631	9.29212	23.1006	1	4.00634	3.4538	25.9996	193.49
AC245452.1	14.2887	8.53829	19.9434	1	2.50317	1	38.4993	51.7238
TEC	46.1816	43.2144	50.1626	24.5983	11.5222	8.36139	97.8733	66.0305
PECAM1	1086.24	681.707	547.201	1060.96	50.6047	52.5297	1658.78	1031.08
SAT1	1134.08	815.889	703.71	1030.8	70.1459	68.4794	1385.35	1175.45
CYP2S1	79.8462	40.9529	41.593	64.5843	1	1	110.373	171.38
SNX27	375.741	261.071	246.813	294.012	140.795	223.069	405.68	519.943
IL1B	164.008	111.059	65.4978	227.15	1	1	277.558	614.888
SNX3	140.974	155.535	93.9129	164.222	83.6745	51.3028	358.806	283.232
OAT	66.5575	36.43	34.3765	40.986	31.0634	43.9414	110.373	201.294
FNIP2	358.023	259.563	231.027	303.189	41.5856	40.2608	715.05	555.06
GOLT1B	29.3492	26.6302	14.531	26.5648	14.5285	7.13449	80.6861	66.0305
EIF1B	55.0407	54.5219	44.2992	40.986	28.0571	19.4035	125.998	120.656
STON2	280.948	148.75	117.818	331.376	1	1	82.2486	128.46
MS4A4A	121.484	67.3369	59.6343	111.125	1	1	327.557	197.392
SIGLEC7	70.9871	55.2757	63.6936	65.8954	1	1	147.872	1
ISG15	314.613	201.518	227.419	206.83	23.5476	56.2104	747.862	977.758
NDUFS4	40.8661	41.7068	51.0647	18.6987	11.5222	23.0842	86.936	233.809
SCP2	164.008	135.182	161.117	95.3932	88.184	45.1683	274.433	155.773
PRUNE2	36.4365	16.8304	16.7862	23.9428	1	1	252.558	147.969
PLPPR2	12.5169	23.6149	33.4744	1	11.5222	3.4538	150.997	134.963
SNX2	311.069	196.996	166.98	269.103	25.0507	52.5297	502.554	383.379
ATP1B3	266.774	223.38	225.164	189.131	140.795	96.6981	280.683	297.539
ABRACL	70.9871	119.351	68.655	80.3165	34.0698	39.0339	129.123	196.091
IGKC	1260.77	8140.09	10378.4	3102.21	1	1	233.808	120.656
MSR1	839.073	349.269	412.342	577.848	1	1	615.052	1049.29
LST1	332.331	264.086	166.078	378.573	65.6364	39.0339	575.99	735.844
LYN	777.945	646.278	543.593	699.117	19.0381	19.4035	2057.21	2026.05
NLN	150.719	80.9059	74.5184	122.269	2.50317	19.4035	91.6234	71.2329
PRDX3	125.028	184.18	117.367	133.413	52.1078	69.7063	172.872	270.226
CTSS	3214.21	2006.94	1684.71	2882.62	224.973	182.581	2865.01	3266.83
MRPL16	63.0139	88.4441	45.6523	73.1059	58.1205	43.9414	166.622	198.693
GCLM	95.7927	80.9059	54.2219	88.8382	55.1142	48.849	238.496	333.956
TMEM176B	523.689	379.422	241.852	658.475	1	1	861.922	462.716
EIF4A1	1701.07	1633.04	1511.51	1361.18	761.605	732.231	2165.02	1595.55
SGK1	619.367	462.343	571.557	372.673	44.592	59.8911	452.554	206.496
CKAP4	64.7857	114.828	98.4232	55.4072	5.50952	1	94.7483	224.705
SLC12A8	101.994	48.4912	113.758	29.1869	19.0381	1	75.9987	278.03
PLBD1	275.633	114.828	132.702	192.409	1	1	280.683	263.723
ME1	223.364	123.12	126.838	170.121	1	1	430.68	263.723
NAA20	110.853	80.9059	39.3378	136.69	37.0761	26.7649	107.248	276.729
SCARB1	228.68	128.397	157.509	134.724	20.5412	14.4959	399.43	40.0183
CTNNA1	715.932	451.036	374.456	612.59	255.036	264.783	571.302	986.862
BACE2	86.0476	63.5678	50.1626	88.8382	1	1	52.5616	82.9384
FCER1G	450.158	270.871	144.88	621.111	1	10.8152	1393.16	880.212
RNF141	48.8393	42.4606	11.3738	82.9386	25.0507	15.7228	119.748	250.717
TXNRD1	598.105	378.668	446.621	359.563	194.909	187.489	599.427	340.459
H1F0	140.088	114.828	43.3971	233.706	29.5603	20.6304	327.557	1344.53
SEPTIN10	88.7054	31.1532	32.5723	84.9051	1	1	191.622	1
PSTPIP2	78.9603	66.5831	33.4744	96.7043	8.51586	10.8152	68.1863	296.238
SLC31A1	322.586	176.642	187.277	215.351	31.0634	15.7228	143.185	470.52
PVR	151.605	76.3829	99.3253	74.417	17.5349	32.8994	185.372	190.889
ALDH1L2	11.631	39.4453	23.5517	15.4212	1	1	1	92.0427
HYAL2	26.6915	19.8457	72.2633	1	2.50317	1	27.562	81.6378
PLXDC2	385.486	150.258	253.128	186.509	1	1	190.059	81.6378
P3H2	21.376	17.5842	22.1986	6.89958	1	1	40.0618	27.0122
CD9	301.324	80.152	166.529	111.781	20.5412	1	71.3112	64.7299
SLC38A6	105.538	68.8446	57.3792	77.039	8.51586	20.6304	130.685	134.963
FFAR2	30.2351	13.0613	12.2758	22.6318	1	1	118.185	1
IDH3A	79.8462	152.52	101.58	71.1394	56.6174	57.4373	216.621	284.533
LPCAT2	155.149	72.6137	143.978	58.0292	1	1	194.747	129.76
SLC7A11	12.5169	14.5689	18.1393	1	1	1	60.3739	64.7299
DAZAP2	498.883	530.188	394.752	458.545	409.863	389.927	1075.98	813.881
CYCS	184.384	209.811	146.233	170.777	95.6998	73.387	299.432	227.306
ASAP1	672.522	562.603	530.513	489.354	318.169	369.07	983.795	772.262
PTPN12	233.995	126.136	139.467	135.379	74.6554	97.925	543.178	616.188
RASAL2	321.7	80.152	142.173	180.609	1	1	1	118.055
NCK1	144.518	148.75	102.482	128.824	58.1205	53.7566	140.06	226.005
NRP1	603.421	206.795	324.842	276.969	5.50952	3.4538	422.867	453.612
ST3GAL6	47.9534	29.6455	29.8661	28.5314	1	1	143.185	51.7238
ABCD1	168.438	91.4595	82.186	110.47	92.6935	69.7063	236.933	447.109
PYGL	313.727	157.043	185.473	195.686	1	1	241.621	435.404
MPEG1	1417.57	1042.04	808.801	1340.2	1	1	1457.22	1594.25
CHPT1	45.2956	30.3993	27.1599	22.6318	10.019	18.1766	96.3108	131.061
ANXA3	4.54365	4.76914	1	1	1	1	46.3117	67.3311
CHI3L1	999.424	644.016	1008.61	465.1	1	1	1400.98	499.134
ATP6V1E1	217.163	187.196	153.449	165.533	106.222	91.7905	379.118	305.343
ENPP2	438.641	345.5	314.468	341.209	5.50952	14.4959	149.435	261.122
SLC8A1	629.998	371.884	289.661	571.948	1	12.0421	596.302	841.194
KCTD20	325.244	353.792	198.553	370.707	184.387	241.472	461.929	557.661
KLHDC8B	65.6716	19.8457	21.2965	44.9191	1	2.2269	1	141.466
MFSD1	278.291	193.98	200.357	174.71	28.0571	24.3111	480.679	380.778
TATDN3	37.3224	46.2297	36.1806	20.6653	20.5412	9.58829	110.373	105.049
CPVL	207.418	131.412	127.289	162.255	1	1	41.6243	160.975
ARHGAP24	29.3492	40.1991	27.1599	31.8089	1	1	99.4357	1
ALCAM	101.108	75.6291	95.266	45.5746	8.51586	13.269	194.747	95.9445
GK	104.652	98.2439	67.7529	91.4602	5.50952	8.36139	115.06	186.987
DHX32	36.4365	25.1225	23.1006	15.4212	14.5285	5.90759	113.498	72.5335
ABI1	344.734	277.655	221.104	267.792	193.406	170.312	591.614	478.324
VAMP5	91.3631	62.814	42.9461	65.8954	43.0888	20.6304	99.4357	176.582
PSME2	645.059	609.34	577.421	438.88	259.546	281.96	680.675	995.966
MIS12	39.0942	56.0295	29.4151	31.1534	13.0254	20.6304	94.7483	77.736
FECH	79.8462	89.9518	73.1653	52.1297	43.0888	72.1601	225.996	477.023
MRRF	87.8194	86.9365	83.0881	47.5411	37.0761	42.7145	102.561	322.251
PILRA	365.996	213.58	199.906	269.759	1	1	602.552	293.637
ZFAND5	382.828	304.793	225.164	318.922	169.355	112.648	443.18	402.888
SLC6A12	58.5843	49.9989	43.3971	39.0195	1	1	158.81	157.073
AC110995.1	26.6915	8.53829	33.9254	1	1	1	121.31	40.0183
LILRB1	791.234	514.357	412.342	680.107	5.50952	1	597.864	523.845
MPP1	373.083	272.378	169.686	386.439	11.5222	7.13449	477.554	298.84
NDUFAF4	15.1746	23.6149	6.4124	15.4212	4.00634	1	30.687	62.1287
FCHO2	133.001	84.675	65.4978	96.7043	11.5222	10.8152	57.249	154.472
ATP6V1B2	888.685	554.31	523.748	600.135	191.903	199.758	1454.1	724.139
CTTNBP2NL	147.176	97.4901	112.856	77.039	4.00634	12.0421	99.4357	45.2207
GGCT	32.8929	41.7068	24.0027	21.9763	17.5349	19.4035	86.936	159.674
ATF3	147.176	68.0908	65.9488	91.4602	1	5.90759	99.4357	190.889
SERPINA1	1746.25	702.815	1017.63	826.285	1	1	1379.1	1639.77
ITLN1	103.766	33.4146	21.7475	88.1826	1	1	107.248	72.5335
ASB13	32.8929	12.3074	40.2399	1	17.5349	1	68.1863	84.239
SMIM30	57.6984	34.9223	17.6882	48.8521	1	12.0421	52.5616	125.859
MGST3	156.921	95.9824	70.0081	113.092	58.1205	61.118	146.31	340.459
NAIP	102.88	71.1061	82.186	49.5076	4.00634	7.13449	50.9991	67.3311
HK2	364.224	189.457	249.97	170.121	14.5285	19.4035	233.808	383.379
CD38	133.887	261.825	164.725	136.035	2.50317	5.90759	94.7483	155.773
XCR1	16.9464	9.29212	10.0207	1	1	1	47.8742	50.4232
PLD4	24.9196	61.3063	94.3639	1	1	1	83.811	118.055
PDCD1LG2	133.887	87.6903	85.7943	84.2496	4.00634	1	113.498	82.9384
HAVCR2	408.52	304.793	288.759	276.969	1	21.8573	435.367	609.685
NME6	91.3631	115.582	79.4798	68.5174	121.254	101.606	266.62	454.913
ASGR2	24.0337	9.29212	7.31447	8.8661	1	1	127.56	53.0244
NXT2	13.4028	12.3074	11.8248	1	13.0254	3.4538	119.748	54.325
ATP6V0B	291.579	179.657	195.846	154.389	95.6998	72.1601	185.372	607.084
ATP6AP1	658.347	371.13	436.698	339.898	236.998	148.228	500.991	362.57
CPPED1	246.398	180.411	141.722	179.298	70.1459	46.3952	665.051	250.717
SERPINB9	322.586	381.684	295.976	244.849	181.381	132.278	608.802	311.846
IFIT5	129.457	119.351	63.6936	123.58	31.0634	34.1263	122.873	154.472
SECTM1	160.464	133.674	90.7556	130.135	10.019	41.4876	233.808	301.441
CYBB	3602.24	2121.52	2198.43	2305.11	1	1	4425.92	3205.7
WDFY1	247.284	229.41	214.79	149.145	104.719	122.463	422.867	365.171
ATP5F1C	151.605	192.473	95.266	163.566	73.1522	104.059	191.622	313.146
STARD8	135.659	63.5678	97.0701	48.1966	1	29.2187	421.305	186.987
C3	97.5645	63.5678	45.2013	71.7949	1	5.90759	118.185	131.061
MMP17	17.8323	6.2768	10.9227	1	1	1	49.4366	92.0427
CAMSAP2	105.538	76.3829	54.673	73.7615	17.5349	4.6807	174.434	163.576
S100A16	14.2887	2.50766	3.7062	1	1	1	32.2494	97.2451
HDDC2	82.504	83.1673	38.8868	77.6945	20.5412	24.3111	104.123	77.736
NT5C3A	44.4097	55.2757	45.6523	21.3208	20.5412	10.8152	210.371	150.57
QSER1	117.94	141.212	82.186	101.948	64.1332	61.118	218.184	250.717
ODF3B	125.028	94.4748	110.601	59.3403	1	15.7228	25.9996	242.913
IL27	16.0605	1.75383	1	1	2.50317	1	86.936	46.5213
SATB2	20.4901	4.01532	7.7655	1	2.50317	1	22.8746	76.4354
CLEC4A	46.1816	23.6149	26.2579	16.7322	5.50952	1	186.934	76.4354
ATP5MC3	184.384	195.488	147.135	130.135	86.6808	48.849	257.245	147.969
WLS	38.2083	13.0613	17.6882	12.7992	1	1	118.185	1
NMI	118.826	118.597	80.3819	86.2161	47.5983	39.0339	271.308	118.055
ALDH2	655.69	187.95	286.504	265.17	16.0317	1	849.422	320.95
MEFV	140.088	72.6137	27.1599	185.198	1	4.6807	65.0614	245.515
ANXA5	1026.89	624.416	435.796	855.783	291.112	299.136	1230.67	1183.25
SOD2	2287.54	1893.11	1229.16	2145.82	267.061	203.438	4708.73	3421.6
RND3	58.5843	43.9682	27.611	42.9526	1	1	49.4366	47.822
TUBB6	272.089	137.443	150.292	134.724	17.5349	54.9835	607.239	393.784
AC090559.1	109.081	52.2604	96.6191	31.1534	1	1	82.2486	207.797
MYOF	1076.5	659.846	721.3	596.202	20.5412	19.4035	736.924	770.961
TPMT	96.6786	78.6444	47.4564	71.7949	16.0317	24.3111	244.746	167.478
IGKV3-11	56.8125	151.766	126.838	51.4742	1	1	49.4366	1
RALGPS2	44.4097	129.905	62.7916	39.675	8.51586	8.36139	165.06	216.901
GMPR	87.8194	37.9376	46.5544	37.7085	1	1	110.373	8.80366
SORT1	891.342	263.332	405.126	365.463	1	1	374.431	352.165
EML1	7.20139	1.75383	1	1	5.50952	1	47.8742	163.576
HPF1	10.745	19.0919	6.86343	3.62203	11.5222	7.13449	63.4989	76.4354
IGLC3	470.534	2444.16	1275.62	933.133	1	1	1	253.318
FKBP15	864.765	500.789	477.742	510.986	264.055	267.237	804.111	631.796
GRHPR	162.236	154.027	145.782	82.9386	103.216	97.925	329.119	307.944
PPIA	1352.02	1581.78	1303.58	946.899	663.899	640.214	1554.1	1224.87
FILIP1L	133.887	73.3676	70.9102	71.7949	2.50317	1	116.623	94.6439
CCDC170	43.5238	18.3381	10.0207	21.9763	1	1	54.1241	99.8463
PTK2	140.088	101.259	129.996	52.1297	11.5222	5.90759	122.873	64.7299
RAB1A	158.692	129.905	60.0854	162.911	31.0634	21.8573	260.37	487.428
INHBA	292.465	114.828	155.253	126.202	1	1	115.06	343.06
DRAM1	471.42	311.577	173.746	457.89	17.5349	21.8573	672.863	592.777
PDLIM4	28.4633	8.53829	30.3172	1	1	1	54.1241	168.779
CEBPG	117.94	92.2133	72.2633	67.2064	73.1522	35.3532	265.058	317.048
LILRA1	115.283	89.9518	60.5364	91.4602	1	1	35.3744	183.085
RAB7A	678.723	506.819	441.66	429.047	319.672	296.683	1580.66	672.115
COX6A1	176.411	181.165	144.88	105.226	56.6174	84.4291	227.558	218.202
SQOR	571.528	380.93	328.45	356.286	250.527	175.22	613.489	726.74
RASSF8	37.3224	16.0766	6.86343	26.5648	1	1	1	121.957
FEZ1	25.8056	19.0919	1	36.3975	1	1	286.932	51.7238
DMXL2	906.403	592.756	493.979	625.7	8.51586	29.2187	154.122	583.673
IQGAP1	2965.26	2452.45	1789.8	2300.52	1898	1982.44	3988.43	5239.86
FBXO6	126.8	77.1367	56.4771	73.7615	10.019	16.9497	202.559	71.2329
VPS35	266.774	252.025	160.215	208.796	92.6935	107.74	341.619	223.404
FXYD6	37.3224	18.3381	9.1186	21.9763	1	1	199.434	69.9323
MOB1A	590.132	638.739	336.118	602.101	307.647	375.204	1375.98	1129.93
RAB39A	33.7788	25.8764	11.8248	18.6987	1	1	41.6243	73.8341
ACVR2A	28.4633	21.3534	3.7062	31.8089	1	1	61.9364	166.177
NCEH1	358.023	163.073	178.256	172.743	2.50317	19.4035	129.123	224.705
TGFBR1	309.298	183.427	191.787	147.178	76.1586	73.387	558.803	493.931
ACTR2	1092.44	1215.42	778.13	935.1	690.956	647.575	1882.22	1140.33
ZSWIM6	134.773	94.4748	99.3253	54.7517	61.1269	36.5801	274.433	265.024
JCHAIN	208.304	1215.42	595.913	307.123	1	1	1	71.2329
SUSD1	204.76	138.951	104.287	126.202	62.63	113.875	436.93	409.391
SPATS2L	235.767	153.273	74.9695	217.318	35.573	47.6221	499.429	479.624
TNFSF13B	86.9335	65.0755	51.5157	46.2301	11.5222	3.4538	313.494	157.073
IPO7	262.344	215.841	173.295	157.667	148.311	97.925	311.932	542.054
ACOD1	6.31548	1.75383	1	1	1	1	25.9996	202.595
ETV5	110.853	76.3829	42.044	96.0487	1	1	488.491	298.84
LYRM2	73.6448	74.8752	58.7323	35.742	59.6237	39.0339	179.122	358.668
SLC35F6	263.23	187.196	217.045	106.537	118.247	115.102	393.181	309.245
EMC3	144.518	103.521	83.9901	77.6945	88.184	88.1098	169.747	551.158
IDH1	295.123	192.473	145.331	183.887	49.1015	68.4794	266.62	352.165
FASTKD5	70.9871	74.8752	57.3792	30.4979	31.0634	20.6304	121.31	136.263
TFEC	219.82	150.258	132.702	129.48	1	1	454.117	440.606
ALDH1A1	253.485	55.2757	70.4591	101.293	1	1	41.6243	92.0427
KMO	100.222	37.9376	38.8868	38.364	1	1	102.561	58.2268
FAM49A	158.692	115.582	83.9901	99.9818	2.50317	21.8573	380.681	232.509
RAB9A	48.8393	32.6608	10.9227	30.4979	4.00634	9.58829	27.562	82.9384
CLEC4E	26.6915	19.0919	17.2372	1	1	1	44.7492	55.6256
CFB	87.8194	53.0142	36.1806	65.2398	1	1	1	63.4293
ITSN1	160.464	83.1673	111.954	52.7852	8.51586	5.90759	329.119	232.509
BTK	301.324	248.256	267.11	149.145	1	1	221.309	470.52
EOGT	101.994	80.9059	101.129	29.8424	22.0444	19.4035	255.683	177.883
CXCL8	80.7321	144.227	65.4978	89.4937	1	1	590.052	1131.23
CLIC4	277.405	160.812	151.645	153.078	1	1	382.243	724.139
TMEM106A	230.451	188.703	150.743	130.135	92.6935	99.1519	379.118	318.349
MTHFD2	301.324	301.778	172.393	249.438	134.782	97.925	438.492	569.366
PTPRO	162.236	95.2286	73.1653	99.9818	1	1	138.498	410.692
CD86	233.995	194.734	128.642	179.954	1	1	249.433	362.57
PAIP2	85.1617	134.428	47.4564	93.4267	49.1015	39.0339	310.369	175.282
WWP1	222.478	182.673	151.645	118.992	161.839	137.186	508.803	311.846
CCDC149	8.97321	2.50766	1.90207	1	1	1	146.31	4.90183
SPIC	237.539	173.627	56.4771	347.109	1	1	122.873	151.871
CLTC	1111.93	1081.99	848.492	717.471	510.575	419.372	1250.98	838.593
TMEM30A	227.794	200.765	94.8149	203.552	118.247	58.6642	297.87	333.956
ADGRE1	170.209	93.721	65.0467	96.7043	11.5222	4.6807	86.936	118.055
FAM102B	204.76	187.196	97.0701	170.777	100.209	101.606	354.119	695.526
NUPR1	156.035	44.7221	49.2606	58.0292	1	1	143.185	279.33
GPR85	63.8998	23.6149	11.3738	30.4979	1	1	94.7483	107.65
BST1	20.4901	16.8304	16.3351	1	1	1	91.6234	108.951
PRKAR2B	52.3829	40.1991	29.4151	19.3542	1	1	54.1241	68.6317
UHRF1BP1L	109.967	80.152	60.5364	50.1631	40.0825	47.6221	207.246	193.49
NIPSNAP3A	44.4097	25.1225	16.7862	15.4212	11.5222	7.13449	155.685	125.859
LGALS3BP	655.69	276.148	401.969	210.763	103.216	135.959	743.174	568.066
MCU	112.625	48.4912	58.2812	27.8759	47.5983	16.9497	122.873	119.355
TLR7	44.4097	41.7068	37.9847	16.0767	1	1	222.871	250.717
CD274	183.498	156.289	68.204	172.088	7.01269	4.6807	260.37	185.687
CXorf21	53.2689	42.4606	31.6703	17.3877	17.5349	25.538	200.996	73.8341
HCAR3	95.7927	47.7374	45.2013	33.1199	1	1	54.1241	46.5213
WDFY3	689.354	279.163	266.659	337.276	13.0254	15.7228	455.679	72.5335
LILRA6	240.196	123.874	109.699	121.614	1	1	219.746	250.717
AQP9	97.5645	50.7527	87.5984	18.0432	1	1	60.3739	88.1409
PELI2	19.6042	11.5536	3.7062	6.24407	1	1	35.3744	123.257
GSTT2B	6.31548	1.75383	1	1	1	1	38.4993	244.214
LACTB	154.263	93.721	53.7709	89.4937	23.5476	21.8573	90.0609	201.294
HERC5	126.8	111.813	91.6577	56.0627	8.51586	3.4538	119.748	58.2268
FCN1	277.405	261.071	94.3639	353.008	1	1	1063.48	1491.5
DNASE2	349.164	233.179	238.695	144.556	106.222	52.5297	486.929	306.643
A2M	976.39	466.112	522.394	433.636	1	1	771.299	652.605
CD302	35.5506	13.0613	29.4151	1	1	1	169.747	51.7238
LHFPL2	802.751	464.605	346.04	528.029	1	1	652.551	1120.82
NHLRC3	119.712	99.7516	74.5184	51.4742	37.0761	45.1683	113.498	189.588
KARS	355.365	378.668	217.045	270.414	215.954	215.707	957.233	369.073
FLVCR2	250.827	129.151	168.333	75.0725	8.51586	29.2187	138.498	199.993
SPART	150.719	96.7363	63.2426	91.4602	1	1	204.121	189.588
CCDC88A	667.206	420.129	469.624	269.103	58.1205	42.7145	360.369	266.324
RGS18	15.1746	13.8151	6.86343	1	1	1	102.561	79.0366
ELL2	240.196	411.837	213.888	195.686	13.0254	27.9918	160.372	300.14
BMP2K	342.962	360.576	235.086	225.839	34.0698	32.8994	263.495	453.612
RHOBTB3	44.4097	28.8917	15.4331	17.3877	2.50317	1	104.123	94.6439
MS4A7	866.537	420.883	327.548	526.718	1	1	650.988	1136.43
DOCK4	364.224	287.455	127.289	367.429	1	1	230.683	513.44
SERINC2	55.9266	28.8917	25.3558	16.7322	7.01269	1	40.0618	281.932
PFKFB2	80.7321	46.9836	58.2812	21.3208	1	1	152.56	288.435
PADI2	44.4097	10.0459	19.4924	2.96653	1	1	116.623	34.8159
TMEM251	53.2689	26.6302	7.7655	25.2538	5.50952	7.13449	113.498	103.748
APBB2	61.2421	40.9529	20.8455	27.8759	5.50952	7.13449	32.2494	210.398
MTMR6	105.538	113.321	46.5544	79.661	28.0571	72.1601	224.434	215.601
PLSCR1	268.546	194.734	112.405	172.743	56.6174	42.7145	438.492	188.288
IL1RN	515.715	157.043	157.058	222.562	1	1	604.114	977.758
RTL5	72.7589	25.8764	6.4124	32.4644	17.5349	7.13449	107.248	163.576
FCGR3A	2524.97	1684.3	1026.2	1910.5	13.0254	21.8573	1460.35	1824.45
SASH1	398.775	265.594	180.962	256.648	1	1	677.55	276.729
KPNA4	270.317	261.071	184.12	146.523	173.865	149.455	346.306	451.011
DST	1266.08	727.691	603.129	676.174	68.6427	27.9918	252.558	421.097
MRPL24	75.4167	62.814	47.4564	22.6318	35.573	31.6725	127.56	146.668
UHRF1BP1	360.681	272.378	199.906	189.786	47.5983	51.3028	241.621	239.012
TMEM53	49.7252	21.3534	15.8841	9.52161	2.50317	9.58829	41.6243	112.852
FPR2	74.5308	45.4759	21.7475	40.3305	1	1	71.3112	1
FNDC3B	644.173	505.312	522.846	254.026	79.1649	102.833	522.866	631.796
SLC31A2	322.586	207.549	97.9722	249.438	8.51586	13.269	446.305	398.987
ATP6V1A	505.084	361.33	332.058	217.973	143.801	86.8829	586.927	514.741
PLPBP	73.6448	114.074	38.8868	63.2733	92.6935	101.606	247.871	336.557
NPR1	98.4504	68.0908	30.7682	69.8284	1	1	55.6865	1
VAMP3	161.35	108.798	101.129	53.4407	53.611	66.0256	344.744	166.177
LAMP5	8.0873	9.29212	1	1	1	1	99.4357	71.2329
SDSL	30.2351	10.0459	7.31447	1	1	1	46.3117	84.239
FGL2	633.542	547.526	254.03	543.106	59.6237	41.4876	465.054	605.784
NAMPT	265.002	242.225	124.583	187.82	19.0381	9.58829	285.37	274.128
LIPA	2353.1	1639.82	1038.83	1618.14	53.611	51.3028	500.991	467.919
ANKRD22	36.4365	29.6455	9.56963	14.1102	1	1	97.8733	49.1226
SLC1A3	123.256	49.9989	60.9874	30.4979	1	1	52.5616	263.723
LINC01094	51.497	34.9223	25.8068	16.7322	1	1	130.685	240.312
SDCBP	513.058	359.823	175.55	386.439	115.241	61.118	488.491	492.63
RP2	94.0208	84.675	46.1033	48.1966	23.5476	29.2187	210.371	340.459
JPH4	20.4901	24.3687	8.21653	1	1	1	63.4989	84.239
CD300E	303.982	212.072	92.1087	269.759	1	1	647.863	1016.78
IFI27	1278.49	702.815	381.221	984.918	5.50952	1	2066.59	1257.39
FHAD1	172.867	45.4759	39.7889	52.7852	1	1	115.06	115.454
IFIT1	263.23	163.827	82.186	192.409	1	10.8152	679.113	990.764
TLR4	441.299	245.994	146.684	292.046	1	1	490.054	435.404
CXXC5	86.0476	86.9365	89.8536	18.0432	8.51586	5.90759	230.683	68.6317
PLEKHA4	3.65774	2.50766	1	1	1	1	185.372	189.588
PIGA	32.8929	31.907	14.982	1	4.00634	2.2269	47.8742	58.2268
COX5B	131.229	157.796	79.4798	77.6945	91.1903	56.2104	171.309	365.171
SBF2	241.968	116.336	106.091	82.9386	8.51586	27.9918	196.309	236.41
FGD6	165.78	83.9212	39.3378	90.8047	1	12.0421	152.56	129.76
CCL4	263.23	283.686	128.191	198.964	25.0507	30.4456	161.935	280.631
E2F3	143.632	124.628	128.191	35.742	62.63	52.5297	269.745	154.472
ZEB2	1724.1	1253.11	862.023	1025.56	139.292	120.009	1938.47	1925.9
LAMP2	278.291	253.533	218.398	104.57	101.713	70.9332	222.871	252.018
SIGLEC10	480.279	383.945	192.689	385.128	1	1	277.558	53.0244
OSTC	51.497	88.4441	30.7682	25.9093	11.5222	18.1766	71.3112	125.859
DTX4	270.317	61.3063	46.1033	121.614	1	1	199.434	1
PSMA6	256.143	258.056	130.898	172.088	110.732	129.824	482.241	591.477
LMO2	148.947	95.2286	93.4618	51.4742	1	1	488.491	434.103
IL18	72.7589	62.0601	17.6882	52.7852	1	1	1	69.9323
MOSPD1	36.4365	21.3534	7.31447	11.4881	1	1	1	131.061
S100A8	77.1885	95.2286	28.9641	80.3165	1	1	619.739	569.366
OAS1	593.676	475.158	346.492	306.467	26.5539	41.4876	1532.22	1003.77
SIGLEC14	102.88	80.152	15.8841	115.714	1	1	1	54.325
SAV1	34.6647	40.9529	33.4744	1	16.0317	2.2269	82.2486	296.238
PAK1	185.27	206.795	108.797	112.436	31.0634	23.0842	344.744	760.556
PLA2G4C	132.115	98.2439	45.6523	67.8619	22.0444	3.4538	54.1241	236.41
CIR1	236.653	99.7516	72.2633	88.8382	35.573	31.6725	522.866	41.3189
ABCA1	1343.16	732.968	604.483	649.954	1	1	318.182	192.19
GPR137B	245.512	147.997	135.859	76.3835	40.0825	26.7649	243.183	235.11
MAK16	62.128	72.6137	24.0027	34.4309	25.0507	34.1263	104.123	223.404
GSAP	245.512	132.166	137.212	65.8954	7.01269	8.36139	61.9364	62.1287
KYNU	431.554	273.132	171.491	242.883	1	1	241.621	473.121
MCTP1	225.136	190.965	122.779	101.948	28.0571	15.7228	346.306	128.46
RASGEF1B	393.459	322.131	172.393	242.883	11.5222	13.269	299.432	300.14
RRM2B	84.2758	64.3216	36.1806	26.5648	13.0254	31.6725	155.685	118.055
TRDC	10.745	12.3074	1	1	1	1	94.7483	82.9384
TLR8	125.914	75.6291	58.7323	39.675	1	1	65.0614	241.613
MNDA	197.673	126.889	89.4025	90.8047	1	1	561.928	694.225
CTSC	1697.52	980.978	628.838	937.066	232.488	257.422	1529.1	958.249
ATP5MF	131.229	142.72	69.106	67.2064	43.0888	42.7145	324.432	252.018
EPSTI1	423.58	405.806	197.199	280.247	71.6491	83.2022	600.989	519.943
BACH1	435.097	273.886	218.398	176.021	47.5983	81.9753	618.177	1031.08
SCARB2	826.671	546.018	427.677	356.941	65.6364	102.833	621.301	588.876
TLR6	87.8194	101.259	80.8329	17.3877	1	3.4538	113.498	67.3311
TMX2	152.491	166.089	111.503	53.4407	71.6491	75.8408	280.683	211.699
UBE2A	117.94	124.628	75.4205	44.2636	41.5856	36.5801	279.12	270.226
RDX	137.431	137.443	79.4798	53.4407	49.1015	47.6221	269.745	128.46
CCL4L2	153.377	135.935	57.3792	87.5271	10.019	4.6807	116.623	252.018
CALHM6	51.497	41.7068	7.7655	29.1869	1	1	122.873	124.558
STK38L	70.1012	47.7374	32.1213	14.7657	40.0825	31.6725	119.748	205.196
CMPK2	284.492	153.273	61.4385	185.853	20.5412	20.6304	958.795	938.74
SNX6	176.411	151.766	76.7736	79.661	65.6364	78.2946	205.684	186.987
CD36	101.108	45.4759	43.3971	23.9428	1	1	436.93	166.177
CASP1	278.291	230.164	121.877	141.934	55.1142	84.4291	411.93	367.772
GLRX	327.902	255.794	174.197	134.724	157.33	77.0677	607.239	259.821
SCPEP1	544.95	291.978	236.89	198.964	7.01269	30.4456	299.432	116.754
ALPK1	198.559	131.412	136.31	42.297	23.5476	21.8573	122.873	323.551
MX1	1665.63	1228.23	797.976	865.616	70.1459	151.909	2588.45	2581.41
ACSL1	685.811	460.836	435.345	224.528	83.6745	67.2525	591.614	1016.78
MX2	436.869	376.407	149.841	311.056	139.292	101.606	693.175	651.305
FPR3	576.843	363.592	286.053	237.639	1	1	871.297	626.593
CEP41	41.752	66.5831	12.7269	21.9763	4.00634	18.1766	116.623	77.736
C3AR1	400.547	230.918	116.465	205.519	11.5222	13.269	155.685	302.741
TCF7L2	321.7	150.258	176.452	72.4504	1	10.8152	247.871	294.938
NFE2L2	355.365	280.671	147.586	177.332	109.228	108.967	385.368	231.208
CD40	318.157	277.655	203.965	128.169	1	1	600.989	261.122
IFI16	576.843	665.123	407.381	282.213	262.552	408.33	722.862	1123.43
RNF13	257.029	197.749	116.013	106.537	46.0952	59.8911	388.493	214.3
LINC01140	37.3224	16.0766	1	1	5.50952	1	46.3117	66.0305
SERPING1	731.878	323.639	199.906	352.353	1	1	755.674	336.557
GAS2L3	86.0476	48.4912	37.0827	20.0097	4.00634	1	1	281.932
UGP2	195.015	213.58	101.129	96.0487	101.713	115.102	405.68	210.398
NDUFA4	94.9068	114.828	44.2992	41.6415	31.0634	59.8911	179.122	206.496
POMP	106.424	110.305	71.3612	25.2538	38.5793	21.8573	286.932	59.5274
LAP3	980.82	698.292	397.458	528.029	47.5983	81.9753	1877.53	1440.77
CREB5	109.967	56.7833	36.6316	29.1869	1	1	225.996	140.165
PLA2G4A	47.9534	10.7998	8.21653	1	1	1	1	114.153
OAS3	1670.95	1242.56	720.398	889.87	403.85	619.357	3136.88	2809.02
SNX10	288.036	207.549	69.5571	199.619	25.0507	20.6304	596.302	807.378
IFIH1	377.513	285.193	153.9	181.265	55.1142	53.7566	543.178	785.268
ADGRE2	304.868	282.932	158.862	136.035	1	4.6807	121.31	88.1409
TNFAIP6	35.5506	33.4146	14.531	1	1	1	61.9364	173.981
BATF2	34.6647	19.0919	18.1393	1	1	1	269.745	136.263
DOCK7	121.484	80.152	69.5571	15.4212	14.5285	9.58829	57.249	120.656
AATBC	176.411	59.0448	37.9847	39.675	1	1	54.1241	4.90183
PRELID3B	81.6181	132.166	45.2013	29.1869	10.019	24.3111	86.936	154.472
TLR2	257.915	208.303	67.3019	166.188	1	8.36139	160.372	357.367
TIMD4	174.639	143.474	94.3639	53.4407	1	1	1	90.7421
IFITM3	544.065	337.208	96.6191	429.703	35.573	43.9414	2449.39	2836.33
STEAP3	104.652	39.4453	71.8122	2.31102	1	1	107.248	145.368
FCGR1A	152.491	71.8599	32.5723	49.5076	1	1	122.873	232.509
LRRK2	166.666	222.626	74.0674	96.0487	1	1	96.3108	85.5396
GLT1D1	16.9464	11.5536	1	1	1	1	152.56	63.4293
CASKIN2	10.745	7.03063	1	1	4.00634	5.90759	163.497	98.5457
CCDC6	180.84	132.166	62.7916	63.9288	92.6935	61.118	182.247	315.748
MS4A14	109.081	60.5525	30.3172	20.6653	1	1	1	62.1287
C9orf72	91.3631	71.8599	28.062	23.2873	19.0381	13.269	44.7492	219.502
DLL1	38.2083	21.3534	1.45103	1	1	1	32.2494	82.9384
OSGIN2	86.0476	57.5372	16.3351	25.9093	20.5412	10.8152	58.8115	255.92
ELOC	42.6379	71.8599	8.66757	24.5983	7.01269	36.5801	147.872	137.564
C19orf38	43.5238	44.7221	22.6496	1	4.00634	1	111.936	288.435
MIR3945HG	66.5575	22.1072	19.4924	1	1	1	60.3739	206.496
SIGLEC12	150.719	98.2439	18.1393	69.8284	1	1	152.56	133.662
IGLV3-19	167.552	347.007	201.259	40.3305	1	1	47.8742	1
CXCL11	24.0337	21.3534	5.51033	1	1	1	236.933	76.4354
C1orf162	211.847	124.628	40.6909	92.7712	11.5222	24.3111	730.675	438.005
FPR1	232.223	212.072	72.7143	114.403	1	1	400.993	371.674
CLEC12A	149.833	81.6597	45.2013	23.2873	1	1	65.0614	1
IRAK3	320.815	221.118	79.4798	149.145	17.5349	25.538	838.485	509.538
KLHDC7B	146.29	102.013	46.5544	29.1869	23.5476	16.9497	122.873	216.901
GCH1	222.478	249.764	68.204	111.781	98.7062	138.413	360.369	270.226
WARS	1708.15	1603.64	731.674	777.778	70.1459	129.824	1175.98	2232.85
CD80	225.136	260.317	119.171	68.5174	1	1	316.619	196.091
CCL3L1	88.7054	102.013	16.3351	40.3305	1	4.6807	230.683	111.552
HLA-DQB1	1401.63	873.934	534.121	441.502	43.0888	64.7987	616.614	486.127
LINC01010	114.397	52.2604	34.3765	8.21059	1	1	140.06	69.9323
PLAC8	78.9603	103.521	33.4744	18.0432	11.5222	23.0842	144.747	379.477
FBN2	148.062	83.1673	70.0081	5.58856	1	1	2.56247	63.4293
IFIT3	508.628	311.577	199.455	136.69	1	10.8152	975.983	1297.71
STAT1	2103.27	2374.81	1075.81	876.104	767.618	712.601	2174.4	2053.36
IPCEF1	216.277	196.242	75.4205	49.5076	59.6237	42.7145	182.247	202.595
PSD3	261.458	108.044	124.583	18.6987	1	1	204.121	1
IFIT2	519.259	275.394	120.524	166.188	4.00634	5.90759	1302.54	711.133
MACC1	141.86	69.5984	47.4564	6.89958	1	1	165.06	71.2329
VCAN	264.116	232.425	51.5157	143.901	1	1	1050.98	1439.47
IFI44	153.377	133.674	21.2965	48.1966	14.5285	8.36139	133.81	263.723
SUCNR1	79.8462	34.1685	15.4331	2.31102	1	1	271.308	53.0244
BCL2A1	111.739	78.6444	8.21653	16.0767	1	1	108.811	82.9384
OAS2	1270.51	1051.08	360.925	451.334	385.812	402.196	1691.59	2313.48
HLA-DQA1	1686.01	1029.22	469.624	407.415	37.0761	12.0421	1483.79	644.802
CA12	166.666	19.0919	13.1779	1	1	1	46.3117	127.159
SLAMF7	1259.88	1383.52	350.1	488.043	25.0507	24.3111	794.736	707.231
GBP1	1118.14	1097.82	423.167	280.902	191.903	196.077	1508.79	1888.18
USP18	78.0744	59.7987	10.0207	1	7.01269	7.13449	280.683	222.104
LGALS2	94.9068	55.2757	1	1	1	1	138.498	73.8341
CXCL10	419.151	321.377	19.9434	216.007	1	7.13449	1543.16	2187.32
IFI44L	353.593	288.963	79.9308	59.9958	1	9.58829	491.616	548.557
RSAD2	483.822	276.901	54.2219	92.1157	1	15.7228	613.489	640.9
CXCL9	462.561	403.545	98.8742	59.9958	1	1	647.863	509.538

## Sheet: 14dpi (uninfected vs 14dpi)
Genes that are upregulated in 14dpi lungs compared with control uninfected lungs. MISTRG6-hACE2 mice were infected with SARS-Co-V2 or not.
gene_name	uninfected#1	uninfected#2	DEX_14DPI#1	DEX_14DPI#2	IR_14DPI#1	IR_14DPI#2	14DPI#1	14DPI#2
KDM5D	1	1	1	1	1	1	110.373	68.6317
CXCL1	45.2956	26.6302	57.8302	50.8187	1	1	430.68	474.422
SH3D19	1	1.75383	3.25517	6.89958	5.50952	2.2269	1	69.9323
CCL24	1	1.75383	14.982	23.2873	1	1	146.31	89.4415
KRT1	1	1	1	22.6318	1	1	61.9364	75.1348
ZNF358	16.9464	9.29212	17.6882	35.0864	4.00634	1	171.309	141.466
RAB13	95.7927	43.2144	86.2453	129.48	1	1	860.36	432.802
S100A9	316.385	212.826	326.646	528.029	1	1	2716.58	2361.61
EPHB3	9.85913	4.76914	23.5517	7.55509	1	1	105.686	63.4293
CLU	11.631	13.0613	14.982	29.8424	128.77	144.547	74.4362	141.466
MAP7	8.97321	5.52297	28.9641	28.5314	7.01269	3.4538	229.121	47.822
DUSP6	86.0476	68.0908	118.72	102.604	25.0507	14.4959	258.808	813.881
MARVELD1	67.4435	19.0919	46.1033	82.9386	20.5412	3.4538	494.741	76.4354
LYL1	47.9534	63.5678	79.9308	118.336	61.1269	63.5718	330.682	522.544
IER3	39.9802	21.3534	31.2192	59.9958	13.0254	10.8152	186.934	197.392
CD209	129.457	30.3993	106.091	188.475	1	1	936.921	293.637
BLVRB	84.2758	48.4912	91.6577	200.275	5.50952	8.36139	315.057	871.108
CCL13	288.036	200.765	313.566	754.179	1	1	2465.02	1855.67
AP002954.1	1	2.50766	12.7269	21.3208	1	1	47.8742	82.9384
APOL4	94.0208	28.1378	117.818	96.0487	1	1	283.807	529.048
GPX3	114.397	37.1838	129.996	85.5606	1	1	647.863	150.57
NRIP3	20.4901	18.3381	52.4178	27.2203	1	16.9497	205.684	85.5396
MATN2	1.88591	1	21.2965	1	10.019	12.0421	1	75.1348
ARRDC4	129.457	46.2297	93.0108	266.481	1	1	735.362	569.366
PTGER2	19.6042	13.0613	33.9254	39.0195	4.00634	15.7228	130.685	129.76
EPS8L1	10.745	10.0459	14.08	25.2538	16.0317	19.4035	88.4984	45.2207
PYCARD	78.0744	45.4759	66.8509	99.3263	58.1205	124.917	327.557	244.214
CRYL1	35.5506	28.8917	35.2785	62.6178	26.5539	41.4876	111.936	218.202
SRXN1	159.578	120.105	157.96	254.026	62.63	73.387	730.675	635.698
FLOT1	203.874	205.288	293.27	290.079	438.423	261.102	557.24	1339.33
S1PR2	84.2758	80.9059	91.6577	131.446	89.6871	91.7905	557.24	155.773
SELENOP	290.693	62.814	185.022	602.101	1	1	1679.1	839.893
AK6	4.54365	6.2768	5.0593	28.5314	5.50952	7.13449	49.4366	53.0244
F13A1	732.764	147.243	761.442	1323.82	1	1	4252.49	2303.08
CYP1B1	41.752	24.3687	112.856	40.3305	1	1	333.807	140.165
NINJ1	237.539	212.826	220.653	386.439	53.611	61.118	1188.48	689.023
METRNL	155.149	71.8599	97.9722	370.051	16.0317	16.9497	796.298	642.201
TNFSF12	150.719	71.8599	83.9901	223.873	145.304	182.581	552.553	371.674
CHURC1	94.0208	89.198	136.761	113.747	122.757	100.379	202.559	530.348
AC147651.4	26.6915	29.6455	29.4151	113.092	23.5476	26.7649	175.997	239.012
GABARAP	459.017	387.714	432.639	724.026	196.412	192.396	1405.66	1957.12
CRTAP	180.84	126.136	175.55	227.806	116.744	111.421	533.803	608.385
MGAT4A	81.6181	78.6444	121.426	111.125	235.495	326.128	350.994	294.938
PPDPF	156.035	110.305	191.336	159.633	193.406	133.505	760.361	212.999
RASSF3	199.444	202.272	231.929	476.244	337.71	366.616	1063.48	901.022
ABHD8	32.8929	18.3381	40.2399	71.1394	17.5349	30.4456	90.0609	215.601
FTH1	14007.3	8336.09	11344.5	31412.3	796.178	854.921	60593.7	56956
SVBP	11.631	17.5842	30.3172	31.8089	43.0888	8.36139	47.8742	119.355
PDGFB	40.8661	38.6914	68.655	63.2733	14.5285	4.6807	222.871	131.061
CCL18	1222.67	508.327	940.051	1703.36	1	1	4771.23	2359.01
LILRA5	57.6984	35.6761	80.3819	128.169	1	1	294.745	262.423
CD7	29.3492	56.7833	46.5544	88.1826	98.7062	154.362	124.435	233.809
TMEM147	46.1816	68.8446	72.7143	128.824	64.1332	70.9332	58.8115	469.22
TRIP10	46.1816	49.9989	75.8715	92.1157	44.592	25.538	97.8733	339.159
RTN2	53.2689	27.384	30.3172	138.657	5.50952	18.1766	275.995	154.472
BCKDK	105.538	80.152	142.624	167.499	62.63	72.1601	355.681	435.404
CCNY	146.29	144.227	162.47	273.692	143.801	122.463	465.054	636.998
UBL3	88.7054	72.6137	70.4591	198.964	137.789	80.7484	425.992	250.717
CD14	419.151	166.089	377.162	599.479	1	1	1311.91	1115.62
FOLR2	137.431	71.1061	193.591	254.682	1	1	833.798	259.821
NCF4	198.559	149.504	205.318	299.256	92.6935	64.7987	508.803	721.538
ZNF365	1	1	7.31447	24.5983	8.51586	1	1	73.8341
CEBPB	592.79	225.641	444.817	569.981	44.592	81.9753	1221.29	1235.28
H2AFJ	82.504	37.1838	79.0288	104.57	67.1396	53.7566	185.372	252.018
RTL6	57.6984	46.9836	77.2246	69.1729	83.6745	67.2525	186.934	159.674
PLIN3	155.149	114.074	152.096	227.806	82.1713	85.656	321.307	579.771
CCDC86	55.0407	64.3216	73.6164	96.7043	22.0444	61.118	224.434	158.374
SPI1	916.148	450.282	698.297	1539.48	1	1	3082.2	1882.98
GPSM3	393.459	441.236	543.142	594.891	972.049	1113.8	1015.04	1500.6
CST3	655.69	339.469	685.669	889.87	1	1	2204.09	1276.9
PEMT	9.85913	10.0459	7.7655	48.1966	8.51586	8.36139	54.1241	66.0305
SULF2	25.8056	14.5689	71.3612	77.6945	1	1	158.81	164.877
PEA15	522.803	509.081	702.357	922.645	200.922	116.328	2055.65	1471.99
IGSF21	34.6647	8.53829	46.5544	107.848	1	1	255.683	76.4354
EGR1	30.2351	44.7221	90.3046	86.2161	65.6364	59.8911	155.685	222.104
ARPIN	144.518	47.7374	119.171	249.438	1	1	568.177	220.803
NUDT16	133.887	105.782	154.802	238.95	134.782	122.463	505.679	333.956
RRAGD	103.766	53.0142	80.8329	196.342	4.00634	1	294.745	294.938
MATK	88.7054	36.43	62.7916	202.897	50.6047	95.4712	432.242	132.362
ATP2B1-AS1	11.631	7.03063	19.4924	44.2636	22.0444	20.6304	61.9364	71.2329
RTL8C	55.9266	18.3381	56.4771	59.3403	20.5412	26.7649	143.185	99.8463
GNA11	75.4167	32.6608	81.735	130.135	7.01269	5.90759	125.998	318.349
SERPINF1	27.5774	22.1072	75.4205	80.9721	1	4.6807	183.809	141.466
KIF3C	49.7252	32.6608	81.735	52.1297	67.1396	121.236	140.06	136.263
SUMO3	199.444	163.073	253.579	274.347	148.311	107.74	374.431	720.237
IGHD	8.0873	19.8457	70.9102	87.5271	5.50952	1	122.873	203.895
SNN	136.545	117.09	167.431	486.076	41.5856	39.0339	638.489	709.832
TYROBP	466.99	258.809	331.607	727.304	1	1	1158.79	1018.08
GNA12	241.082	182.673	281.994	301.878	161.839	159.27	749.424	449.71
KCTD12	352.707	200.011	233.282	827.596	17.5349	15.7228	930.671	1244.38
CD300C	58.5843	43.2144	83.0881	117.025	1	1	240.058	164.877
LY6E	661.005	371.884	479.095	912.812	285.099	342.078	1633.78	1166.35
OAZ1	1353.79	1075.96	1442.5	1974.08	800.687	778.854	3427.5	3419
TMEM8A	117.94	107.29	205.769	257.304	318.169	171.539	504.116	411.993
HLA-DOA	200.33	162.319	304.545	208.796	29.5603	36.5801	691.613	318.349
ENG	508.628	200.765	479.546	387.095	76.1586	105.286	905.671	799.574
SPRED1	283.606	158.55	235.537	635.532	1	1	1124.42	581.072
ISOC2	70.1012	68.8446	120.073	84.2496	31.0634	19.4035	235.371	159.674
JOSD2	35.5506	19.8457	49.2606	83.5941	16.0317	50.0759	166.622	88.1409
CLTA	278.291	220.364	324.842	362.185	133.279	158.043	874.422	447.109
PRKCD	730.992	488.727	664.019	1015.73	170.858	167.858	2005.65	1224.87
AC007952.4	1	1	30.3172	1	1	14.4959	1	56.9262
NECTIN2	156.035	127.643	187.728	219.284	1	1	324.432	447.109
SNX17	288.922	255.04	457.446	339.898	292.615	257.422	594.739	904.924
CAPG	672.522	353.038	1195.79	1032.77	196.412	284.414	2169.71	1997.44
UBXN6	148.062	158.55	198.553	333.343	182.884	326.128	577.552	409.391
SLC39A1	254.371	176.642	189.532	413.97	164.846	131.051	600.989	518.643
RPL28	676.066	806.089	798.427	1278.59	854.802	894.182	1672.85	2170.42
ELK1	75.4167	74.8752	166.078	134.068	115.241	137.186	360.369	186.987
RAB42	43.5238	21.3534	63.2426	109.159	1	1	174.434	138.865
ARHGDIA	1055.24	974.947	1419.95	1725.64	1606.39	1544.44	3060.32	2663.35
GPX4	378.399	216.595	492.626	593.58	133.279	188.715	1044.73	929.635
SLC7A8	332.331	166.842	284.7	560.804	7.01269	1	883.797	652.605
EFHD2	672.522	548.28	788.504	1220.9	701.478	773.946	1440.04	2204.23
VEGFB	74.5308	59.7987	114.209	132.102	79.1649	29.2187	232.246	212.999
MGLL	291.579	212.826	273.424	712.882	11.5222	9.58829	849.422	911.427
SLC40A1	971.074	735.229	902.165	2318.22	1	1	4011.87	1737.31
SMIM29	49.7252	22.1072	57.3792	126.858	23.5476	51.3028	99.4357	227.306
MAPK3	116.169	81.6597	115.111	249.438	181.381	216.934	158.81	486.127
TADA3	254.371	245.241	286.955	446.09	333.201	372.75	624.426	663.01
CD24	8.97321	17.5842	76.3226	20.0097	1	1	58.8115	108.951
GNAI2	1795.86	1363.17	1578.71	2456.54	1507.18	1315.01	3380.63	3699.93
MSC	20.4901	29.6455	31.2192	69.1729	86.6808	117.555	72.8737	101.147
SYK	526.346	507.573	871.043	641.432	8.51586	7.13449	1558.78	1081.81
PLTP	230.451	102.013	364.533	357.597	1	1	749.424	505.637
HLA-DQB2	4.54365	5.52297	42.4951	104.57	19.0381	10.8152	179.122	73.8341
SPP1	347.392	165.335	606.738	448.712	1	1	1266.6	556.36
CCL7	8.0873	21.3534	33.4744	46.8856	1	1	60.3739	75.1348
TTYH3	839.959	604.817	1031.16	1755.14	133.279	85.656	2933.76	1807.55
RHOG	437.755	365.099	428.129	743.036	355.749	369.07	1222.85	768.36
FTL	17915	10906.6	21844.5	55671.4	466.983	452.499	68696.7	62832.2
TWF2	251.713	194.734	327.097	332.687	361.761	231.657	605.677	503.035
FLOT2	326.13	285.193	486.763	476.244	459.467	538.382	977.545	640.9
HPS1	312.841	245.241	381.221	345.142	453.455	306.498	563.49	655.207
KIAA0930	430.668	284.44	598.619	839.396	112.235	182.581	1371.29	1028.48
HSPB1	199.444	141.212	260.344	408.726	115.241	129.824	585.365	530.348
ARPC1B	946.269	861.873	1312.15	1960.32	1048.71	1062.27	3272.82	2170.42
CENPB	199.444	188.703	373.554	370.707	382.806	290.548	544.74	690.323
USF2	246.398	248.256	417.755	402.827	582.728	651.256	791.611	569.366
TMSB10	2545.34	2279.82	3034.2	3871.78	3013.36	3108.73	5186.85	6250.43
KCNQ1	49.7252	19.8457	47.0054	117.025	26.5539	27.9918	158.81	111.552
TSHZ1	72.7589	52.2604	79.9308	98.6708	169.355	202.211	161.935	132.362
NIBAN2	296.895	179.657	365.435	802.032	119.751	88.1098	880.672	1046.69
TSPO	184.384	106.536	207.122	390.372	34.0698	36.5801	290.057	695.526
PPP1R14B	93.1349	89.9518	173.295	257.959	52.1078	108.967	219.746	486.127
RAB5C	369.54	329.669	299.133	701.739	236.998	248.833	796.298	834.691
KIAA2013	145.404	124.628	217.045	240.916	109.228	164.177	200.996	540.753
MLXIP	338.533	327.408	474.134	419.214	755.592	783.761	760.361	683.82
SEPHS2	158.692	176.642	243.205	244.194	197.916	191.169	499.429	285.834
TLE5	707.958	732.968	990.567	1286.45	1864.93	1591.06	1811.91	1855.67
SWAP70	157.807	187.95	360.474	290.735	34.0698	61.118	474.429	566.765
RAD23A	230.451	217.349	406.93	319.577	203.928	337.17	549.428	610.986
RPS6KA4	119.712	105.782	148.488	274.347	158.833	248.833	352.556	320.95
HIGD2A	94.9068	83.9212	160.215	259.27	149.814	176.446	457.242	207.797
SCAMP2	368.654	298.009	354.159	503.12	648.867	572.735	815.048	540.753
SNX8	233.995	151.012	310.86	529.995	70.1459	89.3367	532.241	793.071
RAB1B	339.419	366.607	447.072	676.829	632.332	443.91	847.86	921.832
VAT1	906.403	396.006	787.151	1011.79	166.349	147.001	1722.84	1110.42
CTSZ	3013.99	1764.21	2838.9	4337.19	91.1903	185.035	7144.62	4129.14
GNA15	150.719	114.828	187.277	370.051	327.188	153.135	479.116	392.484
RIC8A	201.216	238.456	331.156	303.845	409.863	450.045	444.742	544.655
ZFP36L2	401.433	377.914	425.422	591.613	1316.28	1132.2	724.425	859.402
HLA-DPB1	1230.65	760.106	1312.6	1153.38	226.476	183.808	2200.96	1634.57
YBX1	1642.6	1400.86	1908.87	3032.73	809.706	942.031	4218.11	3402.09
VAMP8	282.72	201.518	226.517	569.981	152.82	192.396	635.364	591.477
MBD3	166.666	178.904	255.383	513.608	227.979	331.036	560.365	620.09
HMOX1	2337.15	1669.98	2570.99	5144.78	1	8.36139	6568.07	5273.67
ZYX	1125.22	763.875	1159.7	1981.95	866.827	646.349	2338.46	2460.45
GM2A	908.175	530.942	904.42	1026.87	140.795	95.4712	1718.16	1230.08
NR1H2	210.961	159.304	208.475	343.175	182.884	169.085	311.932	527.747
RUSC1	63.8998	37.1838	54.2219	178.643	121.254	104.059	227.558	124.558
PTPA	292.465	293.486	435.796	321.544	385.812	213.253	616.614	529.048
RAB40C	26.6915	31.1532	80.3819	84.9051	140.795	75.8408	113.498	134.963
ARRB2	750.482	533.203	723.104	1095.04	730.038	846.333	1497.85	1231.38
CD99L2	97.5645	89.9518	173.746	120.303	89.6871	106.513	213.496	226.005
PTMS	259.687	165.335	296.878	739.103	229.482	178.9	760.361	787.869
ACTB	20082	20259.4	29448.5	28358.3	23650.4	24654.3	44906.5	41040.4
MYL6	1018.91	872.426	1200.3	1265.48	1176.48	1034.05	1816.59	1841.36
RARA	364.224	241.471	295.976	769.256	507.569	427.961	825.985	743.648
RPL15	783.261	984.747	1160.16	1118.64	881.859	1015.65	1257.23	2070.27
FKBP8	286.264	327.408	411.44	922.645	542.142	551.877	782.236	1153.34
CLTB	80.7321	57.5372	79.9308	212.074	83.6745	118.782	269.745	153.171
SLC48A1	153.377	108.798	235.988	413.315	13.0254	34.1263	541.615	398.987
STAC3	59.4702	53.768	94.3639	103.915	14.5285	12.0421	146.31	138.865
PRKCB	374.855	506.065	550.81	699.117	597.759	793.576	1004.11	772.262
IGFBP4	137.431	192.473	237.341	324.166	328.691	372.75	374.431	422.398
PPARD	210.075	141.212	234.635	328.099	131.776	187.489	321.307	467.919
SH3PXD2A	166.666	108.798	236.89	447.401	191.903	247.607	432.242	514.741
GSTP1	375.741	305.547	501.647	533.273	49.1015	75.8408	557.24	873.709
C11orf68	25.8056	46.2297	67.7529	85.5606	47.5983	56.2104	129.123	80.3372
TKT	1035.75	689.246	1074.01	1384.12	522.601	526.113	1369.73	1968.82
PIK3R5	447.5	381.684	534.572	530.651	1272.68	1189.86	793.173	648.704
DDAH2	97.5645	110.305	135.408	328.754	76.1586	123.69	221.309	404.189
APH1A	325.244	246.748	369.945	457.889	379.799	404.65	618.177	495.232
VIM	6499.17	4263.9	6629.39	7172.26	3452.28	3311.17	10130.5	8427.65
SHKBP1	265.888	313.839	387.536	487.387	531.62	573.962	580.677	594.078
ARL8A	200.33	153.273	204.867	362.841	227.979	248.833	343.181	417.195
COTL1	1737.39	1856.17	2397.34	3206.44	2676.65	2840.04	3871.24	3608.89
CCNI	452.816	469.128	518.335	736.481	587.237	613.222	705.675	960.85
GNB2	596.333	441.236	770.463	933.789	704.484	575.188	1069.73	1193.66
ABLIM3	12.5169	13.0613	47.0054	85.5606	1	1	104.123	71.2329
AL512625.3	18.7183	36.43	60.5364	74.417	29.5603	32.8994	74.4362	102.448
PLAU	191.471	147.997	304.094	314.989	1	3.4538	496.304	317.048
FAM20C	75.4167	37.1838	175.55	250.093	11.5222	14.4959	375.993	180.484
GTF2F1	138.316	185.688	187.728	480.832	173.865	231.657	213.496	653.906
PLEKHO1	553.81	528.68	935.992	1381.5	848.789	765.358	1566.6	1414.76
ZSWIM4	34.6647	56.0295	96.6191	129.48	59.6237	77.0677	130.685	158.374
FSCN1	196.787	175.888	423.618	610.623	103.216	32.8994	696.3	626.593
RPL12	865.651	1029.22	1382.06	1235.32	911.922	843.879	1441.6	1851.77
RPL19	1261.65	1619.47	1910.22	2004.89	1659	1894.1	2116.59	2792.11
TMUB1	50.6111	49.245	81.2839	131.446	88.184	120.009	115.06	147.969
IL4I1	187.042	165.335	285.602	465.756	22.0444	48.849	600.989	327.453
PPP1R18	889.57	861.873	1052.81	1806.93	1353.85	1457.33	2079.09	1443.38
AL627171.2	11387.6	14578.5	19139.7	76929.5	21174.7	20247.3	59067.1	59259.4
TGFB1	521.917	457.82	793.917	1294.97	1395.94	1394.76	1257.23	1308.11
TLNRD1	117.055	132.166	188.63	506.397	205.431	153.135	280.683	569.366
GLUL	2777.45	1664.7	3008.94	5167.06	563.186	398.515	4614.98	5353.01
C20orf27	59.4702	37.1838	120.073	160.944	29.5603	36.5801	233.808	106.349
RPS19BP1	110.853	89.9518	139.918	275.003	173.865	156.816	280.683	218.202
GRAMD4	139.202	111.059	228.772	271.07	205.431	173.993	336.932	263.723
MARCKS	496.225	446.513	573.812	1941.31	4.00634	2.2269	1679.1	1344.53
RAB3IL1	157.807	97.4901	195.846	663.064	1	1	425.992	599.28
PPP1R9B	643.287	688.492	981.997	1967.53	1131.39	864.737	2205.65	1313.32
ALKBH5	261.458	251.271	459.701	469.689	375.29	442.683	446.305	634.397
LSP1	708.844	1157.37	1604.42	1773.5	2407.58	2567.67	1630.66	2274.47
CORO1B	241.968	190.965	374.907	497.22	175.368	187.489	394.743	558.962
HMG20B	120.598	116.336	230.576	434.291	166.349	139.64	536.928	189.588
CLEC10A	39.9802	16.8304	127.289	120.303	1	1	122.873	146.668
IMPDH1	285.378	261.071	408.283	680.107	400.844	388.7	529.116	655.207
CFAP410	13.4028	29.6455	79.9308	59.9958	89.6871	39.0339	71.3112	80.3372
RPS2	1328.1	1786.07	2601.21	2606.65	1950.61	2138.26	2575.95	2967.69
THBS1	35.5506	14.5689	154.802	127.513	13.0254	4.6807	63.4989	236.41
CSRNP1	92.249	83.9212	141.722	307.123	157.33	221.842	222.871	250.717
MLLT1	175.525	148.75	292.368	330.065	270.068	270.918	363.494	274.128
RPL18	467.876	628.186	978.389	921.334	949.501	967.796	963.483	951.746
H1FX	239.311	264.086	396.105	596.202	483.518	510.163	365.056	623.992
RNASE1	287.15	152.52	511.57	1163.87	4.00634	1	821.298	838.593
ARID3A	187.042	239.21	409.636	554.249	155.827	131.051	491.616	454.913
SIRPB2	62.128	22.861	174.197	244.849	1	1	160.372	244.214
SLC25A6	491.796	562.603	1072.66	1097.67	803.694	874.552	1071.29	925.734
BIN1	158.692	154.781	352.355	394.305	1123.87	910.132	461.929	214.3
FCER2	1	1	70.0081	35.0864	1	1	93.1859	1
TREM2	47.9534	6.2768	118.72	167.499	1	1	177.559	71.2329
ZNF768	40.8661	20.5996	99.7763	181.92	25.0507	23.0842	155.685	84.239
CLIP2	108.195	94.4748	266.208	488.043	35.573	26.7649	407.243	216.901
HLA-DQA2	3.65774	2.50766	346.04	120.303	19.0381	9.58829	102.561	270.226
LILRA4	1	1	10.4717	109.159	1	1	1	84.239
MMP9	415.607	385.453	1785.74	2173.36	1	8.36139	1875.97	666.912
COL18A1	7.20139	17.5842	61.4385	168.155	241.507	126.144	44.7492	101.147
PRKAR2A	144.518	154.781	157.96	237.639	149.814	123.69	304.12	436.704
IRF7	207.418	209.811	282.896	254.682	88.184	175.22	547.865	383.379
CFL1	1792.32	1736.31	1914.28	2476.86	1668.02	1854.84	3872.81	3067.84
CLEC5A	20.4901	10.7998	17.2372	45.5746	1	1	118.185	138.865
OCEL1	32.8929	18.3381	46.5544	31.1534	26.5539	5.90759	86.936	97.2451
TAX1BP3	80.7321	56.0295	87.5984	88.8382	38.5793	69.7063	227.558	396.385
NEXN	7.20139	11.5536	9.1186	23.2873	7.01269	2.2269	88.4984	81.6378
PRAM1	72.7589	48.4912	51.0647	141.279	23.5476	16.9497	179.122	207.797
TIMP2	586.588	273.886	367.69	726.648	44.592	62.3449	1277.54	956.948
PPFIBP1	33.7788	13.0613	42.9461	24.5983	16.0317	13.269	93.1859	62.1287
SMIM3	10.745	10.0459	10.4717	21.3208	8.51586	12.0421	121.31	75.1348
LBX2-AS1	18.7183	22.861	28.513	32.4644	13.0254	1	121.31	202.595
CAT	269.432	138.197	219.751	275.003	112.235	75.8408	393.181	527.747
CPA3	1	1.75383	4.60827	1	1	1	57.249	66.0305
RAB8A	477.621	492.496	500.294	706.983	315.163	285.64	1063.48	882.813
RPS4Y1	1	1	1	1	1	1	310.369	189.588
HOXB6	13.4028	13.0613	7.31447	89.4937	1	1	68.1863	144.067
RAP2B	582.159	402.037	434.443	802.687	445.939	375.204	1355.66	1430.37
NAPA	304.868	258.809	349.649	341.864	267.061	220.615	577.552	586.274
MAP3K3	313.727	265.594	289.21	425.77	454.958	551.877	663.488	716.335
GOSR1	110.853	173.627	133.604	221.251	230.985	142.093	355.681	330.054
RHOA	1695.75	1511.67	1857.45	1985.22	1514.69	1377.58	2936.89	2862.34
INKA2	47.0675	22.861	32.1213	69.8284	10.019	2.2269	69.7488	366.471
TRMT112	88.7054	111.059	111.954	136.69	196.412	97.925	202.559	302.741
FLNB	318.157	380.176	423.167	420.526	348.233	301.59	965.045	574.569
CNRIP1	17.8323	10.7998	25.3558	18.6987	1	1	196.309	90.7421
CDKN1A	349.164	333.439	275.679	630.944	68.6427	75.8408	1779.09	653.906
PGD	1008.28	621.401	850.747	1079.97	130.273	105.286	2354.08	1763.33
CD74	11497.5	7518.18	10599.4	11557	1680.04	1991.03	26744.3	16955.7
SH3BGRL3	1067.64	996.808	957.642	1565.04	1334.31	1474.51	3107.19	2922.17
SARS	1	1	1	1609.62	163.343	1410.71	694431	852150
ZNF385A	482.051	226.395	264.403	644.709	46.0952	23.0842	1058.79	1233.98
MAX	272.975	228.656	204.867	442.157	303.138	304.044	607.239	590.176
ZMAT2	90.4772	135.182	160.666	113.092	131.776	154.362	508.803	199.993
CD93	242.854	140.458	124.132	399.549	255.036	262.329	963.483	309.245
TMSB4X	3332.92	3439.21	3593.48	4362.75	2760.82	2609.39	5560.28	5818.63
PRKACA	391.688	206.041	272.973	425.114	227.979	144.547	807.236	854.2
ILRUN	525.46	515.865	608.091	614.556	605.275	586.231	1379.1	1014.17
PEAK3	3.65774	1.75383	10.9227	1	1	1	143.185	56.9262
G6PD	374.855	227.902	302.741	403.482	133.279	145.774	847.86	513.44
PPBP	14.2887	4.76914	8.66757	27.2203	1	1	88.4984	94.6439
DYM	82.504	100.505	81.735	146.523	121.254	120.009	250.996	185.687
SESN2	57.6984	44.7221	93.0108	42.297	46.0952	64.7987	150.997	142.766
IER3IP1	44.4097	53.768	29.8661	138.001	7.01269	18.1766	149.435	175.282
PDE4A	178.183	87.6903	139.918	162.255	116.744	93.0174	429.117	239.012
GAS2L1	101.994	65.0755	40.6909	271.07	22.0444	9.58829	388.493	292.337
MAPKAPK3	514.829	327.408	426.775	531.306	370.78	380.112	944.733	895.819
ATP6V0C	535.205	343.992	383.025	643.398	164.846	241.472	2571.27	1191.06
RNF14	98.4504	68.8446	93.0108	103.259	74.6554	83.2022	202.559	306.643
RPL10	1474.27	1815.47	1962.09	1780.05	2204.65	2502.65	3077.51	2574.91
GASK1B	47.0675	12.3074	27.1599	53.4407	1	1	197.871	134.963
PFN1	2412.45	2573.06	2800.56	2879.34	2857.03	2792.19	5691.52	3361.78
DIAPH1	1641.71	1449.11	1450.17	2130.75	2553.39	2417.99	2897.82	2957.29
FCGR2A	472.306	270.871	271.169	729.926	1	1	1272.85	1002.47
UBA52	474.077	547.526	545.848	623.733	518.091	742.047	808.798	1023.28
ACTN4	925.007	975.701	1131.74	1025.56	2356.47	2463.39	2329.08	1668.38
PLEKHA2	458.131	483.45	693.336	415.281	617.3	505.255	832.235	1339.33
EIF4H	525.46	543.003	541.338	686.006	542.142	585.004	954.108	967.353
NFE2	29.3492	15.3227	25.3558	37.7085	1	1	149.435	142.766
NFKBIB	101.108	113.321	128.642	118.992	91.1903	148.228	186.934	579.771
TMEM167B	83.3899	63.5678	60.9874	122.925	34.0698	53.7566	215.059	281.932
UBQLN2	98.4504	85.4288	112.856	98.6708	130.273	142.093	240.058	297.539
CCDC71	38.2083	47.7374	45.2013	56.0627	58.1205	51.3028	75.9987	242.913
SIRPB1	226.908	114.828	191.336	177.332	271.571	239.018	552.553	372.974
TPD52L2	285.378	215.841	262.599	309.089	184.387	194.85	608.802	488.729
GUCD1	251.713	277.655	324.842	278.936	306.144	296.683	550.99	635.698
TUBA1A	597.219	519.634	493.077	815.797	367.774	266.01	1354.1	943.942
NDUFAF3	80.7321	82.4135	64.5957	138.001	92.6935	72.1601	236.933	267.625
LAIR1	358.909	176.642	207.122	426.425	47.5983	16.9497	808.798	716.335
RIN2	212.733	108.798	130.447	282.213	1	1	825.985	333.956
CLIC1	1103.96	1023.19	1092.05	1302.18	1030.67	867.19	2011.9	2580.11
HCK	914.376	542.249	638.761	1068.17	1	1	2336.9	2621.73
OGFRL1	153.377	149.504	96.6191	303.189	119.751	127.371	635.364	655.207
BRI3	389.03	178.15	252.677	363.496	44.592	106.513	983.795	690.323
PRG2	1	1.75383	1	1	1	8.36139	47.8742	166.177
CREG1	454.587	321.377	337.922	579.159	13.0254	10.8152	1152.54	876.31
RALB	208.304	178.15	187.277	252.06	70.1459	118.782	441.617	583.673
LINC02009	1.88591	1	1	1	1	1	47.8742	63.4293
ARL11	57.6984	37.1838	49.2606	75.728	1	1	275.995	141.466
HS1BP3	209.189	105.782	171.491	159.633	175.368	189.942	422.867	385.98
TUBA1C	465.218	445.005	481.801	529.34	249.023	297.909	844.735	822.985
MSRB1	80.7321	65.8293	74.9695	91.4602	37.0761	53.7566	125.998	401.588
SELENOW	207.418	171.365	228.321	191.097	208.438	196.077	335.369	492.63
IFI6	658.347	439.728	353.708	1039.98	46.0952	68.4794	1632.22	1317.22
ARHGAP18	248.17	138.197	195.846	222.562	76.1586	64.7987	327.557	579.771
NDUFS7	83.3899	80.9059	103.836	80.3165	122.757	84.4291	279.12	172.68
PTAFR	651.26	326.654	649.586	423.148	5.50952	1	1127.54	1210.57
ARHGDIB	1952.67	2040.11	1888.57	2503.08	1935.58	2181.2	3380.63	3660.92
IGF1	6.31548	1	5.51033	1	1	1	180.684	67.3311
KIAA1522	115.283	47.7374	105.64	73.7615	4.00634	4.6807	157.247	409.391
EMP1	267.66	164.581	231.027	247.471	13.0254	14.4959	780.674	293.637
NAV1	155.149	141.966	149.841	195.686	11.5222	4.6807	393.181	392.484
MAP1LC3B	171.095	118.597	150.743	161.6	158.833	113.875	435.367	318.349
PHETA2	35.5506	13.8151	16.7862	36.3975	25.0507	25.538	165.06	68.6317
RGS19	237.539	191.719	168.333	319.577	240.004	349.439	449.43	549.857
DHX58	115.283	78.6444	81.735	136.035	41.5856	74.6139	347.869	259.821
MAP1A	41.752	43.2144	42.9461	48.8521	61.1269	51.3028	191.622	171.38
TMEM176A	202.102	123.12	130.447	265.825	1	1	647.863	561.563
CXCL16	458.131	186.442	285.151	384.473	17.5349	10.8152	882.234	607.084
NPC2	281.834	187.95	186.826	351.042	37.0761	19.4035	857.235	583.673
CCND1	120.598	92.2133	84.4412	174.054	1	7.13449	852.547	241.613
PLB1	46.1816	16.8304	44.7502	26.5648	1	4.6807	168.185	110.251
SMAP2	425.352	440.482	467.368	461.823	513.582	668.433	680.675	1220.97
CREB3	79.8462	71.1061	66.8509	101.293	83.6745	50.0759	274.433	151.871
ANXA2	3142.45	1934.57	2088.83	3375.56	1132.89	1075.76	5749.34	5126.7
RNPEP	272.975	157.796	189.081	269.103	176.871	102.833	552.553	454.913
CYTH4	768.2	661.354	657.704	886.592	1053.22	863.51	1271.29	1391.35
ZSWIM7	22.2619	19.8457	28.9641	18.0432	32.5666	12.0421	75.9987	82.9384
COMMD7	68.3294	76.3829	84.4412	73.1059	80.6681	36.5801	230.683	162.276
CNP	264.116	288.963	374.005	230.428	208.438	289.321	958.795	726.74
ARF1	826.671	726.183	702.357	964.598	518.091	623.038	1860.34	1858.27
CHP1	239.311	204.534	228.772	244.849	167.852	167.858	377.556	469.22
S100A4	1026	892.78	974.33	1047.19	1710.11	1761.6	2097.84	1773.73
RNF19B	239.311	172.873	132.702	352.353	103.216	121.236	410.368	1116.92
RASSF2	518.373	665.877	738.439	517.541	1032.18	863.51	974.42	1968.82
PLEK	1062.32	976.455	933.286	1247.12	92.6935	48.849	2093.15	2169.12
EMC8	53.2689	62.0601	73.1653	48.1966	94.1967	46.3952	168.185	250.717
DHRS3	38.2083	27.384	45.6523	26.5648	8.51586	15.7228	179.122	69.9323
TNFRSF1A	451.044	292.732	311.311	460.512	255.036	382.565	1008.79	739.746
LGALS9	955.128	568.633	627.485	947.554	143.801	176.446	2033.78	2193.83
AP2M1	489.138	441.99	512.472	454.612	378.296	385.019	938.483	834.691
ETS2	181.726	135.935	124.583	219.284	52.1078	31.6725	557.24	451.011
SIRPA	1267.86	708.845	934.639	1028.18	707.491	890.501	3650.94	2966.39
ZBED1	265.002	222.626	273.424	232.395	170.858	191.169	421.305	540.753
JUP	216.277	89.9518	115.111	217.318	1	1	471.304	603.182
TUBA1B	2056.32	2098.15	2170.02	2124.85	715.007	811.98	4714.98	2995
TSG101	109.081	125.382	93.0108	155.7	74.6554	77.0677	275.995	414.594
MCC	11.631	7.78446	25.8068	2.31102	11.5222	13.269	110.373	69.9323
PMP22	68.3294	31.1532	45.6523	62.6178	1	1	252.558	214.3
TPM4	1406.94	1378.25	1321.17	1546.03	1382.41	1497.82	1982.21	2703.67
SGF29	36.4365	49.9989	27.1599	63.9288	73.1522	111.421	144.747	147.969
CYSTM1	55.9266	57.5372	54.673	66.5509	7.01269	13.269	275.995	107.65
STK24	480.279	485.712	491.724	490.009	952.508	1040.18	954.108	764.458
RHOQ	184.384	140.458	168.784	164.222	28.0571	19.4035	497.866	709.832
ANKRD29	1.88591	1.75383	1	1	1	1	29.1245	53.0244
CH25H	15.1746	1	15.4331	1	1	1	1	201.294
ZNF567	20.4901	24.3687	20.3944	20.6653	35.573	27.9918	54.1241	127.159
SH3BP5L	141.86	125.382	180.962	94.0822	261.049	214.48	277.558	294.938
NLRP3	82.504	48.4912	57.8302	65.8954	46.0952	43.9414	279.12	142.766
SFXN3	375.741	243.733	288.759	311.056	327.188	295.456	638.489	597.98
COX8A	189.699	169.104	191.787	161.6	92.6935	142.093	465.054	529.048
GPR84	24.0337	20.5996	19.9434	26.5648	1	1	247.871	164.877
PNPO	109.081	102.767	177.805	59.3403	107.725	46.3952	260.37	318.349
B3GNT5	61.2421	20.5996	25.8068	55.4072	2.50317	1	197.871	270.226
WBP2	379.285	261.825	284.7	335.965	212.947	196.077	636.926	985.562
AIF1	327.902	225.641	161.568	496.565	1	1	1244.73	826.887
ASL	58.5843	78.6444	60.0854	68.5174	64.1332	88.1098	207.246	160.975
S100A6	878.94	565.618	653.194	722.715	624.816	517.524	1874.4	2373.31
ID2-AS1	5.42956	5.52297	6.86343	1	14.5285	9.58829	54.1241	55.6256
GAS7	552.924	287.455	300.486	486.732	812.713	645.122	1163.48	699.427
TSTA3	71.873	78.6444	74.9695	63.9288	130.273	117.555	174.434	253.318
ATG3	171.981	114.828	105.189	171.432	70.1459	56.2104	469.742	261.122
APOBEC3A	33.7788	26.6302	1	1	1	1	238.496	378.177
RRAS	122.37	58.291	75.8715	86.2161	10.019	35.3532	333.807	335.257
HSD17B10	87.8194	99.7516	97.9722	76.3835	92.6935	110.194	280.683	216.901
TSHZ3	42.6379	30.3993	33.9254	33.1199	4.00634	14.4959	150.997	171.38
TM9SF1	126.8	121.613	128.191	104.57	166.349	102.833	324.432	211.699
PRXL2C	80.7321	37.1838	38.4358	64.5843	25.0507	42.7145	169.747	254.619
CSF3R	141.86	77.8905	121.426	91.4602	1	1	536.928	448.41
KCTD15	2.77183	3.26149	1	1	4.00634	9.58829	30.687	47.822
WSB2	334.989	260.317	285.602	269.103	286.603	294.229	563.49	888.016
DUSP5	151.605	126.889	141.722	114.403	212.947	266.01	393.181	248.116
ATP6V0D1	476.735	327.408	308.154	450.023	240.004	171.539	738.487	943.942
RAB31	376.627	196.996	202.161	357.597	1	1	1208.79	1184.55
UBE2L6	409.406	414.852	395.654	379.228	223.469	216.934	1322.85	1656.68
MS4A6A	451.93	202.272	247.264	362.841	1	1	1257.23	760.556
ATP6V1C1	105.538	96.7363	105.64	80.3165	34.0698	100.379	257.245	413.293
KIAA1191	109.081	135.935	82.186	148.489	125.763	142.093	311.932	261.122
SDC4	148.062	77.1367	167.431	56.7182	64.1332	29.2187	338.494	241.613
FANCF	26.6915	39.4453	14.531	47.5411	50.6047	41.4876	107.248	186.987
SLC35A4	166.666	133.674	129.093	142.59	151.317	112.648	405.68	383.379
IFI35	151.605	166.842	143.978	147.178	92.6935	89.3367	296.307	482.226
HNMT	84.2758	55.2757	44.7502	100.637	1	1	260.37	307.944
NCOA4	929.437	735.983	785.347	754.835	474.499	388.7	1572.85	1629.36
TXNIP	1104.85	661.354	836.314	752.868	932.967	832.837	1832.22	1634.57
HEBP1	61.2421	45.4759	53.3199	43.6081	26.5539	1	315.057	538.152
CCL2	258.801	149.504	107.444	324.821	1	1	3450.94	1617.66
KDM7A-DT	5.42956	7.78446	8.21653	1	16.0317	5.90759	82.2486	111.552
DPYSL2	1431.75	1032.24	1033.42	1225.49	468.486	479.49	2629.08	2135.3
RAB3D	64.7857	62.814	56.9281	52.1297	67.1396	63.5718	163.497	181.785
STEAP4	28.4633	24.3687	11.3738	50.1631	1	1	218.184	101.147
CCL8	135.659	100.505	42.4951	278.936	1	1	1352.54	708.532
ZDHHC3	263.23	219.61	284.249	162.911	316.666	237.791	899.422	357.367
SNX16	16.9464	13.0613	5.96137	16.7322	10.019	19.4035	49.4366	119.355
RAB32	85.1617	64.3216	37.5337	118.336	1	14.4959	352.556	353.465
VPS9D1	86.9335	81.6597	56.4771	90.1492	179.877	173.993	179.122	259.821
SARS	211.847	216.595	279.739	128.169	255.036	270.918	202.559	186.987
OTUD6B-AS1	30.2351	24.3687	18.5903	23.2873	22.0444	12.0421	88.4984	120.656
IFNGR2	272.975	219.61	249.068	210.763	1	1	685.363	968.654
DAB2	1027.77	435.959	576.518	684.695	1	1	2293.15	1301.61
NAA38	55.0407	47.7374	51.9668	33.1199	52.1078	39.0339	146.31	241.613
S100A11	778.831	491.743	355.061	852.506	343.723	236.565	1818.16	1867.37
SHISA5	440.413	311.577	377.613	284.18	590.243	724.87	1346.29	1089.61
LGALS1	635.314	473.651	521.041	457.889	426.398	447.591	1080.67	1262.59
FAM53C	140.974	123.874	67.3019	183.231	139.292	161.724	430.68	384.68
TNFSF13	335.875	81.6597	143.527	145.212	23.5476	27.9918	1013.48	422.398
PSMB7	140.974	196.242	147.586	134.724	101.713	113.875	305.682	395.085
AK4	11.631	9.29212	23.1006	1	4.00634	3.4538	25.9996	193.49
EEFSEC	62.128	51.5065	57.8302	33.7754	37.0761	73.387	215.059	158.374
FNIP2	358.023	259.563	231.027	303.189	41.5856	40.2608	715.05	555.06
SOCS1	43.5238	56.7833	40.6909	35.0864	44.592	53.7566	240.058	94.6439
ISG15	314.613	201.518	227.419	206.83	23.5476	56.2104	747.862	977.758
PRUNE2	36.4365	16.8304	16.7862	23.9428	1	1	252.558	147.969
SNAPIN	46.1816	40.1991	38.8868	25.9093	38.5793	56.2104	79.1236	244.214
LYN	777.945	646.278	543.593	699.117	19.0381	19.4035	2057.21	2026.05
GCLM	95.7927	80.9059	54.2219	88.8382	55.1142	48.849	238.496	333.956
ATG13	275.633	250.517	245.009	195.031	381.302	339.624	466.617	575.869
H1F0	140.088	114.828	43.3971	233.706	29.5603	20.6304	327.557	1344.53
CCSER2	164.008	196.996	94.3639	216.007	208.438	198.531	418.18	480.925
DAZAP2	498.883	530.188	394.752	458.545	409.863	389.927	1075.98	813.881
PTPN12	233.995	126.136	139.467	135.379	74.6554	97.925	543.178	616.188
ABCD1	168.438	91.4595	82.186	110.47	92.6935	69.7063	236.933	447.109
FECH	79.8462	89.9518	73.1653	52.1297	43.0888	72.1601	225.996	477.023
GGCT	32.8929	41.7068	24.0027	21.9763	17.5349	19.4035	86.936	159.674
NME6	91.3631	115.582	79.4798	68.5174	121.254	101.606	266.62	454.913
NSMF	67.4435	55.2757	55.124	29.8424	131.776	185.035	143.185	246.815
ORAI1	159.578	103.521	90.7556	93.4267	247.52	268.464	255.683	310.545
NT5C3A	44.4097	55.2757	45.6523	21.3208	20.5412	10.8152	210.371	150.57
EML1	7.20139	1.75383	1	1	5.50952	1	47.8742	163.576
CTSW	8.97321	17.5842	13.6289	1	95.6998	132.278	177.559	436.704
HPF1	10.745	19.0919	6.86343	3.62203	11.5222	7.13449	63.4989	76.4354
CEBPG	117.94	92.2133	72.2633	67.2064	73.1522	35.3532	265.058	317.048
MOB1A	590.132	638.739	336.118	602.101	307.647	375.204	1375.98	1129.93
TGFBR1	309.298	183.427	191.787	147.178	76.1586	73.387	558.803	493.931
ZSWIM6	134.773	94.4748	99.3253	54.7517	61.1269	36.5801	274.433	265.024
SUSD1	204.76	138.951	104.287	126.202	62.63	113.875	436.93	409.391
TNFSF13B	86.9335	65.0755	51.5157	46.2301	11.5222	3.4538	313.494	157.073
ACOD1	6.31548	1.75383	1	1	1	1	25.9996	202.595
ETV5	110.853	76.3829	42.044	96.0487	1	1	488.491	298.84
LYRM2	73.6448	74.8752	58.7323	35.742	59.6237	39.0339	179.122	358.668
TFEC	219.82	150.258	132.702	129.48	1	1	454.117	440.606
ITSN1	160.464	83.1673	111.954	52.7852	8.51586	5.90759	329.119	232.509
CXCL8	80.7321	144.227	65.4978	89.4937	1	1	590.052	1131.23
WWP1	222.478	182.673	151.645	118.992	161.839	137.186	508.803	311.846
FAM102B	204.76	187.196	97.0701	170.777	100.209	101.606	354.119	695.526
NIPSNAP3A	44.4097	25.1225	16.7862	15.4212	11.5222	7.13449	155.685	125.859
TLR7	44.4097	41.7068	37.9847	16.0767	1	1	222.871	250.717
GSTT2B	6.31548	1.75383	1	1	1	1	38.4993	244.214
FCN1	277.405	261.071	94.3639	353.008	1	1	1063.48	1491.5
PLPBP	73.6448	114.074	38.8868	63.2733	92.6935	101.606	247.871	336.557
LINC01094	51.497	34.9223	25.8068	16.7322	1	1	130.685	240.312
IFITM2	306.64	264.84	191.336	164.222	617.3	572.735	929.108	1224.87
RP2	94.0208	84.675	46.1033	48.1966	23.5476	29.2187	210.371	340.459
CD300E	303.982	212.072	92.1087	269.759	1	1	647.863	1016.78
IFIT1	263.23	163.827	82.186	192.409	1	10.8152	679.113	990.764
PLEKHA4	3.65774	2.50766	1	1	1	1	185.372	189.588
FEM1B	190.585	196.996	116.465	107.848	181.381	193.623	305.682	496.532
PSMA6	256.143	258.056	130.898	172.088	110.732	129.824	482.241	591.477
LMO2	148.947	95.2286	93.4618	51.4742	1	1	488.491	434.103
S100A8	77.1885	95.2286	28.9641	80.3165	1	1	619.739	569.366
OAS1	593.676	475.158	346.492	306.467	26.5539	41.4876	1532.22	1003.77
PAK1	185.27	206.795	108.797	112.436	31.0634	23.0842	344.744	760.556
MNDA	197.673	126.889	89.4025	90.8047	1	1	561.928	694.225
BACH1	435.097	273.886	218.398	176.021	47.5983	81.9753	618.177	1031.08
CMPK2	284.492	153.273	61.4385	185.853	20.5412	20.6304	958.795	938.74
CD36	101.108	45.4759	43.3971	23.9428	1	1	436.93	166.177
OAS3	1670.95	1242.56	720.398	889.87	403.85	619.357	3136.88	2809.02
SNX10	288.036	207.549	69.5571	199.619	25.0507	20.6304	596.302	807.378
IFITM3	544.065	337.208	96.6191	429.703	35.573	43.9414	2449.39	2836.33
CASKIN2	10.745	7.03063	1	1	4.00634	5.90759	163.497	98.5457
C1orf162	211.847	124.628	40.6909	92.7712	11.5222	24.3111	730.675	438.005
IRAK3	320.815	221.118	79.4798	149.145	17.5349	25.538	838.485	509.538
IFIT2	519.259	275.394	120.524	166.188	4.00634	5.90759	1302.54	711.133
VCAN	264.116	232.425	51.5157	143.901	1	1	1050.98	1439.47
CXCL10	419.151	321.377	19.9434	216.007	1	7.13449	1543.16	2187.32

## Sheet: Dexamethasone (14dpi)
Expression values of genes that are downregulated at 14dpi lungs upon dexamethasone (Dex) treatment
gene_name	Uninfected_Lung#1	Uninfected_Lung#2	DEX_14DPI#1	DEX_14DPI#2	IR_14DPI#1	IR_14DPI#2	14DPI#1	14DPI#2
KDM5D	1	1	1	1	1	1	110.373	68.6317
CXCL1	45.2956	26.6302	57.8302	50.8187	1	1	430.68	474.422
RAB13	95.7927	43.2144	86.2453	129.48	1	1	860.36	432.802
S100A9	316.385	212.826	326.646	528.029	1	1	2716.58	2361.61
CLU	11.631	13.0613	14.982	29.8424	128.77	144.547	74.4362	141.466
DUSP6	86.0476	68.0908	118.72	102.604	25.0507	14.4959	258.808	813.881
LYL1	47.9534	63.5678	79.9308	118.336	61.1269	63.5718	330.682	522.544
CCL13	288.036	200.765	313.566	754.179	1	1	2465.02	1855.67
SRXN1	159.578	120.105	157.96	254.026	62.63	73.387	730.675	635.698
FLOT1	203.874	205.288	293.27	290.079	438.423	261.102	557.24	1339.33
NINJ1	237.539	212.826	220.653	386.439	53.611	61.118	1188.48	689.023
GABARAP	459.017	387.714	432.639	724.026	196.412	192.396	1405.66	1957.12
CRTAP	180.84	126.136	175.55	227.806	116.744	111.421	533.803	608.385
MGAT4A	81.6181	78.6444	121.426	111.125	235.495	326.128	350.994	294.938
RASSF3	199.444	202.272	231.929	476.244	337.71	366.616	1063.48	901.022
GPSM3	393.459	441.236	543.142	594.891	972.049	1113.8	1015.04	1500.6
SMIM3	10.745	10.0459	10.4717	21.3208	8.51586	12.0421	121.31	75.1348
RPS4Y1	1	1	1	1	1	1	310.369	189.588
SH3BGRL3	1067.64	996.808	957.642	1565.04	1334.31	1474.51	3107.19	2922.17
SARS	1	1	1	1609.62	163.343	1410.71	694431	852150
PEAK3	3.65774	1.75383	10.9227	1	1	1	143.185	56.9262
ATP6V0C	535.205	343.992	383.025	643.398	164.846	241.472	2571.27	1191.06
OGFRL1	153.377	149.504	96.6191	303.189	119.751	127.371	635.364	655.207
PRG2	1	1.75383	1	1	1	8.36139	47.8742	166.177
LINC02009	1.88591	1	1	1	1	1	47.8742	63.4293
IGF1	6.31548	1	5.51033	1	1	1	180.684	67.3311
MAP1A	41.752	43.2144	42.9461	48.8521	61.1269	51.3028	191.622	171.38
CNP	264.116	288.963	374.005	230.428	208.438	289.321	958.795	726.74
ARF1	826.671	726.183	702.357	964.598	518.091	623.038	1860.34	1858.27
LGALS9	955.128	568.633	627.485	947.554	143.801	176.446	2033.78	2193.83
SIRPA	1267.86	708.845	934.639	1028.18	707.491	890.501	3650.94	2966.39
PRLR	3.65774	1	1	1	1	1	50.9991	68.6317
TSG101	109.081	125.382	93.0108	155.7	74.6554	77.0677	275.995	414.594
RHOQ	184.384	140.458	168.784	164.222	28.0571	19.4035	497.866	709.832
ANKRD29	1.88591	1.75383	1	1	1	1	29.1245	53.0244
COX8A	189.699	169.104	191.787	161.6	92.6935	142.093	465.054	529.048
GPR84	24.0337	20.5996	19.9434	26.5648	1	1	247.871	164.877
WBP2	379.285	261.825	284.7	335.965	212.947	196.077	636.926	985.562
S100A6	878.94	565.618	653.194	722.715	624.816	517.524	1874.4	2373.31
ID2-AS1	5.42956	5.52297	6.86343	1	14.5285	9.58829	54.1241	55.6256
TSTA3	71.873	78.6444	74.9695	63.9288	130.273	117.555	174.434	253.318
APOBEC3A	33.7788	26.6302	1	1	1	1	238.496	378.177
CSF3R	141.86	77.8905	121.426	91.4602	1	1	536.928	448.41
KCTD15	2.77183	3.26149	1	1	4.00634	9.58829	30.687	47.822
WSB2	334.989	260.317	285.602	269.103	286.603	294.229	563.49	888.016
RAB31	376.627	196.996	202.161	357.597	1	1	1208.79	1184.55
UBE2L6	409.406	414.852	395.654	379.228	223.469	216.934	1322.85	1656.68
FANCF	26.6915	39.4453	14.531	47.5411	50.6047	41.4876	107.248	186.987
SLC35A4	166.666	133.674	129.093	142.59	151.317	112.648	405.68	383.379
NCOA4	929.437	735.983	785.347	754.835	474.499	388.7	1572.85	1629.36
TXNIP	1104.85	661.354	836.314	752.868	932.967	832.837	1832.22	1634.57
HEBP1	61.2421	45.4759	53.3199	43.6081	26.5539	1	315.057	538.152
CCL2	258.801	149.504	107.444	324.821	1	1	3450.94	1617.66
KDM7A-DT	5.42956	7.78446	8.21653	1	16.0317	5.90759	82.2486	111.552
RAB3D	64.7857	62.814	56.9281	52.1297	67.1396	63.5718	163.497	181.785
CCL8	135.659	100.505	42.4951	278.936	1	1	1352.54	708.532
ZDHHC3	263.23	219.61	284.249	162.911	316.666	237.791	899.422	357.367
SNX16	16.9464	13.0613	5.96137	16.7322	10.019	19.4035	49.4366	119.355
VPS9D1	86.9335	81.6597	56.4771	90.1492	179.877	173.993	179.122	259.821
SARS	211.847	216.595	279.739	128.169	255.036	270.918	202.559	186.987
IFNGR2	272.975	219.61	249.068	210.763	1	1	685.363	968.654
NAA38	55.0407	47.7374	51.9668	33.1199	52.1078	39.0339	146.31	241.613
SHISA5	440.413	311.577	377.613	284.18	590.243	724.87	1346.29	1089.61
LGALS1	635.314	473.651	521.041	457.89	426.398	447.591	1080.67	1262.59
FAM53C	140.974	123.874	67.3019	183.231	139.292	161.724	430.68	384.68
CDC42BPG	2.77183	2.50766	1	1	35.573	14.4959	115.06	1
TNFSF13	335.875	81.6597	143.527	145.212	23.5476	27.9918	1013.48	422.398
ISG15	314.613	201.518	227.419	206.83	23.5476	56.2104	747.862	977.758
PRUNE2	36.4365	16.8304	16.7862	23.9428	1	1	252.558	147.969
LYN	777.945	646.278	543.593	699.117	19.0381	19.4035	2057.21	2026.05
GCLM	95.7927	80.9059	54.2219	88.8382	55.1142	48.849	238.496	333.956
ATG13	275.633	250.517	245.009	195.031	381.302	339.624	466.617	575.869
RAB27B	7.20139	3.26149	1	1	29.5603	8.36139	1	64.7299
H1F0	140.088	114.828	43.3971	233.706	29.5603	20.6304	327.557	1344.53
CCSER2	164.008	196.996	94.3639	216.007	208.438	198.531	418.18	480.925
DAZAP2	498.883	530.188	394.752	458.545	409.863	389.927	1075.98	813.881
PTPN12	233.995	126.136	139.467	135.379	74.6554	97.925	543.178	616.188
ANXA3	4.54365	4.76914	1	1	1	1	46.3117	67.3311
AC015819.1	2.77183	4.01532	1	1	17.5349	32.8994	1	129.76
FECH	79.8462	89.9518	73.1653	52.1297	43.0888	72.1601	225.996	477.023
GGCT	32.8929	41.7068	24.0027	21.9763	17.5349	19.4035	86.936	159.674
KBTBD11	1.88591	8.53829	1	1	86.6808	54.9835	57.249	1
C16orf95	4.54365	7.03063	1	1	10.019	5.90759	1	88.1409
NME6	91.3631	115.582	79.4798	68.5174	121.254	101.606	266.62	454.913
AC008581.1	5.42956	2.50766	1	1	4.00634	1	1	115.454
NXT2	13.4028	12.3074	11.8248	1	13.0254	3.4538	119.748	54.325
NSMF	67.4435	55.2757	55.124	29.8424	131.776	185.035	143.185	246.815
ORAI1	159.578	103.521	90.7556	93.4267	247.52	268.464	255.683	310.545
S100A16	14.2887	2.50766	3.7062	1	1	1	32.2494	97.2451
NT5C3A	44.4097	55.2757	45.6523	21.3208	20.5412	10.8152	210.371	150.57
IL27	16.0605	1.75383	1	1	2.50317	1	86.936	46.5213
EFEMP2	4.54365	8.53829	1	1	23.5476	40.2608	1	80.3372
EML1	7.20139	1.75383	1	1	5.50952	1	47.8742	163.576
B3GALNT1	18.7183	7.78446	6.4124	1	14.5285	5.90759	36.9369	60.828
CTSW	8.97321	17.5842	13.6289	1	95.6998	132.278	177.559	436.704
HPF1	10.745	19.0919	6.86343	3.62203	11.5222	7.13449	63.4989	76.4354
GRHPR	162.236	154.027	145.782	82.9386	103.216	97.925	329.119	307.944
CEBPG	117.94	92.2133	72.2633	67.2064	73.1522	35.3532	265.058	317.048
ROGDI	49.7252	35.6761	24.0027	22.6318	113.738	91.7905	111.936	73.8341
IQGAP1	2965.26	2452.45	1789.8	2300.52	1898	1982.44	3988.43	5239.86
RCOR1	198.559	164.581	105.189	147.178	194.909	156.816	344.744	398.987
MOB1A	590.132	638.739	336.118	602.101	307.647	375.204	1375.98	1129.93
TGFBR1	309.298	183.427	191.787	147.178	76.1586	73.387	558.803	493.931
ZSWIM6	134.773	94.4748	99.3253	54.7517	61.1269	36.5801	274.433	265.024
CAP1	1477.82	1360.15	959.897	1146.17	1159.95	1186.18	2352.52	2244.55
THPO	9.85913	10.7998	1	1	11.5222	12.0421	1	73.8341
SUSD1	204.76	138.951	104.287	126.202	62.63	113.875	436.93	409.391
TNFSF13B	86.9335	65.0755	51.5157	46.2301	11.5222	3.4538	313.494	157.073
ACOD1	6.31548	1.75383	1	1	1	1	25.9996	202.595
ETV5	110.853	76.3829	42.044	96.0487	1	1	488.491	298.84
LYRM2	73.6448	74.8752	58.7323	35.742	59.6237	39.0339	179.122	358.668
EMC3	144.518	103.521	83.9901	77.6945	88.184	88.1098	169.747	551.158
TFEC	219.82	150.258	132.702	129.48	1	1	454.117	440.606
ITSN1	160.464	83.1673	111.954	52.7852	8.51586	5.90759	329.119	232.509
CXCL8	80.7321	144.227	65.4978	89.4937	1	1	590.052	1131.23
PLP2	277.405	228.656	170.137	173.399	313.66	342.078	388.493	542.054
WWP1	222.478	182.673	151.645	118.992	161.839	137.186	508.803	311.846
CCDC149	8.97321	2.50766	1.90207	1	1	1	146.31	4.90183
MTERF3	7.20139	17.5842	1	1	19.0381	15.7228	1	76.4354
FAM102B	204.76	187.196	97.0701	170.777	100.209	101.606	354.119	695.526
HLA-G	7.20139	19.0919	2.3531	1	7.01269	16.9497	65.0614	58.2268
ZNF146	89.5913	159.304	92.1087	57.3737	128.77	144.547	196.309	393.784
DCTN6	15.1746	21.3534	5.96137	1	11.5222	18.1766	54.1241	56.9262
UHRF1BP1L	109.967	80.152	60.5364	50.1631	40.0825	47.6221	207.246	193.49
NIPSNAP3A	44.4097	25.1225	16.7862	15.4212	11.5222	7.13449	155.685	125.859
CALML4	101.108	89.198	88.0494	35.0864	200.922	224.296	204.121	224.705
TLR7	44.4097	41.7068	37.9847	16.0767	1	1	222.871	250.717
CXorf21	53.2689	42.4606	31.6703	17.3877	17.5349	25.538	200.996	73.8341
PELI2	19.6042	11.5536	3.7062	6.24407	1	1	35.3744	123.257
GSTT2B	6.31548	1.75383	1	1	1	1	38.4993	244.214
FCN1	277.405	261.071	94.3639	353.008	1	1	1063.48	1491.5
RGS18	15.1746	13.8151	6.86343	1	1	1	102.561	79.0366
LINGO4	10.745	9.29212	1	1	44.592	24.3111	1	90.7421
RETREG1	27.5774	7.78446	1	1	32.5666	10.8152	1	63.4293
RIOX2	81.6181	92.2133	38.8868	56.0627	92.6935	61.118	233.808	146.668
MTMR6	105.538	113.321	46.5544	79.661	28.0571	72.1601	224.434	215.601
MRPL24	75.4167	62.814	47.4564	22.6318	35.573	31.6725	127.56	146.668
MFSD5	87.8194	53.768	38.8868	28.5314	61.1269	73.387	118.185	184.386
PLPBP	73.6448	114.074	38.8868	63.2733	92.6935	101.606	247.871	336.557
MLC1	16.0605	16.0766	3.7062	1	16.0317	16.9497	68.1863	71.2329
LAMP5	8.0873	9.29212	1	1	1	1	99.4357	71.2329
LINC01094	51.497	34.9223	25.8068	16.7322	1	1	130.685	240.312
IFITM2	306.64	264.84	191.336	164.222	617.3	572.735	929.108	1224.87
RP2	94.0208	84.675	46.1033	48.1966	23.5476	29.2187	210.371	340.459
CD300E	303.982	212.072	92.1087	269.759	1	1	647.863	1016.78
IFIT1	263.23	163.827	82.186	192.409	1	10.8152	679.113	990.764
TRAJ29	13.4028	13.8151	1	1	37.0761	45.1683	1	72.5335
PLEKHA4	3.65774	2.50766	1	1	1	1	185.372	189.588
FEM1B	190.585	196.996	116.465	107.848	181.381	193.623	305.682	496.532
NHSL2	109.081	83.9212	46.5544	58.0292	489.531	382.565	172.872	197.392
ID2	103.766	96.7363	71.8122	38.364	264.055	280.733	133.81	320.95
PSMA6	256.143	258.056	130.898	172.088	110.732	129.824	482.241	591.477
LMO2	148.947	95.2286	93.4618	51.4742	1	1	488.491	434.103
S100A8	77.1885	95.2286	28.9641	80.3165	1	1	619.739	569.366
OAS1	593.676	475.158	346.492	306.467	26.5539	41.4876	1532.22	1003.77
SAV1	34.6647	40.9529	33.4744	1	16.0317	2.2269	82.2486	296.238
MRPS33	18.7183	43.2144	6.4124	6.24407	17.5349	9.58829	61.9364	55.6256
PAK1	185.27	206.795	108.797	112.436	31.0634	23.0842	344.744	760.556
BTBD6	119.712	100.505	87.5984	34.4309	274.577	203.438	288.495	196.091
MAK16	62.128	72.6137	24.0027	34.4309	25.0507	34.1263	104.123	223.404
MFSD9	37.3224	35.6761	19.9434	1	34.0698	5.90759	111.936	85.5396
GSTCD	41.752	31.907	17.6882	1	14.5285	5.90759	115.06	56.9262
TRDC	10.745	12.3074	1	1	1	1	94.7483	82.9384
MNDA	197.673	126.889	89.4025	90.8047	1	1	561.928	694.225
NUMB	463.446	285.193	231.027	183.231	224.973	223.069	596.302	411.993
RTP4	32.8929	52.2604	16.3351	1	28.0571	5.90759	93.1859	79.0366
SERINC1	328.788	268.609	145.782	185.853	243.011	290.548	511.928	469.22
ATP5MF	131.229	142.72	69.106	67.2064	43.0888	42.7145	324.432	252.018
BACH1	435.097	273.886	218.398	176.021	47.5983	81.9753	618.177	1031.08
UBE2A	117.94	124.628	75.4205	44.2636	41.5856	36.5801	279.12	270.226
C9orf85	20.4901	27.384	1	1	29.5603	18.1766	1	71.2329
UCHL3	24.9196	34.1685	8.66757	1	19.0381	20.6304	86.936	101.147
STK38L	70.1012	47.7374	32.1213	14.7657	40.0825	31.6725	119.748	205.196
CMPK2	284.492	153.273	61.4385	185.853	20.5412	20.6304	958.795	938.74
CD36	101.108	45.4759	43.3971	23.9428	1	1	436.93	166.177
CASP1	278.291	230.164	121.877	141.934	55.1142	84.4291	411.93	367.772
APLF	16.9464	23.6149	1	1	26.5539	3.4538	40.0618	72.5335
CAST	843.503	683.215	524.199	354.975	677.427	620.584	1125.98	1609.85
MX1	1665.63	1228.23	797.976	865.616	70.1459	151.909	2588.45	2581.41
MX2	436.869	376.407	149.841	311.056	139.292	101.606	693.175	651.305
FPR3	576.843	363.592	286.053	237.639	1	1	871.297	626.593
LINC01140	37.3224	16.0766	1	1	5.50952	1	46.3117	66.0305
UGP2	195.015	213.58	101.129	96.0487	101.713	115.102	405.68	210.398
SC5D	64.7857	64.3216	28.062	17.3877	65.6364	81.9753	169.747	62.1287
NDUFA4	94.9068	114.828	44.2992	41.6415	31.0634	59.8911	179.122	206.496
C1orf74	12.5169	21.3534	1	1	1	3.4538	1	131.061
LAP3	980.82	698.292	397.458	528.029	47.5983	81.9753	1877.53	1440.77
NAAA	147.176	135.182	87.1474	42.9526	119.751	80.7484	218.184	181.785
CREB5	109.967	56.7833	36.6316	29.1869	1	1	225.996	140.165
OAS3	1670.95	1242.56	720.398	889.87	403.85	619.357	3136.88	2809.02
STAU1	340.305	322.131	177.805	158.322	252.03	250.06	466.617	340.459
SNX10	288.036	207.549	69.5571	199.619	25.0507	20.6304	596.302	807.378
IFIH1	377.513	285.193	153.9	181.265	55.1142	53.7566	543.178	785.268
BATF2	34.6647	19.0919	18.1393	1	1	1	269.745	136.263
NOTCH2NLC	26.6915	22.1072	1	1	44.592	13.269	1	89.4415
CHD9	285.378	288.963	153.449	121.614	157.33	171.539	302.557	521.244
IFITM3	544.065	337.208	96.6191	429.703	35.573	43.9414	2449.39	2836.33
GLT1D1	16.9464	11.5536	1	1	1	1	152.56	63.4293
CASKIN2	10.745	7.03063	1	1	4.00634	5.90759	163.497	98.5457
CCDC6	180.84	132.166	62.7916	63.9288	92.6935	61.118	182.247	315.748
TMX3	86.9335	91.4595	34.8275	23.2873	77.6618	84.4291	169.747	86.8402
DLL1	38.2083	21.3534	1.45103	1	1	1	32.2494	82.9384
MKKS	34.6647	13.0613	5.0593	1	16.0317	9.58829	50.9991	163.576
OSGIN2	86.0476	57.5372	16.3351	25.9093	20.5412	10.8152	58.8115	255.92
ELOC	42.6379	71.8599	8.66757	24.5983	7.01269	36.5801	147.872	137.564
C19orf38	43.5238	44.7221	22.6496	1	4.00634	1	111.936	288.435
CCNJ	18.7183	30.3993	1	1	26.5539	37.807	1	134.963
NSRP1	107.31	123.12	54.2219	22.6318	74.6554	53.7566	200.996	144.067
POLR2K	30.2351	42.4606	9.1186	1	16.0317	7.13449	32.2494	268.926
CXCL11	24.0337	21.3534	5.51033	1	1	1	236.933	76.4354
C1orf162	211.847	124.628	40.6909	92.7712	11.5222	24.3111	730.675	438.005
STOM	583.045	408.068	247.715	189.131	430.907	499.121	525.991	616.188
TAOK3	358.909	328.916	197.199	104.57	298.628	263.556	469.742	396.385
FPR1	232.223	212.072	72.7143	114.403	1	1	400.993	371.674
IRAK3	320.815	221.118	79.4798	149.145	17.5349	25.538	838.485	509.538
GZMB	85.1617	104.275	25.8068	22.6318	53.611	46.3952	110.373	107.65
C7orf25	20.4901	26.6302	1	1	8.51586	21.8573	57.249	136.263
KLHDC7B	146.29	102.013	46.5544	29.1869	23.5476	16.9497	122.873	216.901
GCH1	222.478	249.764	68.204	111.781	98.7062	138.413	360.369	270.226
GATD3B	42.6379	29.6455	8.21653	1	89.6871	137.186	36.9369	125.859
CCL3L1	88.7054	102.013	16.3351	40.3305	1	4.6807	230.683	111.552
ETV7	61.2421	61.3063	5.96137	1	43.0888	21.8573	29.1245	85.5396
PLAC8	78.9603	103.521	33.4744	18.0432	11.5222	23.0842	144.747	379.477
IFIT3	508.628	311.577	199.455	136.69	1	10.8152	975.983	1297.71
STAT1	2103.27	2374.81	1075.81	876.104	767.618	712.601	2174.4	2053.36
GZMA	83.3899	120.859	28.513	30.4979	354.245	236.565	105.686	154.472
IPCEF1	216.277	196.242	75.4205	49.5076	59.6237	42.7145	182.247	202.595
BCL10	72.7589	98.2439	8.66757	40.3305	65.6364	54.9835	358.806	133.662
IFIT2	519.259	275.394	120.524	166.188	4.00634	5.90759	1302.54	711.133
DPP4	76.3026	89.198	13.6289	21.9763	115.241	96.6981	172.872	62.1287
CCL5	362.452	377.914	128.642	145.212	615.797	683.156	1091.61	445.809
CSF2	56.8125	86.9365	20.8455	1	217.457	148.228	96.3108	358.668
VCAN	264.116	232.425	51.5157	143.901	1	1	1050.98	1439.47
IFI44	153.377	133.674	21.2965	48.1966	14.5285	8.36139	133.81	263.723
SUCNR1	79.8462	34.1685	15.4331	2.31102	1	1	271.308	53.0244
BCL2A1	111.739	78.6444	8.21653	16.0767	1	1	108.811	82.9384
OAS2	1270.51	1051.08	360.925	451.334	385.812	402.196	1691.59	2313.48
SAMD9	247.284	293.486	66.3998	71.1394	76.1586	89.3367	249.433	177.883
CA12	166.666	19.0919	13.1779	1	1	1	46.3117	127.159
GBP1	1118.14	1097.82	423.167	280.902	191.903	196.077	1508.79	1888.18
TRGC2	87.8194	111.813	1	1	28.0571	18.1766	47.8742	1
USP18	78.0744	59.7987	10.0207	1	7.01269	7.13449	280.683	222.104
LGALS2	94.9068	55.2757	1	1	1	1	138.498	73.8341
CXCL10	419.151	321.377	19.9434	216.007	1	7.13449	1543.16	2187.32
IFI44L	353.593	288.963	79.9308	59.9958	1	9.58829	491.616	548.557
RSAD2	483.822	276.901	54.2219	92.1157	1	15.7228	613.489	640.9
CXCL9	462.561	403.545	98.8742	59.9958	1	1	647.863	509.538
CX3CR1	302.21	285.947	55.124	35.0864	397.837	239.018	315.057	534.25
TNFSF10	352.707	392.237	87.1474	28.5314	363.264	351.893	302.557	414.594

## Sheet: Dexamethasone and IFNAR-RV 
Expression values of genes that are commonly downregulated in 14dpi upon bothe dexamethasone (Dex) and anti-IFNAR+ Remdesivir (IR) treatment
gene_name	Uninfected_Lung#1	Uninfected_Lung#2	DEX_14DPI#1	DEX_14DPI#2	IR_14DPI#1	IR_14DPI#2	14DPI#1	14DPI#2
KDM5D	1	1	1	1	1	1	110.373	68.6317
CXCL1	45.2956	26.6302	57.8302	50.8187	1	1	430.68	474.422
RAB13	95.7927	43.2144	86.2453	129.48	1	1	860.36	432.802
S100A9	316.385	212.826	326.646	528.029	1	1	2716.58	2361.61
DUSP6	86.0476	68.0908	118.72	102.604	25.0507	14.4959	258.808	813.881
LYL1	47.9534	63.5678	79.9308	118.336	61.1269	63.5718	330.682	522.544
CCL13	288.036	200.765	313.566	754.179	1	1	2465.02	1855.67
SRXN1	159.578	120.105	157.96	254.026	62.63	73.387	730.675	635.698
NINJ1	237.539	212.826	220.653	386.439	53.611	61.118	1188.48	689.023
GABARAP	459.017	387.714	432.639	724.026	196.412	192.396	1405.66	1957.12
CRTAP	180.84	126.136	175.55	227.806	116.744	111.421	533.803	608.385
RASSF3	199.444	202.272	231.929	476.244	337.71	366.616	1063.48	901.022
SMIM3	10.745	10.0459	10.4717	21.3208	8.51586	12.0421	121.31	75.1348
RPS4Y1	1	1	1	1	1	1	310.369	189.588
SH3BGRL3	1067.64	996.808	957.642	1565.04	1334.31	1474.51	3107.19	2922.17
SARS	1	1	1	1609.62	163.343	1410.71	694431	852150
PEAK3	3.65774	1.75383	10.9227	1	1	1	143.185	56.9262
ATP6V0C	535.205	343.992	383.025	643.398	164.846	241.472	2571.27	1191.06
OGFRL1	153.377	149.504	96.6191	303.189	119.751	127.371	635.364	655.207
PRG2	1	1.75383	1	1	1	8.36139	47.8742	166.177
IGF1	6.31548	1	5.51033	1	1	1	180.684	67.3311
MAP1A	41.752	43.2144	42.9461	48.8521	61.1269	51.3028	191.622	171.38
CNP	264.116	288.963	374.005	230.428	208.438	289.321	958.795	726.74
ARF1	826.671	726.183	702.357	964.598	518.091	623.038	1860.34	1858.27
LGALS9	955.128	568.633	627.485	947.554	143.801	176.446	2033.78	2193.83
SIRPA	1267.86	708.845	934.639	1028.18	707.491	890.501	3650.94	2966.39
TSG101	109.081	125.382	93.0108	155.7	74.6554	77.0677	275.995	414.594
RHOQ	184.384	140.458	168.784	164.222	28.0571	19.4035	497.866	709.832
COX8A	189.699	169.104	191.787	161.6	92.6935	142.093	465.054	529.048
GPR84	24.0337	20.5996	19.9434	26.5648	1	1	247.871	164.877
WBP2	379.285	261.825	284.7	335.965	212.947	196.077	636.926	985.562
S100A6	878.94	565.618	653.194	722.715	624.816	517.524	1874.4	2373.31
APOBEC3A	33.7788	26.6302	1	1	1	1	238.496	378.177
CSF3R	141.86	77.8905	121.426	91.4602	1	1	536.928	448.41
WSB2	334.989	260.317	285.602	269.103	286.603	294.229	563.49	888.016
RAB31	376.627	196.996	202.161	357.597	1	1	1208.79	1184.55
UBE2L6	409.406	414.852	395.654	379.228	223.469	216.934	1322.85	1656.68
SLC35A4	166.666	133.674	129.093	142.59	151.317	112.648	405.68	383.379
NCOA4	929.437	735.983	785.347	754.835	474.499	388.7	1572.85	1629.36
HEBP1	61.2421	45.4759	53.3199	43.6081	26.5539	1	315.057	538.152
CCL2	258.801	149.504	107.444	324.821	1	1	3450.94	1617.66
CCL8	135.659	100.505	42.4951	278.936	1	1	1352.54	708.532
SARS	211.847	216.595	279.739	128.169	255.036	270.918	202.559	186.987
IFNGR2	272.975	219.61	249.068	210.763	1	1	685.363	968.654
NAA38	55.0407	47.7374	51.9668	33.1199	52.1078	39.0339	146.31	241.613
LGALS1	635.314	473.651	521.041	457.889	426.398	447.591	1080.67	1262.59
TNFSF13	335.875	81.6597	143.527	145.212	23.5476	27.9918	1013.48	422.398
ISG15	314.613	201.518	227.419	206.83	23.5476	56.2104	747.862	977.758
PRUNE2	36.4365	16.8304	16.7862	23.9428	1	1	252.558	147.969
LYN	777.945	646.278	543.593	699.117	19.0381	19.4035	2057.21	2026.05
GCLM	95.7927	80.9059	54.2219	88.8382	55.1142	48.849	238.496	333.956
H1F0	140.088	114.828	43.3971	233.706	29.5603	20.6304	327.557	1344.53
DAZAP2	498.883	530.188	394.752	458.545	409.863	389.927	1075.98	813.881
PTPN12	233.995	126.136	139.467	135.379	74.6554	97.925	543.178	616.188
ANXA3	4.54365	4.76914	1	1	1	1	46.3117	67.3311
FECH	79.8462	89.9518	73.1653	52.1297	43.0888	72.1601	225.996	477.023
GGCT	32.8929	41.7068	24.0027	21.9763	17.5349	19.4035	86.936	159.674
NME6	91.3631	115.582	79.4798	68.5174	121.254	101.606	266.62	454.913
NXT2	13.4028	12.3074	11.8248	1	13.0254	3.4538	119.748	54.325
S100A16	14.2887	2.50766	3.7062	1	1	1	32.2494	97.2451
NT5C3A	44.4097	55.2757	45.6523	21.3208	20.5412	10.8152	210.371	150.57
IL27	16.0605	1.75383	1	1	2.50317	1	86.936	46.5213
EML1	7.20139	1.75383	1	1	5.50952	1	47.8742	163.576
HPF1	10.745	19.0919	6.86343	3.62203	11.5222	7.13449	63.4989	76.4354
GRHPR	162.236	154.027	145.782	82.9386	103.216	97.925	329.119	307.944
CEBPG	117.94	92.2133	72.2633	67.2064	73.1522	35.3532	265.058	317.048
IQGAP1	2965.26	2452.45	1789.8	2300.52	1898	1982.44	3988.43	5239.86
MOB1A	590.132	638.739	336.118	602.101	307.647	375.204	1375.98	1129.93
TGFBR1	309.298	183.427	191.787	147.178	76.1586	73.387	558.803	493.931
ZSWIM6	134.773	94.4748	99.3253	54.7517	61.1269	36.5801	274.433	265.024
SUSD1	204.76	138.951	104.287	126.202	62.63	113.875	436.93	409.391
TNFSF13B	86.9335	65.0755	51.5157	46.2301	11.5222	3.4538	313.494	157.073
ACOD1	6.31548	1.75383	1	1	1	1	25.9996	202.595
ETV5	110.853	76.3829	42.044	96.0487	1	1	488.491	298.84
LYRM2	73.6448	74.8752	58.7323	35.742	59.6237	39.0339	179.122	358.668
EMC3	144.518	103.521	83.9901	77.6945	88.184	88.1098	169.747	551.158
TFEC	219.82	150.258	132.702	129.48	1	1	454.117	440.606
ITSN1	160.464	83.1673	111.954	52.7852	8.51586	5.90759	329.119	232.509
CXCL8	80.7321	144.227	65.4978	89.4937	1	1	590.052	1131.23
WWP1	222.478	182.673	151.645	118.992	161.839	137.186	508.803	311.846
CCDC149	8.97321	2.50766	1.90207	1	1	1	146.31	4.90183
FAM102B	204.76	187.196	97.0701	170.777	100.209	101.606	354.119	695.526
UHRF1BP1L	109.967	80.152	60.5364	50.1631	40.0825	47.6221	207.246	193.49
NIPSNAP3A	44.4097	25.1225	16.7862	15.4212	11.5222	7.13449	155.685	125.859
TLR7	44.4097	41.7068	37.9847	16.0767	1	1	222.871	250.717
CXorf21	53.2689	42.4606	31.6703	17.3877	17.5349	25.538	200.996	73.8341
PELI2	19.6042	11.5536	3.7062	6.24407	1	1	35.3744	123.257
GSTT2B	6.31548	1.75383	1	1	1	1	38.4993	244.214
FCN1	277.405	261.071	94.3639	353.008	1	1	1063.48	1491.5
RGS18	15.1746	13.8151	6.86343	1	1	1	102.561	79.0366
MTMR6	105.538	113.321	46.5544	79.661	28.0571	72.1601	224.434	215.601
MRPL24	75.4167	62.814	47.4564	22.6318	35.573	31.6725	127.56	146.668
PLPBP	73.6448	114.074	38.8868	63.2733	92.6935	101.606	247.871	336.557
LAMP5	8.0873	9.29212	1	1	1	1	99.4357	71.2329
LINC01094	51.497	34.9223	25.8068	16.7322	1	1	130.685	240.312
RP2	94.0208	84.675	46.1033	48.1966	23.5476	29.2187	210.371	340.459
CD300E	303.982	212.072	92.1087	269.759	1	1	647.863	1016.78
IFIT1	263.23	163.827	82.186	192.409	1	10.8152	679.113	990.764
PLEKHA4	3.65774	2.50766	1	1	1	1	185.372	189.588
PSMA6	256.143	258.056	130.898	172.088	110.732	129.824	482.241	591.477
LMO2	148.947	95.2286	93.4618	51.4742	1	1	488.491	434.103
S100A8	77.1885	95.2286	28.9641	80.3165	1	1	619.739	569.366
OAS1	593.676	475.158	346.492	306.467	26.5539	41.4876	1532.22	1003.77
SAV1	34.6647	40.9529	33.4744	1	16.0317	2.2269	82.2486	296.238
PAK1	185.27	206.795	108.797	112.436	31.0634	23.0842	344.744	760.556
MAK16	62.128	72.6137	24.0027	34.4309	25.0507	34.1263	104.123	223.404
TRDC	10.745	12.3074	1	1	1	1	94.7483	82.9384
MNDA	197.673	126.889	89.4025	90.8047	1	1	561.928	694.225
ATP5MF	131.229	142.72	69.106	67.2064	43.0888	42.7145	324.432	252.018
BACH1	435.097	273.886	218.398	176.021	47.5983	81.9753	618.177	1031.08
UBE2A	117.94	124.628	75.4205	44.2636	41.5856	36.5801	279.12	270.226
STK38L	70.1012	47.7374	32.1213	14.7657	40.0825	31.6725	119.748	205.196
CMPK2	284.492	153.273	61.4385	185.853	20.5412	20.6304	958.795	938.74
CD36	101.108	45.4759	43.3971	23.9428	1	1	436.93	166.177
CASP1	278.291	230.164	121.877	141.934	55.1142	84.4291	411.93	367.772
MX1	1665.63	1228.23	797.976	865.616	70.1459	151.909	2588.45	2581.41
MX2	436.869	376.407	149.841	311.056	139.292	101.606	693.175	651.305
FPR3	576.843	363.592	286.053	237.639	1	1	871.297	626.593
LINC01140	37.3224	16.0766	1	1	5.50952	1	46.3117	66.0305
UGP2	195.015	213.58	101.129	96.0487	101.713	115.102	405.68	210.398
NDUFA4	94.9068	114.828	44.2992	41.6415	31.0634	59.8911	179.122	206.496
LAP3	980.82	698.292	397.458	528.029	47.5983	81.9753	1877.53	1440.77
CREB5	109.967	56.7833	36.6316	29.1869	1	1	225.996	140.165
OAS3	1670.95	1242.56	720.398	889.87	403.85	619.357	3136.88	2809.02
SNX10	288.036	207.549	69.5571	199.619	25.0507	20.6304	596.302	807.378
IFIH1	377.513	285.193	153.9	181.265	55.1142	53.7566	543.178	785.268
BATF2	34.6647	19.0919	18.1393	1	1	1	269.745	136.263
IFITM3	544.065	337.208	96.6191	429.703	35.573	43.9414	2449.39	2836.33
GLT1D1	16.9464	11.5536	1	1	1	1	152.56	63.4293
CASKIN2	10.745	7.03063	1	1	4.00634	5.90759	163.497	98.5457
CCDC6	180.84	132.166	62.7916	63.9288	92.6935	61.118	182.247	315.748
DLL1	38.2083	21.3534	1.45103	1	1	1	32.2494	82.9384
OSGIN2	86.0476	57.5372	16.3351	25.9093	20.5412	10.8152	58.8115	255.92
ELOC	42.6379	71.8599	8.66757	24.5983	7.01269	36.5801	147.872	137.564
C19orf38	43.5238	44.7221	22.6496	1	4.00634	1	111.936	288.435
CXCL11	24.0337	21.3534	5.51033	1	1	1	236.933	76.4354
C1orf162	211.847	124.628	40.6909	92.7712	11.5222	24.3111	730.675	438.005
FPR1	232.223	212.072	72.7143	114.403	1	1	400.993	371.674
IRAK3	320.815	221.118	79.4798	149.145	17.5349	25.538	838.485	509.538
KLHDC7B	146.29	102.013	46.5544	29.1869	23.5476	16.9497	122.873	216.901
GCH1	222.478	249.764	68.204	111.781	98.7062	138.413	360.369	270.226
CCL3L1	88.7054	102.013	16.3351	40.3305	1	4.6807	230.683	111.552
PLAC8	78.9603	103.521	33.4744	18.0432	11.5222	23.0842	144.747	379.477
IFIT3	508.628	311.577	199.455	136.69	1	10.8152	975.983	1297.71
STAT1	2103.27	2374.81	1075.81	876.104	767.618	712.601	2174.4	2053.36
IPCEF1	216.277	196.242	75.4205	49.5076	59.6237	42.7145	182.247	202.595
IFIT2	519.259	275.394	120.524	166.188	4.00634	5.90759	1302.54	711.133
VCAN	264.116	232.425	51.5157	143.901	1	1	1050.98	1439.47
IFI44	153.377	133.674	21.2965	48.1966	14.5285	8.36139	133.81	263.723
SUCNR1	79.8462	34.1685	15.4331	2.31102	1	1	271.308	53.0244
BCL2A1	111.739	78.6444	8.21653	16.0767	1	1	108.811	82.9384
OAS2	1270.51	1051.08	360.925	451.334	385.812	402.196	1691.59	2313.48
CA12	166.666	19.0919	13.1779	1	1	1	46.3117	127.159
GBP1	1118.14	1097.82	423.167	280.902	191.903	196.077	1508.79	1888.18
USP18	78.0744	59.7987	10.0207	1	7.01269	7.13449	280.683	222.104
LGALS2	94.9068	55.2757	1	1	1	1	138.498	73.8341
CXCL10	419.151	321.377	19.9434	216.007	1	7.13449	1543.16	2187.32
IFI44L	353.593	288.963	79.9308	59.9958	1	9.58829	491.616	548.557
RSAD2	483.822	276.901	54.2219	92.1157	1	15.7228	613.489	640.9
CXCL9	462.561	403.545	98.8742	59.9958	1	1	647.863	509.538

## Sheet: complete dataset
Normalized count and fold change values. Folc change comparison of uninfected lungs to 14dpi infected lungs is presented.
gene_name	2170-uninfected #1	2170-uninfected #2	Dex #1	Dex #2	IFNAR+RDV#1	IFNAR+RDV#2	Co	2169-14dpi	baseMean	log2FoldChange (uninfected vs 14dpi)	lfcSE	stat	pvalue	padj
HLA-DQA2	2.65774	1.50766	345.041	119.303	18.0381	8.58829	101.561	269.226	108.24	-3.37998	0.615853	-5.6097	2.03e-08	0.000108
MYO18B	13.2887	19.5996	279.641	268.759	171.362	289.548	0	0	130.275	-2.44499	0.604532	-4.21671	2.48e-05	0.043216
RMRP	684.811	995.808	2138.8	8096.84	2638.07	2202.28	196.871	197.693	2143.9	-2.07821	0.375892	-5.58566	2.33e-08	0.000108
AL355075.4	1935.72	2296.16	5357.37	21043.1	3682.77	3340.84	582.802	520.244	4844.88	-2.07363	0.37128	-5.66858	1.44e-08	0.000108
FOS	158.578	79.9059	660.764	844.295	30.0634	58.8911	126.56	273.128	279.023	-2.02776	0.530319	-3.93003	8.49e-05	0.098715
MMP9	414.607	384.453	1784.74	2172.36	0	7.36139	1874.97	665.912	913.049	-2.01326	0.392634	-5.21208	1.87e-07	0.000651
COL18A1	6.20139	16.5842	60.4385	167.155	240.507	125.144	43.7492	100.147	94.9908	-1.90327	0.617832	-3.07767	0.002086	0.722072
AL356488.2	292.351	377.668	782.092	2732.16	694.465	739.82	76.5611	76.736	721.482	-1.78988	0.444213	-4.10084	4.12e-05	0.063792
CCR4	34.5506	47.4912	219.653	239.261	470.493	386.473	51.5616	0	181.185	-1.74248	0.569416	-3.09774	0.00195	0.699199
COL6A1	323.358	95.7363	710.828	1606.65	0	4.90759	349.994	178.184	408.707	-1.73589	0.542427	-3.58418	0.000338	0.262002
CCL17	41.6379	78.3982	336.02	431.98	0	4.90759	87.4984	84.5396	133.123	-1.69156	0.596384	-2.9872	0.002815	0.797997
HLA-DQB2	3.54365	4.52297	41.4951	103.57	18.0381	9.81519	178.122	72.8341	53.9927	-1.6791	0.626128	-2.87765	0.004007	0.959919
PGGHG	163.008	287.209	509.668	1472.27	774.134	842.879	0	40.3189	511.186	-1.65525	0.45581	-3.70069	0.000215	0.212369
COL6A2	487.252	112.32	792.466	2162.52	7.51586	56.4373	543.74	243.214	550.684	-1.62628	0.540436	-3.44364	0.000574	0.381184
ALS2CL	9.74504	2.26149	86.1474	72.106	144.304	133.732	0	0	56.037	-1.47355	0.623009	-2.72676	0.006396	0.99999
NPDC1	55.8125	87.4441	170.942	341.52	956.017	863.736	85.936	0	320.176	-1.41379	0.506248	-2.80664	0.005006	0.99999
CD79A	43.4097	150.012	528.611	332.998	1.50317	13.4959	64.0614	244.515	172.326	-1.40571	0.5913	-2.65589	0.00791	0.99999
RNASE1	286.15	151.52	510.57	1162.87	3.00634	0	820.298	837.593	471.501	-1.40236	0.50599	-2.95844	0.003092	0.845578
MT-CO2	2835.81	3588.98	5799.84	14324.8	3909.75	3566.59	5140.53	4935.81	5512.77	-1.40085	0.324191	-4.33361	1.47e-05	0.040916
THBS1	34.5506	13.5689	153.802	126.513	12.0254	3.6807	62.4989	235.41	80.2563	-1.39152	0.62379	-2.34662	0.018944	0.99999
ABCA7	225.908	209.564	484.861	977.363	999.609	1275.97	0	71.5335	530.602	-1.35893	0.462599	-3.00502	0.002656	0.797997
SLC38A10	387.144	409.329	887.183	1541.76	1074.77	1261.25	251.558	118.356	741.418	-1.349	0.416794	-3.25563	0.001131	0.509034
CLIP2	107.195	93.4748	265.208	487.043	34.5729	25.7649	406.243	215.901	204.425	-1.3088	0.557268	-2.40534	0.016158	0.99999
SIRPB2	61.128	21.861	173.197	243.849	0	0	159.372	243.214	112.828	-1.30058	0.617517	-2.35112	0.018717	0.99999
FBRSL1	175.411	180.919	350.453	901.98	467.486	526.339	39.0618	61.1287	337.847	-1.28024	0.5104	-2.56395	0.010349	0.99999
COL5A3	54.0407	60.3063	211.535	294.979	195.412	209.8	0	0	128.259	-1.2786	0.602185	-2.25475	0.024149	0.99999
DGKQ	99.2222	46.7374	230.027	297.601	264.558	366.843	64.0614	0	171.131	-1.26331	0.582082	-2.27534	0.022885	0.99999
CCL22	40.752	153.027	739.695	224.839	7.51586	24.538	289.057	61.1287	192.569	-1.25291	0.600289	-2.515	0.011903	0.99999
FAM20C	74.4167	36.1838	174.55	249.093	10.5222	13.4959	374.993	179.484	139.092	-1.24721	0.596292	-2.18727	0.028723	0.99999
LYVE1	6.20139	0	165.529	24.9093	0	0	134.373	0	41.3766	-1.23465	0.590218	-2.8734	0.004061	0.959919
IGHD	7.0873	18.8457	69.9102	86.5271	4.50952	0	121.873	202.895	63.956	-1.2303	0.627359	-2.09572	0.036107	0.99999
ANK1	19.4901	58.0448	137.565	211.729	109.731	96.925	56.249	0	86.2169	-1.22684	0.622547	-2.08908	0.036701	0.99999
IL11RA	41.6379	71.6137	133.055	278.591	345.729	263.783	60.9364	0	149.418	-1.20046	0.586365	-2.09243	0.0364	0.99999
TCF3	206.418	358.069	846.59	673.863	293.118	314.086	342.181	349.864	423.024	-1.18913	0.482301	-2.49786	0.012495	0.99999
AC136475.3	25.6915	27.8917	60.8895	342.175	160.839	180.354	0	0	99.7302	-1.18227	0.623959	-2.14733	0.031767	0.99999
JUND	381.828	370.13	692.336	1314.95	1122.87	732.458	835.923	699.728	768.778	-1.16965	0.42162	-2.77064	0.005595	0.99999
FSCN1	195.787	174.888	422.618	609.623	102.216	31.8994	695.3	625.593	357.241	-1.16538	0.491586	-2.39528	0.016608	0.99999
AC013457.1	90.3631	10.5536	221.006	297.601	0	0	28.1245	89.7421	92.1738	-1.16018	0.627349	-2.44869	0.014338	0.99999
FTL	17914	10905.6	21843.5	55670.4	465.983	451.499	68695.6	62831.2	29847.2	-1.15442	0.374335	-3.1725	0.001511	0.619946
TNFRSF4	44.2956	64.0755	211.535	219.595	129.273	80.9753	51.5616	0	100.164	-1.13471	0.615168	-1.94603	0.051651	0.99999
LTB	180.726	265.348	478.546	635.188	969.546	1100.53	346.869	72.8341	506.198	-1.13372	0.447147	-2.52943	0.011425	0.99999
CCL24	0	0.753829	13.982	22.2873	0	0	145.31	88.4415	33.8468	-1.1279	0.578199	-2.45198	0.014207	0.99999
ZNF768	39.8661	19.5996	98.7763	180.92	24.0508	22.0842	154.685	83.239	77.9026	-1.12602	0.62513	-1.92511	0.054216	0.99999
ANO9	61.128	109.305	202.063	292.357	587.74	541.062	0	0	224.207	-1.11371	0.548546	-2.12123	0.033903	0.99999
STMN3	18.6042	14.3227	32.0234	112.092	336.711	411.011	0	106.65	128.927	-1.11264	0.611734	-1.86183	0.062627	0.99999
TEDC1	143.518	139.458	221.006	717.126	739.561	496.894	0	87.1409	318.088	-1.09499	0.529796	-2.15996	0.030776	0.99999
FBXW5	282.606	241.225	525.003	798.409	583.231	472.356	410.93	443.508	469.659	-1.09268	0.464566	-2.35334	0.018606	0.99999
AC006064.5	123.142	215.595	353.159	549.316	771.127	571.735	0	0	323.009	-1.09082	0.503956	-2.26635	0.02343	0.99999
TREM2	46.9534	5.2768	117.72	166.499	0	0	176.559	70.2329	72.9052	-1.07659	0.626125	-2.27441	0.022941	0.99999
PER1	61.128	70.1061	195.297	205.83	124.763	158.27	78.1236	185.987	134.938	-1.07472	0.590807	-1.81593	0.069381	0.99999
BCL7C	37.2083	60.3063	127.642	246.471	157.833	116.555	34.3744	0	97.5489	-1.07174	0.616275	-1.82257	0.068369	0.99999
BIN1	157.692	153.781	351.355	393.305	1122.87	909.132	460.929	213.3	470.296	-1.07142	0.456554	-2.31335	0.020703	0.99999
HMG20B	119.598	115.336	229.576	433.291	165.349	138.639	535.928	188.588	240.788	-1.07089	0.539219	-1.99129	0.046449	0.99999
NOP53	239.196	259.317	431.188	852.161	738.057	563.146	571.865	75.4354	466.296	-1.06557	0.466221	-2.29421	0.021778	0.99999
CHIT1	157.692	56.5372	341.432	280.558	4.50952	0	307.807	143.067	161.45	-1.06545	0.586288	-1.96821	0.049044	0.99999
KDM4B	172.753	192.226	385.634	599.79	440.429	368.07	174.997	0	291.737	-1.0651	0.514526	-2.1346	0.032794	0.99999
IGSF9B	53.1548	76.1367	156.509	179.609	1064.25	906.678	0	0	304.542	-1.06461	0.51585	-2.11982	0.034021	0.99999
CD79B	52.2689	133.428	343.687	199.93	88.6871	52.7566	79.6861	515.042	183.186	-1.06377	0.582188	-1.92763	0.053901	0.99999
ARHGAP4	468.648	538.234	750.519	1805.93	1533.23	1607.24	367.181	303.042	921.753	-1.06057	0.410311	-2.59487	0.009463	0.99999
EPHB6	31.8929	22.6149	78.0288	215.007	84.1776	76.0677	0	87.1409	74.3662	-1.0578	0.62694	-1.8519	0.064041	0.99999
PMVK	44.2956	79.152	157.862	232.05	79.6681	127.597	90.6234	94.9445	113.274	-1.05733	0.604255	-1.76419	0.077701	0.99999
ALDH16A1	138.202	204.288	262.05	760.39	201.425	175.446	206.246	79.3372	253.423	-1.05477	0.533347	-2.0138	0.044031	0.99999
CAPG	671.522	352.038	1194.79	1031.77	195.412	283.413	2168.71	1996.44	986.761	-1.05433	0.393868	-2.68404	0.007274	0.99999
IER5	338.419	232.179	479.448	1057.99	172.865	206.119	346.869	456.514	411.3	-1.04554	0.501206	-2.14385	0.032045	0.99999
ZNF316	257.801	174.888	382.476	794.476	389.322	284.64	74.9987	304.343	332.868	-1.04332	0.518978	-2.06491	0.038932	0.99999
DUSP1	279.948	174.888	520.041	593.891	177.374	181.581	262.495	382.379	321.575	-1.04023	0.5057	-2.08473	0.037094	0.99999
ZFP36	491.682	519.388	954.837	1390.99	536.632	440.457	743.737	723.139	725.108	-1.03751	0.412636	-2.52396	0.011604	0.99999
MT-CO1	13505.7	15348.7	21305.9	45294.3	18679.9	18858.7	24723	16528.2	21780.5	-1.03743	0.304246	-3.41601	0.000635	0.385331
SCRIB	155.921	174.135	313.468	553.905	303.641	326.355	278.12	91.0427	274.573	-1.03459	0.520431	-1.99936	0.04557	0.99999
LTBP2	25.6915	4.52297	89.3046	100.948	0	4.90759	68.7488	83.239	47.1703	-1.0307	0.617828	-2.03687	0.041663	0.99999
UNKL	78.8462	92.721	172.295	405.104	175.871	233.111	29.687	0	148.454	-1.02844	0.589486	-1.84629	0.06485	0.99999
MT-ND5	3409.88	4342.81	5908.54	11533.7	3992.42	3500.34	5260.84	3671.62	5202.52	-1.02651	0.308425	-3.33801	0.000844	0.435878
CLEC10A	38.9802	15.8304	126.289	119.303	0	0	121.873	145.668	70.9929	-1.02183	0.627612	-1.81201	0.069985	0.99999
PPP1R12C	341.962	293.239	392.85	1474.89	649.37	754.543	649.988	362.87	614.965	-1.01502	0.483988	-2.13623	0.032661	0.99999
ARHGEF1	975.39	1218.19	1777.52	3060.57	4372.73	4026.68	768.736	557.962	2094.72	-1.01174	0.336081	-3.00994	0.002613	0.797997
MICAL3	43.4097	140.966	408.636	229.428	84.1776	58.8911	42.1868	0	125.962	-1.01032	0.612747	-1.93084	0.053502	0.99999
AK1	36.3224	38.4453	120.426	152.078	199.922	244.153	0	0	98.9183	-1.00859	0.61867	-1.74197	0.081514	0.99999
TLNRD1	116.055	131.166	187.63	505.397	204.431	152.135	279.683	568.366	268.108	-1.00579	0.532951	-1.88816	0.059004	0.99999
TRABD	138.202	248.01	470.879	407.071	557.677	501.801	199.996	464.318	373.494	-1.00007	0.494034	-2.02345	0.043027	0.99999
RAB11FIP5	48.7252	46.7374	103.287	202.552	183.387	165.631	293.745	0	130.508	-0.99879	0.600618	-1.70839	0.087564	0.99999
H6PD	229.451	135.689	387.438	475.899	494.543	408.557	93.7483	222.404	305.966	-0.99499	0.514838	-1.95119	0.051035	0.99999
FAM102A	227.68	292.486	571.91	582.747	1933.08	1695.57	0	85.8402	673.664	-0.99388	0.421555	-2.3945	0.016643	0.99999
FLT3LG	38.9802	42.9682	83.8922	154.044	380.303	510.39	59.3739	0	158.744	-0.99239	0.583991	-1.71708	0.085965	0.99999
ATP5F1D	69.9871	58.0448	105.993	321.199	100.713	122.69	365.618	76.736	152.623	-0.9899	0.592598	-1.71026	0.087217	0.99999
SPPL2B	60.2421	115.336	173.648	342.175	165.349	180.354	0	67.6317	138.092	-0.98077	0.59201	-1.73237	0.083207	0.99999
GATA3	93.0208	123.628	264.305	307.433	371.283	303.044	0	57.2268	189.993	-0.98025	0.561567	-1.80925	0.070412	0.99999
RAB3IL1	156.807	96.4901	194.846	662.064	0	0	424.992	598.28	266.685	-0.97846	0.565064	-1.95606	0.050458	0.99999
SPTBN5	47.8393	34.6761	92.0108	331.032	124.763	132.505	0	0	95.3533	-0.97828	0.624622	-1.83066	0.067151	0.99999
DGKD	163.008	294.747	375.26	655.509	634.338	693.198	187.497	183.386	398.368	-0.97499	0.47323	-2.05753	0.039635	0.99999
GDPD5	64.6716	61.0601	109.601	217.629	768.121	914.039	43.7492	0	272.359	-0.97448	0.533497	-1.85239	0.06397	0.99999
TNRC18	633.428	465.112	926.873	1556.18	900.4	1029.37	274.995	234.11	752.558	-0.97412	0.43097	-2.29171	0.021922	0.99999
SH3PXD2A	165.666	107.797	235.89	446.401	190.903	246.607	431.242	513.741	292.281	-0.9739	0.530296	-1.84485	0.065059	0.99999
MAPK8IP3	240.082	293.239	460.956	763.012	1101.83	901.77	57.8115	91.0427	488.717	-0.97319	0.453092	-2.16342	0.030509	0.99999
WASHC1	88.5913	94.2286	146.135	472.622	198.419	185.262	64.0614	5.20244	156.815	-0.973	0.587336	-1.74755	0.080542	0.99999
MED16	101.88	111.567	188.532	351.353	395.334	425.734	78.1236	295.238	243.47	-0.9719	0.5358	-1.79939	0.071956	0.99999
AC119396.1	61.128	78.3982	157.862	217.629	592.25	450.272	0	0	194.692	-0.97165	0.563655	-1.80908	0.070439	0.99999
ZGPAT	91.249	119.105	190.336	386.75	315.666	363.162	126.56	0	199.103	-0.96948	0.55901	-1.79	0.073454	0.99999
NIBAN2	295.895	178.657	364.435	801.032	118.751	87.1098	879.672	1045.69	471.405	-0.96906	0.495384	-2.00132	0.045358	0.99999
TECPR1	226.794	261.579	362.631	821.352	819.229	787.669	290.62	148.269	464.768	-0.96627	0.469301	-2.06123	0.039281	0.99999
PARP10	313.613	332.438	429.835	1268.41	526.11	566.827	274.995	183.386	486.952	-0.96458	0.479277	-2.04638	0.040719	0.99999
MAD1L1	116.941	117.597	161.019	587.336	264.558	231.884	126.56	85.8402	211.467	-0.96297	0.566139	-1.75326	0.079557	0.99999
JUNB	394.231	364.099	629.191	1097.32	478.009	472.356	653.113	591.777	585.012	-0.9615	0.444442	-2.17132	0.029907	0.99999
PLEKHO1	552.81	527.68	934.992	1380.5	847.789	764.358	1565.6	1413.76	998.436	-0.95962	0.389051	-2.45806	0.013969	0.99999
MROH1	217.049	153.781	346.394	627.977	281.093	292.002	140.623	0	257.365	-0.95771	0.541264	-1.87492	0.060804	0.99999
EEF1D	434.097	499.788	742.852	1330.03	921.444	1172.91	353.119	604.784	757.378	-0.95722	0.412669	-2.32103	0.020285	0.99999
ZNF783	72.6449	91.2133	160.117	289.735	172.865	218.388	117.185	71.5335	149.21	-0.95504	0.582935	-1.64203	0.100583	0.99999
PPP1R9B	642.287	687.492	980.997	1966.53	1130.38	863.736	2204.65	1312.32	1223.55	-0.95408	0.383489	-2.48298	0.013029	0.99999
TNFRSF13C	13.2887	67.8446	244.46	106.192	3.00634	12.269	62.4989	124.859	79.3023	-0.95141	0.626961	-1.92685	0.053999	0.99999
SYTL1	157.692	244.241	357.669	517.852	1345.34	1414.61	164.06	0	525.183	-0.95094	0.445584	-2.16247	0.030582	0.99999
PLEC	3503.78	2700.97	4158.53	9759.21	10669.5	10266.7	2218.71	1767.53	5630.62	-0.94755	0.361162	-2.64068	0.008274	0.99999
TBC1D9B	512.943	459.836	787.053	1366.73	499.053	705.467	1209.35	348.563	736.125	-0.94419	0.424428	-2.23647	0.025321	0.99999
TGFB1	520.917	456.82	792.917	1293.97	1394.94	1393.76	1256.23	1307.11	1052.08	-0.94252	0.394121	-2.37541	0.01753	0.99999
ARID3A	186.042	238.21	408.636	553.249	154.827	130.051	490.616	453.913	326.943	-0.9416	0.49584	-1.90728	0.056484	0.99999
ST14	108.081	36.9376	189.434	270.07	0	0	134.373	196.392	116.911	-0.93221	0.616047	-1.76219	0.078038	0.99999
SLC25A6	490.796	561.602	1071.65	1096.67	802.694	873.552	1070.29	924.734	861.499	-0.93211	0.393006	-2.36546	0.018008	0.99999
PABPN1	125.8	159.058	238.146	504.086	190.903	198.758	78.1236	130.061	203.117	-0.93134	0.553808	-1.71022	0.087225	0.99999
SOCS3	195.787	238.964	359.925	654.198	282.596	226.976	282.808	388.882	328.767	-0.93116	0.498865	-1.87342	0.06101	0.99999
MVD	95.6786	97.9977	185.826	309.4	273.577	348.439	74.9987	67.6317	181.694	-0.93019	0.565295	-1.65284	0.098363	0.99999
ARHGAP45	608.622	775.69	1073.01	1794.78	2845.5	3177.67	829.673	714.035	1477.37	-0.92935	0.354775	-2.60678	0.00914	0.99999
STK11	129.343	190.719	283.249	419.526	574.212	444.137	407.805	257.521	338.314	-0.92797	0.492682	-1.85921	0.062997	0.99999
NCOR2	910.718	875.195	1347.24	2490.93	1158.94	1240.39	1267.16	1264.19	1319.35	-0.92781	0.379907	-2.44896	0.014327	0.99999
CCDC88B	411.063	545.018	584.99	1691.21	1510.69	1274.75	226.559	295.238	817.439	-0.92693	0.421966	-2.20894	0.027178	0.99999
TSPOAP1	194.015	257.81	417.206	566.359	1794.79	1359.4	0	0	573.697	-0.92678	0.437638	-2.19406	0.028231	0.99999
PPAN	71.7589	162.827	216.045	395.272	148.814	119.009	109.373	0	152.887	-0.92437	0.58311	-1.67623	0.093694	0.99999
MARCKS	495.225	445.513	572.812	1940.31	3.00634	1.2269	1678.1	1343.53	809.964	-0.92279	0.45598	-2.15583	0.031097	0.99999
WDR6	235.653	341.485	662.568	564.393	733.548	651.483	287.495	205.496	460.265	-0.92054	0.465101	-1.98594	0.04704	0.99999
AL627171.2	11386.6	14577.5	19138.7	76928.5	21173.7	20246.3	59066.1	59258.4	35222	-0.9194	0.616073	-1.506	0.132068	0.99999
SLC48A1	152.377	107.797	234.988	412.315	12.0254	33.1263	540.615	397.987	236.404	-0.91916	0.54635	-1.74107	0.081672	0.99999
FAU	209.075	249.517	430.737	573.57	342.723	429.414	304.682	394.085	366.726	-0.91911	0.482733	-1.90034	0.057389	0.99999
PTMS	258.687	164.335	295.878	738.103	228.482	177.9	759.361	786.869	426.202	-0.91879	0.507539	-1.841	0.065621	0.99999
MT-ND3	508.514	514.865	624.681	1926.54	547.155	505.482	649.988	487.729	720.619	-0.91688	0.450919	-2.06691	0.038743	0.99999
GIGYF1	280.834	220.872	397.36	734.17	652.377	841.652	364.056	198.993	461.289	-0.91647	0.477131	-1.92649	0.054044	0.99999
C20orf27	58.4702	36.1838	119.073	159.944	28.5603	35.5801	232.808	105.349	96.9961	-0.91361	0.615626	-1.52092	0.128279	0.99999
COL1A1	614.823	104.782	516.884	1413.28	0	3.6807	276.558	89.7421	377.468	-0.91298	0.574068	-2.12546	0.033548	0.99999
RAB40C	25.6915	30.1532	79.3819	83.9051	139.795	74.8408	112.498	133.963	85.0285	-0.91103	0.620411	-1.42186	0.155068	0.99999
TIMM29	27.4633	29.3993	65.3998	138.312	108.228	109.194	0	161.276	79.9091	-0.91048	0.624896	-1.50617	0.132023	0.99999
MT-ND6	80.6181	106.29	227.772	241.227	115.744	147.228	189.059	87.1409	149.385	-0.90968	0.581989	-1.57357	0.115587	0.99999
SPIB	46.0675	140.966	294.525	207.796	19.5412	7.36139	226.559	92.3433	129.395	-0.90894	0.605381	-1.66904	0.09511	0.99999
APOE	1435.18	282.686	1285.9	2043.22	0	2.4538	565.615	529.348	768.05	-0.90684	0.505744	-2.11087	0.034783	0.99999
PKN1	392.459	430.436	573.263	1261.85	873.343	807.299	606.239	556.661	687.694	-0.90404	0.432309	-2.09141	0.036492	0.99999
MFSD12	306.526	197.503	462.309	637.81	332.201	348.439	515.616	84.5396	360.618	-0.90171	0.498142	-1.83783	0.066087	0.99999
NAPRT	58.4702	68.5984	74.8715	400.516	118.751	132.505	98.4357	176.883	141.129	-0.90141	0.601215	-1.54792	0.121641	0.99999
PPM1M	260.458	254.04	373.456	786.61	593.753	695.651	593.739	461.716	502.428	-0.90132	0.465288	-1.92838	0.053808	0.99999
CELSR3	7.0873	10.5536	83.4412	117.336	24.0508	2.4538	0	0	30.6153	-0.90126	0.588579	-1.89958	0.057488	0.99999
AMDHD2	97.4504	106.29	184.022	441.157	242.011	180.354	0	0	156.411	-0.89917	0.589586	-1.68603	0.091789	0.99999
MAP7	7.97321	4.52297	27.9641	27.5314	6.01269	2.4538	228.121	46.822	43.9251	-0.89734	0.620149	-1.47365	0.140577	0.99999
IER2	170.095	220.118	360.827	493.598	462.977	455.179	182.809	144.368	311.246	-0.89731	0.501749	-1.78999	0.073456	0.99999
DPP7	213.505	178.657	315.272	601.757	267.565	431.868	284.37	188.588	310.198	-0.89707	0.516018	-1.7547	0.079311	0.99999
SAMD1	125.8	113.828	264.757	287.113	225.476	225.749	181.247	215.901	204.984	-0.89198	0.55014	-1.61476	0.106363	0.99999
EML3	228.565	297.009	467.271	618.145	792.172	869.871	192.184	444.808	488.753	-0.88964	0.450072	-1.96563	0.049341	0.99999
CSRNP1	91.249	82.9212	140.722	306.123	156.33	220.842	221.871	249.717	183.722	-0.88946	0.570055	-1.55449	0.120068	0.99999
ANKMY1	74.4167	84.4288	211.084	198.619	339.717	236.791	43.7492	0	148.601	-0.88727	0.586137	-1.57751	0.114678	0.99999
TELO2	93.0208	90.4595	210.181	287.768	141.298	143.547	120.31	0	135.823	-0.88697	0.594022	-1.57573	0.115087	0.99999
OGFR	372.969	327.916	465.917	1174.02	402.85	429.414	849.985	332.956	544.503	-0.88548	0.470734	-1.90405	0.056904	0.99999
NFATC1	209.961	235.948	437.502	509.33	470.493	371.75	424.992	153.472	351.681	-0.88238	0.487308	-1.81001	0.070294	0.99999
PRXL2B	63.7857	39.1991	156.509	122.58	85.6808	69.9332	382.806	0	115.062	-0.88231	0.60697	-1.50778	0.13161	0.99999
PLTP	229.451	101.013	363.533	356.597	0	0	748.424	504.637	287.957	-0.88098	0.529595	-1.79356	0.072884	0.99999
SDF4	324.244	349.023	644.527	745.313	605.778	628.172	296.87	280.932	484.357	-0.88059	0.45064	-1.95894	0.050119	0.99999
HIGD2A	93.9068	82.9212	159.215	258.27	148.814	175.446	456.242	206.797	197.702	-0.87995	0.558849	-1.55637	0.11962	0.99999
EVC	19.4901	27.1378	100.58	44.5746	312.66	260.103	0	76.736	105.16	-0.87912	0.617603	-1.45472	0.145747	0.99999
PLXND1	1133.97	702.568	1382.87	2405.06	417.882	366.843	1462.47	596.98	1058.58	-0.87854	0.418336	-2.14671	0.031817	0.99999
WDR81	355.251	288.716	455.093	1026.53	596.759	568.054	271.87	165.177	465.931	-0.87843	0.483142	-1.85065	0.064219	0.99999
TOR4A	183.384	104.782	226.419	572.914	115.744	80.9753	368.743	1.30061	206.783	-0.87768	0.573055	-1.68295	0.092385	0.99999
COL9A2	78.8462	36.9376	124.485	383.473	9.01903	44.1683	42.1868	0	89.8895	-0.87583	0.625248	-1.72747	0.084084	0.99999
PPP1R14B	92.1349	88.9518	172.295	256.959	51.1078	107.967	218.746	485.127	184.161	-0.87336	0.563638	-1.54762	0.121714	0.99999
SNN	135.545	116.09	166.431	485.076	40.5856	38.0339	637.489	708.832	291.01	-0.87315	0.536078	-1.66837	0.095243	0.99999
EPN1	328.674	283.44	538.534	732.203	393.831	323.901	731.237	463.017	474.355	-0.8723	0.459571	-1.89983	0.057455	0.99999
SPP1	346.392	164.335	605.738	447.712	0	0	1265.6	555.36	423.142	-0.87228	0.478483	-1.93279	0.053262	0.99999
IRAK1	335.761	355.053	534.475	938.033	539.639	549.65	499.991	314.748	508.419	-0.87214	0.453728	-1.92794	0.053863	0.99999
FKBP8	285.264	326.408	410.44	921.645	541.142	550.877	781.236	1152.34	621.169	-0.87106	0.440952	-1.96141	0.049831	0.99999
MBD3	165.666	177.904	254.383	512.608	226.979	330.036	559.365	619.09	355.754	-0.87093	0.496291	-1.73954	0.08194	0.99999
WIZ	141.746	166.596	307.154	352.664	673.421	622.038	43.7492	98.8463	300.777	-0.87	0.506226	-1.72207	0.085057	0.99999
RFLNB	50.497	73.1214	131.251	163.222	413.372	364.389	0	136.564	166.552	-0.86978	0.576338	-1.52823	0.126455	0.99999
INF2	666.206	379.176	817.272	1321.51	871.84	666.206	220.309	222.404	645.615	-0.86164	0.455571	-1.93649	0.052808	0.99999
SNX8	232.995	150.012	309.86	528.995	69.1459	88.3367	531.241	792.071	337.832	-0.8601	0.512567	-1.70892	0.087465	0.99999
SULF2	24.8056	13.5689	70.3612	76.6945	0	0	157.81	163.877	63.3896	-0.85888	0.626945	-1.50112	0.133325	0.99999
ADCK2	85.9335	50.5065	122.681	240.572	144.304	131.278	156.247	107.951	129.934	-0.85843	0.602131	-1.45972	0.144367	0.99999
KIAA0930	429.668	283.44	597.619	838.395	111.235	181.581	1370.29	1027.48	604.963	-0.85832	0.446794	-1.93912	0.052487	0.99999
TSNARE1	24.8056	39.1991	87.5005	143.556	51.1078	77.2946	0	78.0366	62.6876	-0.85754	0.627253	-1.44917	0.147291	0.99999
PIM3	169.209	166.596	237.244	569.637	246.52	292.002	281.245	214.601	272.132	-0.85657	0.531519	-1.62534	0.104091	0.99999
SPOCK2	588.246	900.826	1299.43	1499.8	4190.84	4069.62	281.245	109.251	1617.41	-0.8559	0.350738	-2.44648	0.014426	0.99999
NUCB1	716.703	436.467	796.525	1614.52	541.142	494.44	1192.17	1014.48	850.805	-0.85546	0.444221	-1.95443	0.05065	0.99999
CTSD	6499.94	3169.85	7076.71	11065.6	885.368	752.089	11634.2	7137.75	6027.69	-0.85481	0.364444	-2.3942	0.016656	0.99999
RFTN1	306.526	300.024	759.54	513.263	413.372	366.843	218.746	364.171	405.311	-0.854	0.474453	-1.81309	0.069817	0.99999
SELENON	604.192	232.933	729.772	808.898	453.958	441.683	953.108	590.477	601.878	-0.8528	0.462304	-1.86703	0.061898	0.99999
CFAP410	12.4028	28.6455	78.9308	58.9958	88.6871	38.0339	70.3113	79.3372	56.918	-0.85254	0.626497	-1.39585	0.162759	0.99999
MKNK2	446.5	562.356	842.079	1143.86	1346.84	1220.76	370.306	153.472	760.773	-0.85189	0.403947	-2.11661	0.034293	0.99999
TGM2	370.312	128.151	522.297	558.493	0	0	253.12	210.699	255.384	-0.85061	0.550427	-1.75311	0.079584	0.99999
ATP2A3	633.428	1001.84	1940.8	1245.47	3305.47	2999.77	218.746	288.735	1454.28	-0.85045	0.390539	-2.19805	0.027945	0.99999
CD22	65.5575	168.104	512.825	217.629	0	0	21.8746	257.521	155.439	-0.8485	0.604948	-1.73494	0.082751	0.99999
MAP11	104.538	104.028	205.22	291.046	172.865	203.665	35.9369	187.288	163.073	-0.84809	0.574364	-1.49372	0.135249	0.99999
ADAMTS10	6.20139	21.861	33.3765	104.226	97.7062	100.606	0	0	45.4971	-0.8478	0.616455	-1.51156	0.130646	0.99999
CR1	110.739	45.9836	206.122	249.749	24.0508	8.58829	159.372	0	100.576	-0.84769	0.617752	-1.57322	0.115668	0.99999
RNF44	341.076	357.315	539.436	873.138	1085.29	1096.85	345.306	521.544	644.994	-0.84762	0.42787	-1.97099	0.048725	0.99999
DOK3	300.324	209.564	564.694	553.249	4.50952	4.90759	282.808	299.14	277.4	-0.84683	0.517803	-1.74145	0.081605	0.99999
RAB15	3.54365	16.5842	29.7682	102.915	81.1713	45.3952	0	0	34.9222	-0.84515	0.598345	-1.61538	0.106228	0.99999
VSIG4	302.982	54.2757	374.358	303.5	0	0	403.118	381.079	227.414	-0.844	0.571985	-1.7025	0.088662	0.99999
GPR132	99.2222	139.458	228.223	296.945	485.524	496.894	137.498	0	235.471	-0.84312	0.538045	-1.60805	0.107823	0.99999
TSPAN18	8.85913	16.5842	40.593	39.986	272.074	245.38	0	0	77.9345	-0.84256	0.62753	-1.40573	0.159805	0.99999
ITPKB	409.292	489.989	753.677	989.818	2039.8	1803.54	295.307	85.8402	858.408	-0.84062	0.39346	-2.14001	0.032354	0.99999
ZNF805	56.6984	54.2757	115.916	163.877	123.26	126.371	206.246	78.0366	115.585	-0.83963	0.603627	-1.37526	0.169052	0.99999
SKI	320.7	209.564	405.028	669.93	1046.21	966.796	321.869	335.557	534.457	-0.83898	0.46666	-1.79499	0.072655	0.99999
RHPN1	18.6042	9.04595	37.8868	183.542	73.6554	100.606	0	0	52.9175	-0.83502	0.617374	-1.75074	0.079991	0.99999
RPS19	635.199	671.662	980.095	1580.43	1309.26	1436.7	995.295	897.421	1063.26	-0.8348	0.383389	-2.17157	0.029888	0.99999
AP2A2	367.654	244.241	442.013	865.271	464.48	493.213	293.745	291.337	432.744	-0.82936	0.49269	-1.71322	0.086673	0.99999
SIPA1	279.062	327.162	472.683	747.28	718.516	742.274	243.746	448.71	497.429	-0.82862	0.450867	-1.83261	0.06686	0.99999
SBF1	615.709	692.769	1136.15	1347.73	2006.73	1878.38	381.243	249.717	1038.55	-0.8274	0.376286	-2.20326	0.027576	0.99999
LSP1	707.844	1156.37	1603.42	1772.49	2406.58	2566.67	1629.66	2273.47	1764.56	-0.82607	0.348436	-2.35674	0.018436	0.99999
CCM2	217.049	247.256	380.672	574.226	548.658	509.163	160.935	275.729	364.211	-0.82605	0.485342	-1.70199	0.088757	0.99999
SLC16A3	348.164	244.241	389.693	898.047	402.85	370.523	985.92	448.71	511.018	-0.82557	0.483269	-1.72562	0.084416	0.99999
RRP7A	170.095	183.934	306.252	445.09	278.087	219.615	331.244	221.104	269.428	-0.82534	0.52013	-1.58734	0.112436	0.99999
MT-CYB	2756.07	3567.87	3954.66	8544.56	4067.58	3123.68	4206.18	2290.37	4063.87	-0.82508	0.320259	-2.58462	0.009749	0.99999
WDFY4	658.233	705.584	1758.58	1107.15	0	0	693.738	209.398	641.586	-0.82416	0.434744	-2.04428	0.040926	0.99999
DUS3L	48.7252	70.8599	115.013	209.763	96.203	72.387	57.8115	89.7421	95.0631	-0.8241	0.61469	-1.35854	0.174294	0.99999
ZNF213	31.8929	45.2297	95.6191	127.169	67.6427	76.0677	51.5616	84.5396	72.4652	-0.82321	0.624805	-1.32348	0.185676	0.99999
COL8A2	81.504	20.3534	117.269	371.673	0	0	206.246	0	99.6307	-0.82309	0.627898	-1.89777	0.057727	0.99999
PLEKHM2	535.091	341.485	628.289	1144.52	330.698	468.675	1042.17	642.501	641.678	-0.82108	0.45649	-1.82104	0.068601	0.99999
GOLGA8A	20.376	66.3369	137.565	101.604	219.463	290.775	0	0	104.515	-0.82047	0.621489	-1.52256	0.127869	0.99999
CACTIN	63.7857	90.4595	156.96	191.409	248.023	206.119	139.06	84.5396	147.544	-0.81906	0.583277	-1.38878	0.1649	0.99999
MPRIP	519.145	663.369	888.085	1337.89	3374.62	3182.57	689.05	349.864	1375.58	-0.81836	0.357041	-2.27829	0.022709	0.99999
TMEM8A	116.941	106.29	204.769	256.304	317.169	170.539	503.116	410.993	260.765	-0.81822	0.525346	-1.52511	0.127231	0.99999
TMEM259	357.023	318.116	435.247	1063.89	736.554	618.357	110.936	234.11	484.279	-0.81713	0.479053	-1.73903	0.082029	0.99999
CEP170B	77.9603	30.1532	103.738	189.442	57.1205	74.8408	159.372	85.8402	97.3084	-0.81628	0.619757	-1.40817	0.159081	0.99999
PRKCSH	448.272	407.821	650.841	1065.86	712.504	623.264	512.491	277.03	587.26	-0.81608	0.442014	-1.85787	0.063188	0.99999
RABL6	293.237	352.792	547.554	725.648	601.269	579.096	185.934	400.588	460.765	-0.81518	0.456353	-1.7905	0.073374	0.99999
FBXW7	141.746	225.395	394.654	369.707	141.298	322.674	123.435	197.693	239.575	-0.81504	0.5364	-1.54495	0.122358	0.99999
EMC10	173.639	168.858	299.937	412.315	348.736	226.976	304.682	301.741	279.611	-0.81482	0.516675	-1.57079	0.116231	0.99999
RHOB	423.466	288.716	514.629	985.885	166.852	180.354	334.369	715.335	451.201	-0.81351	0.486556	-1.71685	0.086007	0.99999
CPSF1	336.647	324.146	632.8	663.375	649.37	587.684	332.807	119.656	455.811	-0.8122	0.45745	-1.78617	0.074072	0.99999
APBB1	7.97321	6.78446	41.044	22.9428	165.349	155.816	0	0	49.9887	-0.81077	0.619916	-1.37491	0.169159	0.99999
SCAF1	246.284	209.564	316.625	699.428	414.875	370.523	223.434	136.564	327.162	-0.80959	0.514696	-1.60083	0.109415	0.99999
ZSWIM4	33.6647	55.0295	95.6191	128.48	58.6237	76.0677	129.685	157.374	91.8179	-0.80918	0.616773	-1.29672	0.194728	0.99999
SNAPC4	103.652	84.4288	186.728	265.481	157.833	187.715	42.1868	62.4293	136.307	-0.80856	0.591628	-1.40146	0.161075	0.99999
IL17RE	15.9464	25.6302	28.8661	136.346	226.979	249.06	0	0	85.3535	-0.80817	0.626284	-1.39196	0.163934	0.99999
PLXNB2	1306.72	877.457	1475.33	2997.64	37.5793	63.7987	824.985	1122.43	1088.24	-0.80717	0.421587	-2.00727	0.04472	0.99999
PPP6R1	691.012	714.63	1026.1	1682.04	1255.15	1366.77	860.922	827.188	1052.97	-0.80703	0.385672	-2.09167	0.036468	0.99999
ABLIM3	11.5169	12.0613	46.0054	84.5606	0	0	103.123	70.2329	40.9375	-0.80544	0.610175	-1.48362	0.13791	0.99999
SERPINF1	26.5774	21.1072	74.4205	79.972	0	3.6807	182.809	140.466	66.1291	-0.80357	0.627351	-1.36014	0.173787	0.99999
SORL1	229.451	307.562	668.431	393.961	1170.97	1275.97	295.307	209.398	568.882	-0.80187	0.455933	-1.75354	0.07951	0.99999
CORO1B	240.968	189.965	373.907	496.22	174.368	186.489	393.743	557.962	326.703	-0.80172	0.502158	-1.6037	0.108781	0.99999
CCL13	287.036	199.765	312.566	753.179	0	0	2464.02	1854.67	733.904	-0.80172	0.461691	-1.84774	0.06464	0.99999
H1FX	238.31	263.086	395.105	595.202	482.518	509.163	364.056	622.992	433.804	-0.80059	0.46627	-1.70426	0.088333	0.99999
PHC2	97.4504	136.443	172.295	349.386	183.387	177.9	273.433	185.987	197.035	-0.79974	0.555773	-1.43081	0.152486	0.99999
FOSB	94.7927	44.4759	175.452	149.456	54.1142	57.6642	173.434	130.061	109.931	-0.79958	0.608047	-1.33953	0.180397	0.99999
SLC66A2	129.343	102.521	158.764	409.693	165.349	93.2443	296.87	253.619	201.175	-0.79891	0.567793	-1.43492	0.15131	0.99999
TTYH3	838.959	603.817	1030.16	1754.14	132.279	84.656	2932.76	1806.55	1147.91	-0.79586	0.401995	-2.01439	0.043969	0.99999
TUBGCP6	267.546	306.055	540.789	630.599	760.605	720.189	0	0	403.223	-0.79573	0.476364	-1.78068	0.074965	0.99999
VDR	138.202	110.059	254.383	268.759	139.795	153.362	162.497	375.876	200.367	-0.79497	0.553329	-1.43597	0.151011	0.99999
IMPDH1	284.378	260.071	407.283	679.107	399.844	387.7	528.116	654.207	450.088	-0.79204	0.469773	-1.68121	0.092722	0.99999
ANKRD13D	287.922	294.747	460.505	679.762	714.007	769.265	112.498	387.582	463.286	-0.78863	0.45996	-1.71703	0.085974	0.99999
MYO15B	248.056	183.934	294.074	823.974	150.317	94.4712	165.622	0	245.056	-0.78813	0.556951	-1.57468	0.115329	0.99999
IL4I1	186.042	164.335	284.602	464.756	21.0444	47.849	599.989	326.453	261.884	-0.78768	0.528589	-1.53368	0.125109	0.99999
FANCE	27.4633	42.9682	58.1833	188.131	25.5539	47.849	10.9373	123.558	65.5805	-0.78755	0.626757	-1.31344	0.189034	0.99999
CHMP1A	158.578	197.503	284.602	443.779	398.341	361.935	254.683	114.454	276.734	-0.78702	0.51643	-1.5234	0.127659	0.99999
ARMC5	38.9802	15.8304	57.2812	211.729	69.1459	50.3028	57.8115	0	62.6352	-0.78682	0.625309	-1.56125	0.118464	0.99999
EPAS1	360.567	207.303	442.915	761.045	25.5539	15.9497	403.118	309.545	315.75	-0.78634	0.522844	-1.60782	0.107875	0.99999
CDC34	57.5843	66.3369	154.704	176.332	186.393	154.589	0	7.80366	100.468	-0.78628	0.614499	-1.37823	0.168132	0.99999
RRBP1	676.837	630.201	1104.13	1351.66	889.878	771.719	353.119	247.116	753.082	-0.78559	0.407593	-1.94848	0.051358	0.99999
CENPB	198.445	187.703	372.553	369.707	381.806	289.548	543.74	689.323	379.103	-0.78515	0.479237	-1.61608	0.106078	0.99999
PITPNM1	314.499	370.884	519.139	806.276	768.121	836.745	478.116	136.564	528.793	-0.7849	0.443718	-1.77071	0.07661	0.99999
NCAPH2	104.538	134.935	271.522	272.692	166.852	305.498	64.0614	0	165.012	-0.78403	0.576158	-1.44298	0.149026	0.99999
MT-CO3	3610.09	4886.32	5769.17	9730.37	4970.99	4505.17	6688.94	3796.48	5494.69	-0.78397	0.296948	-2.64343	0.008207	0.99999
RASAL3	359.681	479.435	781.19	763.668	1740.67	1855.07	132.81	104.049	777.072	-0.78329	0.407423	-1.93118	0.053461	0.99999
MT-ND2	1202.18	1317.69	1849.24	2796.4	1130.38	1158.19	2590.58	1714.2	1719.86	-0.78083	0.346575	-2.25612	0.024063	0.99999
GLUL	2776.45	1663.7	3007.94	5166.06	562.186	397.515	4613.98	5352.01	2942.48	-0.77555	0.371768	-2.12246	0.033799	0.99999
SLC26A11	96.5645	73.1214	172.746	233.361	255.539	188.942	65.6238	0	135.737	-0.77446	0.595725	-1.37867	0.167996	0.99999
EHBP1L1	1246.48	1107.38	1425.27	3218.55	1712.11	1623.19	2068.71	1922.3	1790.5	-0.7742	0.381947	-2.03243	0.04211	0.99999
SGSH	162.122	134.181	267.914	367.74	417.882	393.834	79.6861	0	227.92	-0.77416	0.544983	-1.49058	0.136072	0.99999
RASA4	15.0605	16.5842	92.0108	197.964	0	0	0	0	40.2024	-0.77384	0.595191	-1.72719	0.084134	0.99999
EHMT2	132.001	175.642	255.736	376.918	239.004	241.699	182.809	188.588	224.05	-0.77307	0.539644	-1.43383	0.15162	0.99999
LINC00426	28.3492	39.9529	103.287	106.848	169.858	157.043	0	0	75.6673	-0.77302	0.626944	-1.35867	0.17425	0.99999
FN1	10949.9	2706.25	15333.3	6530.83	0	0	2332.77	1692.09	4943.14	-0.77286	0.318809	-2.5614	0.010425	0.99999
EGR1	29.2351	43.7221	89.3046	85.2161	64.6364	58.8911	154.685	221.104	93.3492	-0.77251	0.616879	-1.22092	0.222118	0.99999
PLEKHJ1	88.5913	93.4748	172.746	240.572	181.884	160.724	78.1236	85.8402	137.744	-0.77161	0.589189	-1.32022	0.186761	0.99999
AKAP17A	163.008	202.026	343.236	375.606	500.556	418.372	207.809	65.0305	284.456	-0.77144	0.512612	-1.50984	0.131084	0.99999
FOLR2	136.431	70.1061	192.591	253.682	0	0	832.798	258.821	218.054	-0.7712	0.56208	-1.50434	0.132495	0.99999
EHD3	16.8323	116.844	207.024	194.686	40.5856	24.538	0	0	75.0637	-0.76975	0.627455	-1.66824	0.095268	0.99999
SART1	205.532	228.41	287.308	626.011	293.118	336.17	276.558	392.784	330.736	-0.76934	0.504796	-1.52747	0.126644	0.99999
GNA15	149.719	113.828	186.277	369.051	326.188	152.135	478.116	391.483	270.85	-0.76893	0.534375	-1.43031	0.152629	0.99999
SETD1B	379.171	383.699	531.317	956.387	898.897	830.61	459.367	185.987	578.179	-0.76713	0.443263	-1.73595	0.082573	0.99999
AGRN	209.075	119.859	259.795	582.092	3.00634	0	240.621	89.7421	188.024	-0.76578	0.580568	-1.53359	0.12513	0.99999
ADAM8	271.089	257.056	358.12	666.652	1530.23	1385.17	254.683	231.508	619.313	-0.76514	0.441577	-1.71876	0.085659	0.99999
TSPAN4	137.316	92.721	243.107	339.553	4.50952	9.81519	40.6243	88.4415	119.511	-0.76322	0.603556	-1.41306	0.157637	0.99999
TNK2	417.265	440.99	544.848	1181.23	784.656	747.181	353.119	290.036	594.915	-0.76258	0.446354	-1.72131	0.085194	0.99999
MT-ATP6	1578.7	1917.74	2216.38	4307.35	2129.99	1759.37	2860.89	1894.99	2333.18	-0.76158	0.337963	-2.25732	0.023988	0.99999
GPX4	377.399	215.595	491.626	592.58	132.279	187.715	1043.73	928.635	496.195	-0.76131	0.46538	-1.64641	0.099679	0.99999
SLC4A2	318.929	260.825	426.226	747.28	299.131	255.195	192.184	345.962	355.716	-0.76114	0.499414	-1.55308	0.120404	0.99999
FAM110A	53.1548	64.0755	137.565	142.245	91.6935	127.597	90.6234	81.9384	98.6117	-0.76021	0.612712	-1.24064	0.21474	0.99999
TANGO2	178.954	135.689	234.086	504.086	285.603	398.742	0	20.8098	219.746	-0.7585	0.559521	-1.47565	0.140037	0.99999
MEGF6	69.1012	27.8917	73.0674	298.912	156.33	128.824	34.3744	0	98.5626	-0.75833	0.625086	-1.49993	0.133633	0.99999
LEF1	75.3026	120.613	184.924	194.03	655.383	538.608	64.0614	81.9384	239.358	-0.75703	0.537277	-1.39208	0.163897	0.99999
ARPC1B	945.269	860.873	1311.15	1959.32	1047.71	1061.27	3271.82	2169.42	1578.35	-0.75636	0.35999	-2.09347	0.036307	0.99999
HSD3B7	107.195	36.9376	120.426	281.869	18.0381	20.8573	101.561	130.061	102.118	-0.75576	0.620327	-1.41628	0.156694	0.99999
BAHD1	156.807	87.4441	222.81	294.979	345.729	332.49	0	101.448	192.713	-0.7556	0.56839	-1.40868	0.15893	0.99999
BICRA	69.1012	92.721	160.117	195.997	190.903	170.539	54.6865	115.754	131.227	-0.75542	0.592898	-1.27544	0.202155	0.99999
GRAMD4	138.202	110.059	227.772	270.07	204.431	172.993	335.932	262.723	215.273	-0.75502	0.546688	-1.36919	0.170939	0.99999
CORO7	403.976	404.806	612.954	885.592	1186	923.855	395.305	509.839	665.291	-0.75471	0.422517	-1.77926	0.075197	0.99999
HMOX1	2336.15	1668.98	2569.99	5143.78	0	7.36139	6567.07	5272.67	2945.75	-0.75452	0.370935	-2.14284	0.032126	0.99999
TFEB	89.4772	152.273	254.383	247.782	129.273	94.4712	135.935	205.496	163.636	-0.75274	0.576503	-1.32894	0.183869	0.99999
SCAP	220.592	185.442	262.501	597.824	368.277	390.154	257.808	310.846	324.18	-0.75255	0.517273	-1.46497	0.142929	0.99999
SOX4	58.4702	29.3993	127.642	167.155	28.5603	13.4959	0	61.1287	60.7314	-0.75239	0.626916	-1.38755	0.165275	0.99999
ESRRA	121.37	118.351	176.354	391.994	151.82	186.489	79.6861	55.9262	160.249	-0.75217	0.580805	-1.33948	0.180415	0.99999
MAN1B1	187.814	153.781	298.584	375.606	323.182	447.818	206.246	91.0427	260.509	-0.75103	0.525784	-1.43409	0.151546	0.99999
PIK3C2B	123.142	198.257	320.685	292.357	551.664	527.566	107.811	102.748	278.029	-0.7503	0.521499	-1.44222	0.149241	0.99999
SSBP4	281.72	329.423	354.963	881.004	1256.65	1193.77	282.808	296.539	609.61	-0.74995	0.446358	-1.67152	0.09462	0.99999
GRN	2162.51	1023.7	2207.36	3395.53	102.216	132.505	3534.31	1744.12	1787.78	-0.74899	0.400524	-1.93995	0.052386	0.99999
MGAT1	1071.07	800.566	1268.31	2212.34	816.222	641.668	1906.22	609.986	1165.8	-0.74752	0.399908	-1.89075	0.058658	0.99999
TP53I13	103.652	111.567	158.764	308.745	264.558	341.078	126.56	79.3372	186.782	-0.74738	0.563805	-1.32513	0.185128	0.99999
ORAI2	188.699	267.609	511.472	369.707	336.711	374.204	128.123	397.987	321.814	-0.74684	0.507631	-1.48481	0.137594	0.99999
GNPTG	128.457	104.028	170.04	409.037	147.311	38.0339	121.873	66.3311	148.139	-0.74646	0.590934	-1.33857	0.180712	0.99999
ARHGEF40	118.712	64.0755	111.405	411.004	24.0508	56.4373	246.871	206.797	154.919	-0.74595	0.601541	-1.37237	0.16995	0.99999
CROCC	50.497	47.4912	103.738	137.657	177.374	255.195	60.9364	0	104.111	-0.74504	0.613299	-1.26266	0.206711	0.99999
CTSK	102.766	88.9518	201.612	221.562	36.0761	77.2946	185.934	159.975	134.271	-0.74457	0.591171	-1.2852	0.198724	0.99999
HSPB1	198.445	140.212	259.344	407.726	114.241	128.824	584.365	529.348	295.313	-0.74405	0.520688	-1.43613	0.150966	0.99999
MYO18A	516.487	572.91	879.064	1076.35	1213.06	1473.51	543.74	260.122	816.904	-0.74252	0.397575	-1.86828	0.061723	0.99999
A2M-AS1	5.31548	14.3227	34.7296	60.3068	93.1967	82.2022	0	0	36.2592	-0.74249	0.601286	-1.38452	0.166198	0.99999
EHD1	305.64	389.729	624.23	646.987	805.7	840.426	304.682	81.9384	499.917	-0.74189	0.448834	-1.6637	0.096173	0.99999
UBE2R2	180.726	180.919	233.184	556.527	251.03	199.984	76.5611	386.281	258.152	-0.74006	0.536107	-1.40634	0.159622	0.99999
MYO9B	1388.22	1120.19	1883.06	2570.25	1381.41	1586.38	1270.29	1238.18	1554.75	-0.73985	0.362215	-2.05169	0.0402	0.99999
MLLT1	174.525	147.75	291.368	329.065	269.068	269.918	362.494	273.128	264.664	-0.73942	0.522668	-1.40347	0.160475	0.99999
FBXL19	84.1617	84.4288	108.699	336.931	174.368	186.489	270.308	0	155.673	-0.73893	0.591478	-1.32994	0.183538	0.99999
CCS	30.121	48.9989	84.7943	137.001	61.63	160.724	56.249	0	72.4398	-0.73739	0.626206	-1.24729	0.212292	0.99999
PCNT	413.721	428.175	604.385	998.34	843.279	901.77	71.8737	65.0305	540.822	-0.73638	0.445946	-1.68641	0.091716	0.99999
MVP	904.517	803.582	1318.82	1693.83	1973.66	1937.27	1004.67	1082.11	1339.81	-0.73605	0.364387	-2.01418	0.043991	0.99999
ITPKC	39.8661	40.7068	59.0854	160.6	66.1396	82.2022	60.9364	225.006	91.8177	-0.73521	0.619165	-1.18597	0.235636	0.99999
ARHGEF18	356.137	352.792	561.987	753.835	1005.62	909.132	110.936	59.828	513.784	-0.73503	0.447241	-1.66523	0.095868	0.99999
RCC1	122.256	149.258	279.19	289.079	148.814	172.993	84.3735	71.5335	164.687	-0.73478	0.572102	-1.31637	0.188049	0.99999
SELENOP	289.693	61.814	184.022	601.101	0	0	1678.1	838.893	456.702	-0.73363	0.564879	-1.65032	0.098877	0.99999
DDAH2	96.5645	109.305	134.408	327.754	75.1586	122.69	220.309	403.189	186.172	-0.73341	0.566871	-1.29554	0.195134	0.99999
INTS1	413.721	400.283	680.158	818.075	649.37	678.475	195.309	157.374	499.096	-0.733	0.448668	-1.65265	0.098402	0.99999
FCER2	0	0	69.0081	34.0864	0	0	92.1859	0	24.41	-0.7326	0.510069	-2.88477	0.003917	0.959919
LAT	205.532	259.317	301.29	587.991	1661.01	1691.89	159.372	0	608.3	-0.7317	0.43669	-1.70429	0.088327	0.99999
TOM1	156.807	115.336	196.2	370.362	231.488	188.942	354.681	166.478	222.537	-0.73083	0.552904	-1.3311	0.183155	0.99999
44263	135.545	122.874	181.766	401.171	160.839	112.875	164.06	137.865	177.124	-0.72861	0.572997	-1.30334	0.19246	0.99999
IFFO1	213.505	140.212	194.846	685.006	269.068	244.153	118.748	128.76	249.287	-0.72717	0.563264	-1.37356	0.169578	0.99999
BLVRB	83.2758	47.4912	90.6577	199.275	4.50952	7.36139	314.057	870.108	202.092	-0.72642	0.572768	-1.33843	0.180757	0.99999
SLC25A39	147.947	169.612	201.161	461.478	169.858	245.38	439.055	282.232	264.59	-0.72569	0.5295	-1.36699	0.171629	0.99999
USP20	107.195	137.197	181.315	300.878	742.567	726.324	0	111.852	288.416	-0.72564	0.516299	-1.4338	0.151629	0.99999
NCK2	86.8195	81.4135	175.452	163.222	371.283	325.128	37.4993	145.668	173.311	-0.72545	0.5678	-1.26162	0.207085	0.99999
KEAP1	189.585	170.365	292.27	412.315	186.393	206.119	273.433	297.84	253.54	-0.72495	0.528983	-1.3766	0.168635	0.99999
RETREG2	291.465	199.765	371.651	561.771	330.698	379.112	196.871	387.582	339.864	-0.72411	0.505313	-1.44751	0.147755	0.99999
TMC6	660.891	711.615	843.432	1740.38	1724.14	1866.11	348.431	253.619	1018.58	-0.72317	0.397588	-1.83034	0.067199	0.99999
TSPO	183.384	105.536	206.122	389.372	33.0698	35.5801	289.057	694.526	242.081	-0.72237	0.551503	-1.36734	0.171518	0.99999
LILRA4	0	0	9.4717	108.159	0	0	0	83.239	25.1087	-0.72218	0.509689	-2.7526	0.005912	0.99999
PHF1	123.142	75.3829	173.648	252.371	142.801	159.497	57.8115	146.969	141.453	-0.72192	0.591726	-1.25252	0.210381	0.99999
ALKBH5	260.458	250.271	458.701	468.689	374.29	441.683	445.305	633.397	416.599	-0.72164	0.467948	-1.52963	0.126109	0.99999
MT-ND1	2908.45	2975.36	4194.16	6057.56	2208.16	2007.21	4906.16	2698.76	3494.48	-0.72095	0.315264	-2.29616	0.021667	0.99999
PIP5K1C	370.312	232.179	423.069	727.615	285.603	304.271	271.87	464.318	384.904	-0.72049	0.500547	-1.4688	0.141887	0.99999
NAXD	58.4702	96.4901	129.447	206.485	85.6808	105.513	214.059	68.9323	120.635	-0.72013	0.599448	-1.20482	0.228274	0.99999
RNF207	21.2619	39.1991	72.6164	96.3598	166.852	202.438	0	0	74.8409	-0.71972	0.627179	-1.25891	0.208061	0.99999
PEPD	189.585	94.9824	220.555	356.597	96.203	83.4291	374.993	144.368	195.089	-0.7195	0.570018	-1.31473	0.188601	0.99999
RPL18	466.876	627.186	977.389	920.334	948.501	966.796	962.483	950.746	852.539	-0.7192	0.399153	-1.79383	0.07284	0.99999
SEPTIN9	1516.68	1446.6	2270.95	2809.51	4909.36	5281.8	1917.15	1848.17	2750.03	-0.71917	0.321033	-2.22827	0.025863	0.99999
PXN	341.076	301.532	475.84	664.686	2217.18	1859.98	340.619	215.901	802.101	-0.71861	0.409095	-1.7393	0.081981	0.99999
ZNF444	29.2351	64.0755	89.7556	159.944	133.782	82.2022	28.1245	0	73.3899	-0.71805	0.625999	-1.23724	0.215998	0.99999
UBALD2	141.746	142.474	244.46	319.233	111.235	146.001	343.744	204.196	206.636	-0.71737	0.549655	-1.31039	0.190063	0.99999
SNHG22	53.1548	69.3523	64.4978	372.329	226.979	251.514	0	0	129.728	-0.71727	0.611658	-1.35196	0.176389	0.99999
ADAM15	229.451	149.258	247.617	544.728	219.463	170.539	348.431	192.49	262.747	-0.71615	0.544518	-1.35415	0.175689	0.99999
CRIP2	81.504	52.768	96.9722	195.342	270.571	283.413	64.0614	182.085	153.34	-0.71613	0.589873	-1.20795	0.227066	0.99999
LMNA	1059.55	764.383	1173.59	2150.72	1008.63	917.72	1581.22	837.593	1186.68	-0.71607	0.404423	-1.78647	0.074023	0.99999
SMARCA4	510.286	526.926	796.976	1065.86	862.821	971.704	262.495	241.913	654.872	-0.716	0.420928	-1.71453	0.086432	0.99999
PIGQ	61.128	72.3676	97.8742	307.433	154.827	176.673	0	0	108.788	-0.71481	0.616356	-1.32839	0.184051	0.99999
SREBF1	183.384	150.766	298.584	361.185	225.476	136.186	257.808	78.0366	211.428	-0.71476	0.547886	-1.32801	0.184174	0.99999
IGSF21	33.6647	7.53829	45.5544	106.848	0	0	254.683	75.4354	65.4655	-0.71402	0.624409	-1.49682	0.13444	0.99999
NUBP2	54.0407	64.0755	141.173	150.767	73.6554	77.2946	0	178.184	92.3988	-0.71314	0.618626	-1.2263	0.220086	0.99999
TCIRG1	970.074	712.368	1072.11	2086.48	742.567	739.82	524.991	169.079	877.186	-0.71294	0.427519	-1.71388	0.08655	0.99999
MOGS	157.692	186.196	294.976	368.396	312.66	233.111	273.433	66.3311	236.599	-0.71289	0.53327	-1.34744	0.177838	0.99999
NCLN	189.585	154.535	224.163	534.24	243.514	130.051	178.122	101.448	219.457	-0.71257	0.557001	-1.32713	0.184466	0.99999
NOSIP	98.3363	101.013	156.058	246.471	647.867	534.928	81.2486	0	233.24	-0.7125	0.542503	-1.34918	0.177279	0.99999
MICALL1	158.578	140.212	182.218	468.033	252.533	272.372	153.122	304.343	241.426	-0.71184	0.54821	-1.31156	0.189667	0.99999
GTF2F1	137.316	184.688	186.728	479.832	172.865	230.657	212.496	652.906	282.186	-0.7111	0.521695	-1.35635	0.174988	0.99999
SH3GL1	107.195	155.289	238.146	267.447	255.539	212.253	324.994	63.7299	203.074	-0.71089	0.551673	-1.28996	0.197065	0.99999
KDM6B	321.586	240.471	440.209	594.546	260.049	255.195	478.116	463.017	381.649	-0.71085	0.486753	-1.46983	0.141607	0.99999
ZCCHC24	18.6042	10.5536	66.3019	130.446	10.5222	29.4456	0	0	33.2342	-0.70885	0.593344	-1.51995	0.128522	0.99999
ELK1	74.4167	73.8752	165.078	133.068	114.241	136.186	359.369	185.987	155.278	-0.70588	0.579045	-1.18953	0.234231	0.99999
TRIM65	82.3899	70.8599	132.604	192.064	183.387	202.438	149.997	65.0305	134.846	-0.70579	0.592604	-1.18451	0.23621	0.99999
MCRIP1	88.5913	67.0908	144.331	175.676	239.004	192.623	68.7488	149.57	140.704	-0.70562	0.589053	-1.18735	0.235088	0.99999
SRF	209.075	218.61	319.783	483.765	321.679	229.43	293.745	502.035	322.265	-0.70504	0.500711	-1.40468	0.160117	0.99999
TACC3	294.123	411.591	666.176	612.245	413.372	393.834	73.4362	278.33	392.889	-0.70421	0.478829	-1.50257	0.13295	0.99999
ATN1	213.505	115.336	324.744	293.012	109.731	163.178	207.809	217.202	205.565	-0.70206	0.553284	-1.29065	0.196826	0.99999
RPS2	1327.1	1785.07	2600.21	2605.65	1949.61	2137.26	2574.95	2966.69	2243.32	-0.7014	0.331369	-2.11307	0.034595	0.99999
CAPN1	447.386	414.606	632.8	897.391	901.903	783.988	467.179	652.906	649.77	-0.70062	0.426498	-1.6381	0.101401	0.99999
ZC3H7B	339.305	348.269	584.088	650.264	505.066	612.222	167.185	296.539	437.867	-0.70001	0.46185	-1.52629	0.126938	0.99999
REPIN1	174.525	211.826	358.572	371.673	147.311	176.673	293.745	209.398	242.965	-0.69963	0.530552	-1.33298	0.182537	0.99999
SNHG10	76.1885	52.0142	63.5957	415.592	79.6681	115.329	74.9987	68.9323	118.29	-0.69943	0.61813	-1.28667	0.198208	0.99999
EEF1G	992.222	1322.97	2110.39	1804.62	1501.67	1737.29	1632.78	1589.35	1586.41	-0.69935	0.356844	-1.95992	0.050005	0.99999
CTDNEP1	314.499	296.255	478.546	612.245	429.907	407.33	839.048	420.097	474.741	-0.69915	0.456012	-1.52605	0.126998	0.99999
TPCN2	160.35	95.7363	199.357	356.597	180.381	179.127	237.496	0	176.13	-0.6982	0.580547	-1.307	0.191212	0.99999
FTH1	14006.3	8335.09	11343.5	31411.3	795.178	853.921	60592.7	56955	23036.6	-0.69816	0.3845	-1.87185	0.061227	0.99999
SMIM29	48.7252	21.1072	56.3792	125.858	22.5476	50.3028	98.4357	226.306	81.2077	-0.69793	0.625203	-1.18457	0.236187	0.99999
PIK3R2	78.8462	83.675	136.212	213.696	63.1332	88.3367	142.185	214.601	127.586	-0.69574	0.595991	-1.17275	0.240895	0.99999
AP3D1	600.649	609.848	912.891	1212.69	724.529	777.854	620.302	387.582	730.793	-0.6957	0.410412	-1.70521	0.088155	0.99999
ANKS3	27.4633	35.43	94.266	68.8284	109.731	41.7146	70.3113	63.7299	63.9344	-0.69567	0.626834	-1.107	0.268295	0.99999
KCNC3	38.9802	39.1991	92.4618	122.58	36.0761	57.6642	49.9991	41.6195	59.8225	-0.69562	0.626979	-1.14586	0.251851	0.99999
PRAG1	94.7927	94.9824	191.238	215.662	73.6554	74.8408	82.811	153.472	122.682	-0.69531	0.597901	-1.18935	0.234301	0.99999
SH3TC1	289.693	265.348	397.36	656.82	225.476	269.918	432.805	172.981	338.8	-0.69529	0.499518	-1.41375	0.157434	0.99999
ABR	1005.51	675.431	1000.39	2058.95	1043.2	961.888	1796.84	1382.55	1240.6	-0.6948	0.414778	-1.68622	0.091753	0.99999
ARL6IP4	185.156	202.78	303.996	449.023	303.641	222.069	132.81	91.0427	236.315	-0.6946	0.534635	-1.32287	0.185877	0.99999
SWAP70	156.807	186.95	359.474	289.735	33.0698	60.118	473.429	565.765	265.668	-0.69458	0.523741	-1.34976	0.177093	0.99999
ATP8B2	243.626	333.192	655.802	397.894	1897	1761.83	0	57.2268	668.321	-0.69444	0.443069	-1.62055	0.105115	0.99999
EEF2	2785.31	3359.82	5300.99	4924.84	5390.37	5560.3	4759.29	3441.41	4440.29	-0.69436	0.304134	-2.27939	0.022644	0.99999
CPTP	47.8393	42.2144	58.6343	182.887	70.6491	74.8408	57.8115	258.821	99.2122	-0.69386	0.617439	-1.14022	0.254196	0.99999
FBP1	440.299	98.7516	446.072	445.746	0	0	412.493	568.366	301.466	-0.69344	0.547476	-1.4793	0.13906	0.99999
RHOT2	149.719	151.52	223.713	387.406	396.837	323.901	0	226.306	232.425	-0.69298	0.543409	-1.33124	0.183111	0.99999
HSF1	229.451	188.457	371.651	393.305	285.603	267.464	428.117	188.588	294.08	-0.69282	0.509785	-1.36046	0.173685	0.99999
MAN2B1	914.262	563.11	1099.62	1414.59	509.575	683.383	1034.36	1035.29	906.772	-0.69275	0.410944	-1.70058	0.089023	0.99999
TPCN1	116.941	125.136	275.581	206.485	163.846	235.565	199.996	78.0366	175.198	-0.69211	0.567341	-1.22701	0.219818	0.99999
ST6GALNAC6	245.398	226.149	381.574	468.033	846.286	799.938	131.248	74.1347	396.595	-0.69203	0.476426	-1.45773	0.144915	0.99999
RPS19BP1	109.853	88.9518	138.918	274.003	172.865	155.816	279.683	217.202	179.661	-0.69199	0.572199	-1.20389	0.228631	0.99999
ZNF865	69.1012	58.0448	122.681	179.609	174.368	148.455	0	74.1347	103.299	-0.69192	0.614006	-1.19875	0.230626	0.99999
AC055839.2	11.5169	8.29212	23.9048	150.767	43.592	68.7063	0	0	38.3474	-0.69184	0.598899	-1.50407	0.132563	0.99999
AP002954.1	0	1.50766	11.7269	20.3208	0	0	46.8742	81.9384	20.296	-0.69079	0.520328	-1.83865	0.065967	0.99999
LENG8	955.9	1007.87	1664.76	1672.86	2370.5	2765.43	351.556	72.8341	1357.71	-0.69046	0.355669	-1.96151	0.04982	0.99999
TRIR	292.351	277.409	297.682	894.769	470.493	402.423	449.992	481.226	445.793	-0.68809	0.493457	-1.40508	0.159998	0.99999
RRS1	25.6915	43.7221	55.4771	197.308	43.592	18.4035	0	66.3311	56.3157	-0.68763	0.626112	-1.2222	0.22163	0.99999
TIGD5	15.9464	22.6149	40.142	73.417	49.6047	40.4877	37.4993	97.5457	47.1572	-0.68587	0.623809	-1.07917	0.280512	0.99999
RCAN3	117.826	93.4748	150.194	280.558	327.692	276.052	110.936	128.76	185.687	-0.68585	0.568537	-1.20642	0.227655	0.99999
MARCKSL1	51.3829	72.3676	166.431	112.748	154.827	132.505	53.1241	53.325	99.5888	-0.68553	0.613917	-1.13702	0.255528	0.99999
SGSM2	138.202	165.842	257.089	314.644	300.634	391.381	71.8737	175.582	226.906	-0.68517	0.538142	-1.27584	0.202011	0.99999
WDR24	38.0943	47.4912	48.2606	201.241	72.1522	95.6981	129.685	80.6378	89.1576	-0.68332	0.62121	-1.1056	0.268902	0.99999
MAST3	227.68	266.855	449.229	426.736	628.326	738.593	242.183	135.263	389.358	-0.68319	0.477091	-1.4298	0.152776	0.99999
P4HB	945.269	992.039	1515.92	1768.56	859.814	884.594	1410.91	871.409	1156.07	-0.68243	0.367869	-1.86259	0.06252	0.99999
FAM210B	15.0605	20.3534	43.2992	79.972	28.5603	35.5801	0	128.76	43.9482	-0.68073	0.618831	-1.1671	0.24317	0.99999
CSGALNACT1	15.0605	26.384	77.1267	71.4504	133.782	60.118	0	0	47.9903	-0.68053	0.618801	-1.25907	0.208004	0.99999
SUN2	873.51	956.609	1217.79	1938.34	3290.44	3158.04	295.307	306.944	1504.62	-0.67989	0.357073	-1.9104	0.056082	0.99999
RWDD2B	9.74504	21.861	46.0054	97.6708	3.00634	17.1766	0	66.3311	32.7245	-0.67949	0.601843	-1.28795	0.197764	0.99999
WDR83	17.7183	23.3687	36.5337	135.69	63.1332	45.3952	43.7492	0	45.6986	-0.67897	0.619363	-1.20461	0.228353	0.99999
GRK6	397.775	455.313	673.393	782.677	1244.63	1440.38	270.308	408.392	709.108	-0.67834	0.410773	-1.64482	0.100008	0.99999
PUF60	137.316	189.211	198.455	447.057	178.877	182.808	171.872	490.33	249.491	-0.67726	0.531723	-1.27322	0.202938	0.99999
KLC2	58.4702	99.5054	120.426	235.983	180.381	218.388	0	32.5152	118.209	-0.67721	0.604349	-1.19512	0.23204	0.99999
PLD2	139.088	81.4135	152.9	342.831	199.922	143.547	34.3744	80.6378	146.839	-0.67572	0.595452	-1.21289	0.225173	0.99999
ZER1	99.2222	85.9365	142.526	243.849	189.4	212.253	153.122	42.9201	146.154	-0.67518	0.587207	-1.16144	0.245462	0.99999
VSIR	465.104	397.268	569.655	970.153	649.37	518.978	689.05	622.992	610.321	-0.67315	0.442727	-1.52285	0.127796	0.99999
YJU2	68.2153	64.0755	113.209	176.332	90.1903	61.3449	56.249	236.711	108.291	-0.67229	0.608089	-1.11523	0.264754	0.99999
MAP4K2	134.659	220.118	262.501	369.707	532.123	417.146	174.997	119.656	278.863	-0.67222	0.515304	-1.29974	0.193691	0.99999
PXDC1	49.6111	18.8457	73.5184	97.6708	12.0254	19.6304	95.3108	137.865	63.0596	-0.67208	0.62701	-1.15432	0.248368	0.99999
NAB2	91.249	81.4135	125.387	258.926	60.1269	96.925	153.122	154.773	127.74	-0.67153	0.599139	-1.14517	0.252139	0.99999
SH3GLB2	143.518	140.212	211.084	359.219	407.36	338.624	139.06	0	217.385	-0.67146	0.55088	-1.28097	0.200204	0.99999
PACS2	275.519	136.443	216.496	642.398	414.875	423.28	271.87	218.502	324.923	-0.66972	0.546835	-1.27958	0.200691	0.99999
FLYWCH1	145.29	138.704	193.944	413.626	290.112	338.624	85.936	0	200.78	-0.6689	0.563145	-1.2716	0.203516	0.99999
ID3	60.2421	87.4441	197.553	139.623	45.0952	36.807	99.9982	89.7421	94.5631	-0.66868	0.616206	-1.14062	0.254027	0.99999
TNIP2	170.981	174.135	240.401	419.526	288.609	214.707	99.9982	396.686	250.63	-0.66849	0.531849	-1.26327	0.206494	0.99999
APOBR	327.788	167.35	284.602	730.892	150.317	120.236	296.87	313.447	298.938	-0.66843	0.546759	-1.30456	0.192042	0.99999
PIEZO1	1093.22	1065.16	1526.3	2125.16	2773.35	2634.15	456.242	236.711	1488.79	-0.6684	0.356832	-1.88577	0.059326	0.99999
KLF16	139.974	85.1827	166.431	282.524	204.431	111.648	68.7488	318.649	172.199	-0.66834	0.578038	-1.18241	0.237043	0.99999
HELZ2	579.387	500.542	579.578	1568.63	553.167	620.811	232.808	287.435	615.295	-0.66782	0.464909	-1.48008	0.138852	0.99999
GPR146	7.0873	3.01532	18.4924	100.948	48.1015	55.2104	0	0	29.1069	-0.66536	0.572511	-1.60417	0.108676	0.99999
TBC1D2	203.76	108.551	194.846	458.2	133.782	105.513	201.559	231.508	204.715	-0.66534	0.573344	-1.2273	0.21971	0.99999
ATAD3A	67.3294	74.6291	147.939	169.121	105.222	51.5297	62.4989	62.4293	92.5873	-0.66529	0.615675	-1.11206	0.266113	0.99999
ITPK1	288.808	188.457	329.705	532.928	266.061	260.103	309.37	632.096	350.941	-0.66526	0.506107	-1.32465	0.185288	0.99999
YPEL3	60.2421	88.9518	133.957	155.356	193.909	228.203	62.4989	184.687	138.476	-0.66525	0.589237	-1.10924	0.267328	0.99999
LRP1	3516.19	1527.26	3596.54	4589.22	0	12.269	1628.1	1060	1991.19	-0.66484	0.389161	-1.85398	0.063742	0.99999
FASN	427.01	502.05	600.776	1040.95	1113.85	956.981	268.745	196.392	638.344	-0.66473	0.426946	-1.56582	0.117391	0.99999
ANKRD9	21.2619	15.8304	27.9641	139.623	31.5666	29.4456	29.687	71.5335	45.864	-0.66396	0.61963	-1.19441	0.232319	0.99999
ZBTB7A	493.453	365.607	501.098	1084.87	679.434	733.685	623.426	559.262	630.104	-0.66335	0.459319	-1.45385	0.145988	0.99999
PAGR1	121.37	135.689	176.354	315.955	243.514	257.649	256.245	230.208	217.123	-0.66222	0.546664	-1.1958	0.231774	0.99999
CHERP	155.035	148.504	290.916	285.146	220.966	279.733	76.5611	79.3372	192.025	-0.66205	0.556092	-1.21195	0.225533	0.99999
GRK2	911.604	981.485	1448.27	1676.14	1875.96	2008.43	1403.1	1190.06	1436.88	-0.66019	0.352087	-1.86723	0.06187	0.99999
DEF8	122.256	156.043	212.437	327.099	105.222	106.74	234.371	166.478	178.831	-0.65952	0.564023	-1.18444	0.236238	0.99999
CAPN15	282.606	340.731	386.536	761.045	763.611	727.551	106.248	85.8402	431.771	-0.65923	0.470606	-1.42053	0.155453	0.99999
SATB1	74.4167	85.9365	112.758	192.064	360.761	397.515	171.872	130.061	190.673	-0.65911	0.560351	-1.13508	0.256342	0.99999
IRF2BPL	141.746	103.275	184.022	257.615	414.875	327.582	135.935	485.127	256.272	-0.6587	0.532571	-1.2121	0.225476	0.99999
PFKL	672.408	594.771	899.811	1239.57	1217.57	974.157	751.549	1035.29	923.14	-0.65806	0.395435	-1.65999	0.096916	0.99999
CXCR5	23.9196	73.8752	196.65	145.523	10.5222	8.58829	0	0	57.3849	-0.65757	0.624309	-1.42189	0.155059	0.99999
TTBK1	1.77183	3.76914	33.8275	48.5076	39.0825	17.1766	0	0	18.0169	-0.65755	0.529176	-1.64711	0.099536	0.99999
P2RX5	57.5843	115.336	252.579	123.236	336.711	311.632	42.1868	0	154.908	-0.65579	0.59627	-1.21578	0.224069	0.99999
CCDC9	76.1885	92.721	103.738	264.17	118.751	236.791	99.9982	149.57	142.741	-0.65544	0.589942	-1.10736	0.26814	0.99999
LMNB2	201.102	256.302	355.865	459.512	220.966	220.842	217.184	417.496	293.659	-0.65543	0.508118	-1.29714	0.194584	0.99999
CUEDC2	49.6111	48.245	80.735	190.753	61.63	80.9753	114.061	0	78.2512	-0.6552	0.625387	-1.14862	0.250714	0.99999
ANTXR1	31.8929	7.53829	47.3585	73.417	0	0	404.68	0	70.6109	-0.65399	0.626399	-1.38608	0.165722	0.99999
KRI1	114.283	131.166	198.906	251.06	276.584	342.305	259.37	110.552	210.528	-0.65369	0.546982	-1.17838	0.238644	0.99999
LILRB5	559.897	305.301	533.121	1198.27	0	3.6807	507.803	308.245	427.04	-0.6527	0.511692	-1.46309	0.143443	0.99999
CARD11	211.733	347.515	569.204	378.228	1346.84	1455.1	240.621	169.079	589.79	-0.65261	0.456731	-1.42451	0.154299	0.99999
ITGB5	266.66	102.521	247.617	578.159	0	0	312.494	195.091	212.818	-0.65204	0.584338	-1.38638	0.165631	0.99999
PROSER3	84.1617	69.3523	153.802	155.356	168.355	196.304	74.9987	58.5274	120.107	-0.65196	0.600012	-1.08814	0.276531	0.99999
GRAMD1A	286.15	278.163	408.636	570.293	459.971	495.667	821.86	262.723	447.933	-0.65151	0.463619	-1.39658	0.162541	0.99999
MAPKBP1	153.263	158.304	234.537	341.52	338.214	316.54	90.6234	222.404	231.926	-0.65099	0.537617	-1.21096	0.225912	0.99999
TOLLIP	170.095	153.027	219.653	392.65	245.017	160.724	464.054	152.171	244.674	-0.65087	0.537441	-1.21557	0.224147	0.99999
FCMR	85.0476	228.41	241.754	321.199	111.235	92.0174	137.498	65.0305	160.274	-0.65076	0.580515	-1.17901	0.238393	0.99999
SNED1	14.1746	18.0919	90.6577	55.7182	54.1142	62.5718	0	0	36.916	-0.65018	0.603029	-1.26776	0.204885	0.99999
RPLP1	848.704	1184.27	1747.75	1562.08	1480.62	1516.45	998.42	1132.83	1308.89	-0.64989	0.36914	-1.76361	0.077798	0.99999
TMUB1	49.6111	48.245	80.2839	130.446	87.184	119.009	114.061	146.969	96.9761	-0.64979	0.61465	-1.03193	0.302105	0.99999
BCL9L	331.331	415.36	511.923	738.758	2227.7	2051.37	178.122	165.177	827.468	-0.6493	0.397726	-1.62434	0.104304	0.99999
DDX49	79.7322	92.721	96.0701	297.601	112.738	127.597	320.307	68.9323	149.462	-0.64867	0.589236	-1.10964	0.267156	0.99999
AL512625.3	17.7183	35.43	59.5364	73.417	28.5603	31.8994	73.4362	101.448	52.6806	-0.64802	0.625968	-1.04053	0.298094	0.99999
ZNF646	192.243	203.534	262.05	519.818	357.755	338.624	198.434	0	259.057	-0.64754	0.533007	-1.28702	0.198088	0.99999
CNPY3	349.935	255.548	360.827	780.055	180.381	274.825	368.743	608.685	397.375	-0.64721	0.500812	-1.32024	0.186755	0.99999
CD209	128.457	29.3993	105.091	187.476	0	0	935.921	292.637	209.873	-0.64684	0.591931	-1.31828	0.187409	0.99999
CTBP1	450.93	444.759	641.82	863.96	1080.78	1060.04	614.052	539.753	712.012	-0.64568	0.41443	-1.54785	0.121659	0.99999
MGAT4B	282.606	260.071	333.314	668.619	447.945	360.708	367.181	364.171	385.577	-0.6452	0.491878	-1.31633	0.188064	0.99999
MYBBP1A	146.176	180.165	351.355	300.223	171.362	146.001	89.0609	0	173.043	-0.6452	0.572009	-1.22984	0.218757	0.99999
MAPK13	159.464	127.397	204.769	327.754	359.258	220.842	162.497	271.827	229.226	-0.64514	0.544547	-1.1807	0.237721	0.99999
RPL8	1016.14	1195.57	1811.35	1777.08	1270.18	1609.69	2243.71	1595.85	1564.95	-0.64474	0.348083	-1.84805	0.064596	0.99999
FLNA	10681.5	8463.99	12749.4	18329.3	21432.2	21290.4	16941.9	15754.3	15705.4	-0.6442	0.304101	-2.11025	0.034837	0.99999
FAAP100	70.873	76.1367	138.467	192.064	187.897	123.917	42.1868	0	103.943	-0.64318	0.612735	-1.13403	0.256781	0.99999
PRR12	334.875	337.715	455.544	697.461	883.865	872.325	409.368	533.25	565.55	-0.64308	0.440371	-1.44697	0.147904	0.99999
CAMK1	71.7589	48.245	88.4025	213.04	46.5983	25.7649	53.1241	170.38	89.6642	-0.64203	0.621024	-1.11193	0.26617	0.99999
NELL2	1.77183	5.2768	11.7269	19.0098	100.713	106.74	0	0	30.6547	-0.64124	0.582324	-1.17593	0.239622	0.99999
ABCA2	158.578	186.95	195.749	448.368	919.941	947.166	142.185	66.3311	383.158	-0.64054	0.489743	-1.29891	0.193976	0.99999
LIME1	59.3561	91.9671	191.238	117.336	350.239	337.397	0	62.4293	151.245	-0.63966	0.591137	-1.14485	0.252272	0.99999
HK3	792.006	444.005	841.177	1426.39	0	0	371.868	429.201	538.081	-0.6392	0.478459	-1.52054	0.128374	0.99999
GNB2	595.333	440.236	769.463	932.789	703.484	574.188	1068.73	1192.66	784.611	-0.63899	0.411519	-1.54694	0.121879	0.99999
SBNO2	536.863	493.758	643.173	1145.83	1225.09	1271.07	365.618	299.14	747.567	-0.63805	0.423127	-1.51361	0.130124	0.99999
DPP9	503.198	407.068	699.102	827.252	577.218	543.516	601.552	360.269	564.897	-0.63767	0.438872	-1.46016	0.144247	0.99999
KIFC3	137.316	69.3523	146.135	326.443	3.00634	17.1766	242.183	109.251	131.358	-0.63729	0.604828	-1.20694	0.227453	0.99999
TRIOBP	168.323	133.428	203.416	422.803	252.533	222.069	187.497	0	198.758	-0.63718	0.567132	-1.21526	0.224268	0.99999
KLF2	405.748	359.576	444.719	919.023	1366.38	1321.37	359.369	252.318	678.563	-0.63609	0.441162	-1.43973	0.149943	0.99999
NBEAL2	983.363	1374.98	1594.85	2197.92	5578.27	6047.38	221.871	355.067	2294.21	-0.63593	0.324661	-1.96253	0.049701	0.99999
RPL13	989.564	1443.58	2058.97	1815.1	2235.22	2366.69	2423.39	1523.01	1856.94	-0.63583	0.351219	-1.80372	0.071275	0.99999
PCYT2	57.5843	80.6597	101.483	182.231	192.406	157.043	39.0618	111.852	115.29	-0.6355	0.60315	-1.04787	0.294699	0.99999
PCNX3	315.385	275.147	427.58	594.546	607.281	591.365	117.185	338.159	408.331	-0.63547	0.47601	-1.34239	0.179471	0.99999
TMEM219	81.504	65.5831	114.111	171.088	105.222	79.7484	501.554	67.6317	148.305	-0.63514	0.585899	-1.07713	0.28142	0.99999
CIC	393.345	434.959	553.869	839.051	984.578	920.174	824.985	586.575	692.192	-0.6351	0.417367	-1.5069	0.131835	0.99999
RPS6KA4	118.712	104.782	147.488	273.347	157.833	247.833	351.556	319.95	215.188	-0.63492	0.552356	-1.12869	0.259029	0.99999
MAP2K1	183.384	168.858	271.071	365.774	180.381	290.775	103.123	365.471	241.105	-0.63463	0.533583	-1.197	0.231306	0.99999
RFX1	86.8195	75.3829	126.289	224.184	168.355	174.22	170.31	0	128.195	-0.63457	0.601167	-1.12482	0.260667	0.99999
RHBDF2	361.452	340.731	505.157	751.868	429.907	390.154	367.181	1.30061	393.469	-0.63454	0.481267	-1.38316	0.166614	0.99999
PLXNA1	483.708	419.129	559.281	1107.81	205.935	192.623	343.744	152.171	433.05	-0.63416	0.481381	-1.37152	0.170213	0.99999
SPARC	213.505	48.9989	246.264	221.562	0	1.2269	440.617	53.325	153.187	-0.634	0.599217	-1.27593	0.20198	0.99999
DUS1L	143.518	166.596	262.05	317.922	242.011	223.296	343.744	0	212.392	-0.63366	0.548803	-1.21453	0.224547	0.99999
PNPLA6	1273.94	566.879	1203.81	1725.95	506.569	418.372	704.675	920.832	915.129	-0.63281	0.437001	-1.49384	0.135216	0.99999
SMAD7	139.088	98.7516	144.331	381.506	240.507	266.237	40.6243	22.1104	166.644	-0.63245	0.585833	-1.15563	0.247833	0.99999
USF2	245.398	247.256	416.755	401.827	581.727	650.256	790.611	568.366	487.774	-0.63245	0.450664	-1.37551	0.168974	0.99999
JOSD2	34.5506	18.8457	48.2606	82.5941	15.0317	49.0759	165.622	87.1409	62.6402	-0.63165	0.627031	-1.02712	0.304365	0.99999
SEMA7A	62.0139	96.4901	278.288	150.112	10.5222	20.8573	51.5616	0	83.7305	-0.63124	0.624107	-1.22675	0.219916	0.99999
TBC1D22A	187.814	235.948	326.548	418.214	254.036	334.943	279.683	137.865	271.881	-0.63053	0.517123	-1.22637	0.220059	0.99999
PLEKHG1	37.2083	73.1214	204.769	81.2831	27.0571	45.3952	56.249	124.859	81.2427	-0.63038	0.624865	-1.12018	0.262635	0.99999
PBXIP1	570.528	700.307	962.956	1095.36	2678.65	2533.55	234.371	144.368	1115.01	-0.63009	0.371026	-1.70292	0.088582	0.99999
ULK3	127.571	138.704	173.197	319.888	441.933	442.91	67.1863	221.104	241.562	-0.62985	0.536259	-1.16373	0.244533	0.99999
DGKZ	419.923	485.466	599.423	913.124	1802.3	1429.34	324.994	239.312	776.735	-0.6295	0.40552	-1.5475	0.121742	0.99999
CLCN7	455.359	384.453	580.029	891.492	414.875	360.708	257.808	128.76	434.185	-0.62947	0.472813	-1.36675	0.171704	0.99999
AFAP1	105.424	44.4759	97.4232	211.729	96.203	139.866	270.308	75.4354	130.108	-0.62926	0.60734	-1.08855	0.276354	0.99999
COL6A3	173.639	398.776	589.049	435.258	327.692	604.861	0	0	316.159	-0.62921	0.529993	-1.36195	0.173215	0.99999
RHOBTB1	20.376	5.2768	50.9668	77.35	0	1.2269	0	120.957	34.5192	-0.62911	0.593226	-1.43358	0.151693	0.99999
ZYX	1124.22	762.875	1158.7	1980.95	865.827	645.349	2337.46	2459.45	1416.86	-0.62857	0.393459	-1.60308	0.108918	0.99999
RNPEPL1	387.144	319.623	442.013	768.912	993.597	777.854	704.675	622.992	627.101	-0.62784	0.443168	-1.40244	0.160783	0.99999
TSC2	286.15	266.855	406.381	550.627	616.301	680.929	139.06	79.3372	378.205	-0.62694	0.48244	-1.31513	0.188466	0.99999
MAP2K3	240.968	297.009	445.621	471.311	414.875	321.447	179.684	382.379	344.162	-0.62631	0.490249	-1.28335	0.19937	0.99999
MYH9	5194.11	4905.16	7023.94	9118.78	12111.1	12287.4	3985.87	4549.53	7396.98	-0.62628	0.295092	-2.11994	0.034011	0.99999
IGFBP4	136.431	191.472	236.341	323.166	327.692	371.75	373.431	421.398	297.71	-0.62626	0.507457	-1.20792	0.227078	0.99999
DYSF	654.689	382.191	614.307	1276.93	6.01269	4.90759	1129.67	928.635	624.668	-0.62618	0.471259	-1.44845	0.14749	0.99999
OPA3	83.2758	133.428	175.001	223.528	145.808	176.673	53.1241	269.226	157.508	-0.62606	0.577161	-1.0894	0.275977	0.99999
ZNF219	29.2351	12.8151	46.4564	113.403	27.0571	41.7146	76.5611	0	43.4053	-0.62577	0.614787	-1.22303	0.22132	0.99999
SGSM3	141.746	122.12	318.43	204.519	246.52	322.674	0	31.2146	173.403	-0.62533	0.571332	-1.1784	0.238637	0.99999
ARFGAP1	201.102	165.842	333.765	334.309	384.812	280.96	201.559	0	237.794	-0.6249	0.536635	-1.22883	0.219136	0.99999
TSSC4	47.8393	55.0295	100.58	165.844	130.776	149.682	0	0	81.2188	-0.62436	0.625519	-1.14355	0.252812	0.99999
STRN4	292.351	239.718	332.411	620.767	405.856	316.54	440.617	345.962	374.278	-0.6235	0.496487	-1.26162	0.207084	0.99999
CENPT	93.0208	99.5054	154.253	271.381	225.476	251.514	0	0	136.894	-0.62265	0.597976	-1.18235	0.237065	0.99999
BTBD2	60.2421	72.3676	107.346	143.556	288.609	177.9	235.933	24.7116	138.833	-0.62262	0.58884	-1.03532	0.300521	0.99999
SUPT5H	374.741	491.496	839.824	611.59	584.734	726.324	257.808	494.232	547.594	-0.62255	0.448891	-1.39705	0.162398	0.99999
SCART1	29.2351	39.9529	69.4591	168.466	91.6935	35.5801	0	0	54.2983	-0.62188	0.624085	-1.18012	0.237954	0.99999
AKIP1	51.3829	38.4453	70.8122	150.767	39.0825	14.7228	157.81	83.239	75.7827	-0.6216	0.624948	-1.0451	0.295976	0.99999
ATP2B1-AS1	10.631	6.03063	18.4924	43.2636	21.0444	19.6304	60.9364	70.2329	31.2827	-0.62144	0.601166	-1.05909	0.289559	0.99999
CHMP7	161.236	212.58	335.569	317.266	695.969	453.952	254.683	0	303.907	-0.62133	0.510541	-1.26279	0.206663	0.99999
RASSF3	198.445	201.272	230.929	475.244	336.711	365.616	1062.48	900.022	471.34	-0.62018	0.469775	-1.28994	0.197073	0.99999
IL2RA	43.4097	79.9059	174.55	97.6708	54.1142	33.1263	135.935	113.153	91.4831	-0.62014	0.619924	-1.05637	0.290801	0.99999
PLCB2	652.032	612.863	804.643	1326.09	1292.73	1402.35	420.305	303.042	851.756	-0.61979	0.407187	-1.53039	0.12592	0.99999
FGFR1	290.579	174.888	343.236	509.33	297.628	239.245	231.246	0	260.769	-0.61908	0.538791	-1.24642	0.21261	0.99999
MMP14	809.724	388.976	828.999	1135.34	6.01269	11.0421	1553.1	862.304	699.437	-0.61898	0.454962	-1.46103	0.144008	0.99999
SLC40A1	970.074	734.229	901.164	2317.22	0	0	4010.87	1736.31	1333.73	-0.61894	0.420944	-1.60397	0.10872	0.99999
EFHD2	671.522	547.28	787.504	1219.9	700.478	772.946	1439.04	2203.23	1042.74	-0.61855	0.395582	-1.5543	0.120113	0.99999
NFKBIE	237.425	176.396	280.994	499.498	48.1015	92.0174	217.184	295.238	230.857	-0.618	0.54713	-1.18336	0.236667	0.99999
ZNF322	5.31548	13.5689	21.1986	52.4407	16.5349	23.3111	0	107.951	30.04	-0.61733	0.594188	-1.10328	0.269907	0.99999
CASK	86.8195	97.9977	128.094	242.538	195.412	252.741	42.1868	70.2329	139.503	-0.61665	0.589616	-1.05856	0.289802	0.99999
PGLS	80.6181	78.3982	151.547	195.342	90.1903	148.455	79.6861	0	103.029	-0.61653	0.613208	-1.09364	0.274114	0.99999
ZDHHC23	15.9464	12.0613	38.3378	45.2301	28.5603	93.2443	35.9369	18.2085	35.9407	-0.61602	0.612562	-1.00252	0.316092	0.99999
RPL13A	1324.44	1759.44	2606.07	2250.36	2755.31	3418.14	2273.4	2173.32	2320.06	-0.61562	0.336168	-1.82459	0.068063	0.99999
PLEKHG3	217.935	128.905	249.872	302.845	2054.84	1894.33	56.249	104.049	626.128	-0.61441	0.443921	-1.3679	0.171343	0.99999
PRPF6	261.344	284.947	485.312	442.468	323.182	409.784	178.122	336.858	340.252	-0.61385	0.491761	-1.25632	0.209	0.99999
CSK	1011.71	1183.51	1402.26	2161.87	1754.2	1987.58	1434.35	1363.04	1537.32	-0.61366	0.351831	-1.73978	0.081898	0.99999
ZNF512B	63.7857	91.2133	205.671	116.025	290.112	250.287	74.9987	0	136.512	-0.61365	0.598811	-1.09762	0.272372	0.99999
DDX54	150.605	195.242	320.685	296.29	178.877	253.968	185.934	81.9384	207.942	-0.61356	0.549451	-1.1374	0.255369	0.99999
TSPYL1	162.122	164.335	202.063	399.86	296.125	370.523	189.059	254.919	254.876	-0.61337	0.532827	-1.14523	0.252114	0.99999
ANXA11	771.63	591.756	915.147	1320.19	1101.83	958.208	793.736	477.324	866.227	-0.61309	0.409174	-1.50574	0.132133	0.99999
ARHGAP27	357.023	435.713	518.688	812.831	584.734	590.138	618.739	291.337	526.15	-0.61299	0.443543	-1.3826	0.166787	0.99999
MAFK	110.739	106.29	108.248	381.506	198.419	177.9	256.245	92.3433	178.961	-0.61286	0.580217	-1.07484	0.282445	0.99999
IKBKG	101.88	91.2133	170.04	192.72	205.935	101.833	239.058	49.4232	144.013	-0.61259	0.585312	-1.05109	0.293219	0.99999
MGLL	290.579	211.826	272.424	711.882	10.5222	8.58829	848.422	910.427	408.084	-0.61255	0.507181	-1.29424	0.195584	0.99999
FAM20A	85.0476	74.6291	147.939	269.414	0	0	274.995	0	106.503	-0.61253	0.618995	-1.24633	0.212645	0.99999
XAB2	126.686	126.643	176.354	304.156	177.374	273.598	192.184	52.0244	178.627	-0.61216	0.567267	-1.09146	0.275071	0.99999
IGHV4-31	11.5169	17.3381	384.28	30.1534	0	0	0	0	55.4111	-0.61196	0.606818	-1.7506	0.080015	0.99999
ACAP3	136.431	152.273	129.898	513.263	563.689	484.625	32.8119	83.239	262.029	-0.61155	0.546714	-1.14722	0.251291	0.99999
PKD1	210.847	225.395	299.035	487.698	581.727	630.626	104.686	0	317.502	-0.61149	0.506238	-1.26877	0.204525	0.99999
ARSA	144.404	155.289	298.133	257.615	359.258	363.162	57.8115	0	204.459	-0.61083	0.553798	-1.17507	0.239966	0.99999
MRPL41	70.873	43.7221	82.5391	157.322	160.839	109.194	26.562	200.294	106.418	-0.6103	0.613107	-1.01279	0.311162	0.99999
LILRA5	56.6984	34.6761	79.3819	127.169	0	0	293.745	261.423	106.637	-0.61029	0.617649	-1.11712	0.263944	0.99999
C11orf68	24.8056	45.2297	66.7529	84.5606	46.5983	55.2104	128.123	79.3372	66.3272	-0.61024	0.626478	-0.95946	0.337328	0.99999
ASPSCR1	93.9068	108.551	148.39	313.333	204.431	188.942	0	0	132.194	-0.60897	0.601323	-1.16689	0.243256	0.99999
ZFP64	38.0943	53.5219	89.7556	124.547	70.6491	46.6221	42.1868	42.9201	63.5371	-0.60841	0.626694	-1.00073	0.316958	0.99999
GTPBP6	125.8	131.166	166.882	300.878	226.979	325.128	228.121	265.324	221.285	-0.60798	0.545831	-1.09524	0.273412	0.99999
MRPL28	66.4435	76.1367	111.405	204.519	88.6871	136.186	28.1245	24.7116	92.0266	-0.60784	0.616658	-1.03428	0.301007	0.99999
RXRA	683.039	404.052	453.74	1859.68	169.858	157.043	1456.22	889.617	759.156	-0.60779	0.49604	-1.30738	0.191085	0.99999
CAMK1D	238.31	200.518	363.533	372.984	290.112	289.548	303.12	539.753	324.735	-0.60763	0.497762	-1.21281	0.225201	0.99999
TMEM86B	31.0069	50.5065	72.6164	146.834	109.731	144.774	0	0	69.4337	-0.60733	0.627563	-1.10516	0.26909	0.99999
FBRS	403.976	500.542	627.838	855.439	733.548	734.912	442.18	373.275	583.964	-0.60716	0.430475	-1.41207	0.157929	0.99999
YBX1	1641.6	1399.86	1907.87	3031.73	808.707	941.031	4217.11	3401.09	2168.62	-0.60683	0.350801	-1.73458	0.082816	0.99999
GMIP	490.796	464.359	648.135	941.31	707.994	602.407	353.119	465.618	584.217	-0.60568	0.436826	-1.3948	0.163077	0.99999
TKFC	43.4097	45.2297	96.0701	104.881	132.279	82.2022	120.31	0	78.0478	-0.6055	0.624639	-1.02305	0.306285	0.99999
HIST1H4J	10.631	17.3381	22.5517	79.972	15.0317	40.4877	0	135.263	40.1594	-0.6052	0.613399	-1.04807	0.294605	0.99999
LIMD2	357.023	500.542	704.965	677.14	873.343	844.106	434.367	195.091	573.322	-0.60495	0.43748	-1.38794	0.165155	0.99999
CARMIL2	127.571	229.164	248.97	367.085	557.677	591.365	49.9991	0	271.479	-0.60486	0.521987	-1.22081	0.222159	0.99999
CD14	418.151	165.089	376.162	598.479	0	0	1310.91	1114.62	497.927	-0.60476	0.500444	-1.35904	0.174135	0.99999
APOL4	93.0208	27.1378	116.818	95.0487	0	0	282.808	528.048	142.86	-0.60467	0.600906	-1.13108	0.25802	0.99999
H2AFX	180.726	214.087	304.447	395.272	186.393	240.472	98.4357	174.282	224.264	-0.60463	0.539103	-1.14409	0.252588	0.99999
IL27RA	303.868	281.178	399.164	576.848	939.482	879.686	182.809	309.545	484.073	-0.60446	0.457425	-1.3147	0.188611	0.99999
COMTD1	23.9196	33.9223	49.6137	151.423	108.228	65.0256	0	0	54.0165	-0.60434	0.623551	-1.13146	0.25786	0.99999
RPS9	457.131	542.757	987.763	658.786	816.222	815.888	848.422	530.649	707.202	-0.60408	0.424192	-1.42194	0.155044	0.99999
MEX3D	36.3224	10.5536	52.7709	107.503	22.5476	23.3111	0	98.8463	43.9819	-0.60336	0.61442	-1.23908	0.215314	0.99999
UBXN6	147.061	157.55	197.553	332.343	181.884	325.128	576.552	408.392	290.808	-0.60231	0.514472	-1.14612	0.251746	0.99999
ABLIM1	88.5913	121.366	182.668	165.188	840.273	882.14	107.811	62.4293	306.308	-0.60158	0.510172	-1.14995	0.250163	0.99999
MIEN1	53.1548	74.6291	77.5777	199.93	120.254	125.144	17.1872	191.19	107.383	-0.60144	0.609285	-0.99498	0.319745	0.99999
LYL1	46.9534	62.5678	78.9308	117.336	60.1269	62.5718	329.682	521.544	159.964	-0.60058	0.577156	-0.99492	0.319775	0.99999
NUMA1	765.429	780.967	1222.75	1242.84	1482.13	1348.36	446.867	452.612	967.745	-0.60057	0.381709	-1.57974	0.114167	0.99999
UBQLN4	100.108	117.597	172.295	218.284	196.916	174.22	107.811	282.232	171.183	-0.60047	0.568543	-1.0443	0.296345	0.99999
PALD1	20.376	6.03063	35.6316	55.7182	18.0381	8.58829	149.997	0	36.7975	-0.59854	0.605166	-1.19087	0.233705	0.99999
SHISAL2A	3.54365	12.8151	64.0467	20.9763	103.719	87.1098	0	0	36.5263	-0.59842	0.592942	-1.33478	0.181947	0.99999
APRT	94.7927	140.966	225.066	187.476	229.985	192.623	262.495	153.472	185.859	-0.59826	0.564068	-1.05193	0.292832	0.99999
SBK1	55.8125	55.0295	70.8122	184.198	383.309	353.347	0	0	137.814	-0.59811	0.602526	-1.10564	0.268883	0.99999
THBD	35.4365	18.8457	58.1833	121.925	0	0	56.249	144.368	54.3758	-0.59807	0.622393	-1.17896	0.238414	0.99999
TLE5	706.958	731.968	989.567	1285.45	1863.93	1590.06	1810.9	1854.67	1354.19	-0.59718	0.359227	-1.64223	0.100542	0.99999
RAB42	42.5238	20.3534	62.2426	108.159	0	0	173.434	137.865	68.0722	-0.59717	0.627302	-1.13168	0.257768	0.99999
SQSTM1	1388.22	1121.7	1698.59	2317.22	443.436	424.507	2162.46	1611.45	1395.95	-0.59705	0.368687	-1.63949	0.101111	0.99999
ACE	411.063	204.288	521.846	436.569	557.677	554.558	579.677	225.006	436.335	-0.59696	0.470554	-1.26633	0.205394	0.99999
SLC35C1	72.6449	68.5984	100.58	176.332	205.935	116.555	162.497	85.8402	123.623	-0.59694	0.599981	-0.98094	0.326621	0.99999
SREBF2	640.515	749.306	1070.75	1118.95	1901.51	1896.79	499.991	707.532	1073.17	-0.59646	0.374289	-1.58744	0.112413	0.99999
KANK3	5.31548	4.52297	18.0413	16.3877	81.1713	19.6304	0	91.0427	29.514	-0.59627	0.590968	-0.99213	0.321133	0.99999
RFNG	43.4097	39.1991	55.4771	146.178	96.203	98.1519	28.1245	102.748	76.1865	-0.59613	0.62494	-0.96869	0.332699	0.99999
RUSC1	62.8998	36.1838	53.2219	177.643	120.254	103.059	226.559	123.558	112.922	-0.59603	0.615708	-0.98544	0.324407	0.99999
PLAU	190.471	146.997	303.094	313.989	0	2.4538	495.304	316.048	221.045	-0.59591	0.546196	-1.2021	0.229323	0.99999
ITGB2	1910.91	1619.98	2790.09	2677.1	4778.58	4791.04	3867.12	1425.47	2982.54	-0.59572	0.313975	-1.88655	0.05922	0.99999
PAK4	38.9802	48.245	78.0288	99.6373	97.7062	101.833	128.123	65.0305	82.1979	-0.59505	0.621186	-0.93019	0.352274	0.99999
GATD1	139.088	115.336	214.692	243.194	279.59	284.64	39.0618	85.8402	175.18	-0.59502	0.567194	-1.0668	0.286062	0.99999
ZNF839	22.1478	33.1685	41.9461	140.279	58.6237	44.1683	53.1241	0	49.1822	-0.59496	0.622622	-1.05025	0.293602	0.99999
PPP1R18	888.571	860.873	1051.81	1805.93	1352.86	1456.33	2078.09	1442.38	1367.1	-0.59469	0.373062	-1.58537	0.112883	0.99999
RTN4	544.836	341.485	519.139	1002.93	208.941	211.026	679.675	717.937	528.246	-0.59409	0.476887	-1.28091	0.200226	0.99999
HMCES	77.9603	77.6444	199.357	110.125	108.228	136.186	199.996	59.828	121.166	-0.59351	0.601049	-0.98933	0.322499	0.99999
SRC	514.715	392.745	560.183	1023.25	63.1332	53.9835	621.864	599.581	478.682	-0.59338	0.473675	-1.31155	0.189674	0.99999
CLTB	79.7322	56.5372	78.9308	211.074	82.6744	117.782	268.745	152.171	130.956	-0.59324	0.603233	-0.9904	0.321978	0.99999
DTX1	23.0337	51.2604	182.668	62.2733	18.0381	11.0421	0	144.368	61.5855	-0.59303	0.625854	-1.20324	0.228884	0.99999
NDUFS5	71.7589	81.4135	190.787	116.025	51.1078	61.3449	68.7488	280.932	115.265	-0.59236	0.604646	-1.00027	0.317178	0.99999
TRAF2	111.625	113.828	185.375	232.706	216.457	182.808	114.061	33.8158	148.834	-0.59152	0.582041	-1.03552	0.300424	0.99999
ANKRD33B	69.1012	101.767	262.952	140.934	48.1015	44.1683	0	88.4415	94.4333	-0.59049	0.61995	-1.1067	0.268426	0.99999
NFKB2	432.325	485.466	659.411	843.64	610.288	564.373	423.43	100.147	514.885	-0.59026	0.444086	-1.34902	0.177329	0.99999
KLHDC3	124.028	137.197	183.119	288.424	181.884	174.22	159.372	226.306	184.319	-0.58903	0.562198	-1.04575	0.295677	0.99999
EHD4	427.01	252.533	443.366	660.097	240.507	368.07	668.738	785.568	480.736	-0.58889	0.475859	-1.24606	0.212743	0.99999
AC079781.5	0	12.8151	39.6909	54.4072	58.6237	41.7146	0	0	25.9064	-0.58863	0.532074	-1.94516	0.051756	0.99999
AC147651.4	25.6915	28.6455	28.4151	112.092	22.5476	25.7649	174.997	238.012	82.0206	-0.58833	0.624228	-0.92638	0.35425	0.99999
LSM4	106.309	107.797	208.377	178.954	148.814	130.051	99.9982	251.018	153.915	-0.58762	0.578921	-1.01386	0.310651	0.99999
RPS26	245.398	352.038	534.926	444.435	610.288	538.608	254.683	88.4415	383.602	-0.58747	0.484915	-1.22741	0.219667	0.99999
PGAM5	117.826	122.874	223.713	232.706	105.222	153.362	270.308	0	153.251	-0.58729	0.58237	-1.0832	0.278719	0.99999
FBXO31	75.3026	85.1827	151.547	149.456	342.723	359.481	40.6243	0	150.54	-0.58718	0.584992	-1.05463	0.291597	0.99999
ZNF786	29.2351	29.3993	51.8688	157.978	76.6618	84.656	0	0	53.7248	-0.58653	0.622725	-1.13332	0.257079	0.99999
TNFRSF10A	86.8195	77.6444	122.23	191.409	423.894	391.381	28.1245	0	165.188	-0.58602	0.579178	-1.06911	0.285022	0.99999
ZBTB4	329.56	214.841	326.999	593.891	351.742	438.003	276.558	859.703	423.912	-0.58599	0.492372	-1.19383	0.232545	0.99999
COTL1	1736.39	1855.17	2396.34	3205.44	2675.65	2839.04	3870.24	3607.89	2773.27	-0.58591	0.319318	-1.82547	0.06793	0.99999
DPH1	31.8929	44.4759	75.7736	83.9051	103.719	101.833	65.6238	53.325	70.0685	-0.58525	0.625569	-0.91598	0.359676	0.99999
VARS	260.458	290.978	513.727	417.559	311.157	295.683	195.309	145.668	303.817	-0.58422	0.506149	-1.17665	0.239334	0.99999
MXD4	206.418	206.549	230.929	492.942	813.216	684.609	310.932	208.098	394.212	-0.58372	0.489448	-1.17563	0.239742	0.99999
MRPS26	15.0605	34.6761	65.8509	87.1826	22.5476	18.4035	0	65.0305	38.594	-0.58295	0.612082	-1.08692	0.277074	0.99999
TAF1C	125.8	112.32	195.749	241.227	190.903	225.749	40.6243	78.0366	151.301	-0.58188	0.581142	-1.02628	0.304757	0.99999
AKT1	453.587	403.298	563.341	825.941	695.969	721.416	443.742	853.2	620.062	-0.58153	0.433593	-1.33602	0.181544	0.99999
HRH4	2.65774	2.26149	18.9434	43.2636	15.0317	55.2104	0	0	17.171	-0.58145	0.522202	-1.44064	0.149688	0.99999
ITGAM	785.805	466.62	951.229	1004.24	488.531	384.019	415.618	491.63	623.461	-0.58122	0.435455	-1.36099	0.173518	0.99999
EPOP	49.6111	55.0295	101.031	131.102	22.5476	28.2187	92.1859	80.6378	70.0455	-0.58104	0.625388	-0.96893	0.33258	0.99999
DPP3	146.176	167.35	228.674	327.754	252.533	188.942	128.123	106.65	193.275	-0.58086	0.556232	-1.0584	0.289873	0.99999
PLBD2	395.117	228.41	473.585	524.407	126.266	163.178	529.678	573.569	376.776	-0.58064	0.489826	-1.20713	0.227384	0.99999
SLC19A1	54.9266	36.9376	128.544	72.7615	81.1713	98.1519	51.5616	35.1165	69.8964	-0.58009	0.625485	-0.93553	0.349515	0.99999
ARHGDIA	1054.24	973.947	1418.95	1724.64	1605.39	1543.44	3059.32	2662.35	1755.28	-0.57974	0.343964	-1.67108	0.094706	0.99999
PHETA1	43.4097	15.8304	71.7143	152.078	6.01269	0	98.4357	0	48.4351	-0.57932	0.616274	-1.29097	0.196716	0.99999
MAPK3	115.169	80.6597	114.111	248.438	180.381	215.934	157.81	485.127	199.704	-0.57928	0.567815	-1.00606	0.314388	0.99999
FURIN	521.803	582.71	857.414	872.482	1010.13	806.072	1067.17	811.581	816.17	-0.57899	0.397617	-1.44664	0.147997	0.99999
ARAF	192.243	192.98	232.733	435.913	285.603	334.943	548.428	266.625	311.183	-0.57894	0.510281	-1.12292	0.261472	0.99999
RREB1	547.494	430.436	672.04	907.879	423.894	347.212	831.235	397.987	569.772	-0.57877	0.443078	-1.32033	0.186724	0.99999
ATG2A	132.887	118.351	200.259	234.672	291.615	271.145	96.8733	196.392	192.774	-0.57869	0.557291	-1.03009	0.302967	0.99999
KIAA2013	144.404	123.628	216.045	239.916	108.228	163.178	199.996	539.753	216.893	-0.57782	0.544646	-1.05267	0.292491	0.99999
CEBPA	221.478	105.536	221.457	367.74	6.01269	9.81519	443.742	296.539	209.04	-0.57747	0.566025	-1.13182	0.257711	0.99999
ZNF575	5.31548	2.26149	12.6289	31.4644	18.0381	15.9497	93.7483	0	22.4258	-0.57683	0.561845	-1.19614	0.231641	0.99999
ULK1	153.263	116.844	118.622	487.043	284.099	285.867	345.306	54.6256	230.709	-0.57599	0.569624	-1.05019	0.29363	0.99999
U2AF2	389.802	502.804	657.155	749.246	763.611	715.282	610.927	422.698	601.441	-0.57576	0.427819	-1.34254	0.179421	0.99999
KMT2D	1513.14	1476	2169.47	2448.98	3407.69	3300.36	693.738	691.924	1962.66	-0.57499	0.333812	-1.728	0.083989	0.99999
SGTA	145.29	128.905	179.962	320.544	153.323	209.8	290.62	83.239	188.96	-0.57493	0.563838	-1.03162	0.302251	0.99999
NEURL4	120.484	126.643	167.333	362.496	214.954	247.833	0	0	154.968	-0.57447	0.589496	-1.13097	0.258069	0.99999
PHB	152.377	123.628	311.213	192.72	139.795	79.7484	154.685	161.276	164.43	-0.57441	0.572725	-1.0232	0.306213	0.99999
CUL9	227.68	223.887	356.316	398.549	438.926	499.348	107.811	67.6317	290.019	-0.5744	0.510021	-1.14378	0.252717	0.99999
DHX30	195.787	250.271	340.53	405.104	347.233	295.683	198.434	106.65	267.461	-0.57439	0.519044	-1.12028	0.262592	0.99999
RPS6KB2	102.766	146.997	211.084	220.251	213.45	195.077	121.873	170.38	172.735	-0.57411	0.568692	-1.00941	0.312779	0.99999
SNRNP70	429.668	501.296	759.54	715.16	1259.66	1210.95	274.995	57.2268	651.062	-0.57386	0.421213	-1.37713	0.168473	0.99999
COLEC12	374.741	170.365	347.747	623.389	0	0	706.237	455.213	334.712	-0.5736	0.533661	-1.2557	0.209225	0.99999
WDR77	41.6379	53.5219	73.9695	119.303	52.611	73.6139	68.7488	188.588	83.9992	-0.57345	0.620469	-0.91007	0.362783	0.99999
MYH3	6.20139	19.5996	35.1806	88.4937	28.5603	38.0339	0	0	27.0087	-0.5732	0.576021	-1.19542	0.231923	0.99999
KDM5C	659.119	652.816	958.897	1107.81	1256.65	1347.13	381.243	191.19	819.357	-0.57297	0.397801	-1.45143	0.146661	0.99999
SPRED1	282.606	157.55	234.537	634.532	0	0	1123.42	580.072	376.589	-0.57262	0.532229	-1.24696	0.212412	0.99999
UBTF	347.278	434.205	611.15	634.532	736.554	674.794	312.494	157.374	488.548	-0.57254	0.450748	-1.27929	0.200794	0.99999
TREML2	5.31548	20.3534	61.7916	51.1297	10.5222	14.7228	42.1868	0	25.7527	-0.57223	0.578321	-1.25138	0.210797	0.99999
FLOT2	325.13	284.193	485.763	475.244	458.467	537.381	976.545	639.9	522.828	-0.57157	0.443111	-1.27089	0.203767	0.99999
CCDC57	87.7054	80.6597	156.509	157.978	192.406	240.472	20.3121	46.822	122.858	-0.57156	0.598021	-0.97738	0.328383	0.99999
APP	234.767	159.812	277.837	398.549	166.852	223.296	196.871	214.601	234.073	-0.57145	0.542955	-1.07506	0.282349	0.99999
B3GNT7	107.195	30.907	109.601	173.054	4.50952	0	342.181	52.0244	102.434	-0.57129	0.621115	-1.14096	0.253887	0.99999
KCNQ1	48.7252	18.8457	46.0054	116.025	25.5539	26.9918	157.81	110.552	68.8136	-0.571	0.62699	-0.99938	0.317609	0.99999
CST3	654.689	338.469	684.668	888.87	0	0	2203.09	1275.9	755.71	-0.57093	0.439689	-1.41605	0.156759	0.99999
ARRDC4	128.457	45.2297	92.0108	265.481	0	0	734.362	568.366	229.238	-0.57041	0.587313	-1.18092	0.237635	0.99999
EIF5A	568.756	726.691	977.84	1036.36	533.626	569.281	834.36	1147.14	799.256	-0.57018	0.400711	-1.42652	0.153718	0.99999
SIPA1L3	146.176	188.457	305.801	258.926	270.571	224.522	195.309	208.098	224.732	-0.56984	0.541864	-1.05326	0.292223	0.99999
MATK	87.7054	35.43	61.7916	201.897	49.6047	94.4712	431.242	131.362	136.688	-0.56939	0.610696	-0.99712	0.318707	0.99999
TMEM223	16.8323	5.2768	19.8455	82.5941	60.1269	51.5297	60.9364	0	37.1427	-0.56923	0.600382	-1.21008	0.226248	0.99999
RAD23A	229.451	216.349	405.93	318.577	202.928	336.17	548.428	609.986	358.477	-0.56911	0.486352	-1.1564	0.247517	0.99999
PILRB	167.438	228.41	377.966	346.108	368.277	223.296	0	0	213.937	-0.5684	0.553577	-1.17525	0.239894	0.99999
BRAT1	92.1349	101.767	184.924	220.906	165.349	177.9	0	0	117.873	-0.56828	0.607588	-1.0876	0.276772	0.99999
TRPM4	77.0744	58.7987	69.9102	380.851	0	0	206.246	135.263	116.018	-0.56796	0.620702	-1.17608	0.239563	0.99999
FAM3A	31.8929	62.5678	59.5364	124.547	108.228	101.833	71.8737	141.767	87.7806	-0.56785	0.618729	-0.88422	0.376579	0.99999
UNC13B	54.9266	42.9682	81.637	178.298	6.01269	4.90759	67.1863	61.1287	62.1332	-0.56743	0.627038	-1.04058	0.298071	0.99999
CMIP	282.606	345.254	400.518	614.867	605.778	512.844	521.866	444.808	466.068	-0.56725	0.456682	-1.23104	0.218308	0.99999
ANKRD11	685.697	872.18	1096.01	1312.98	1854.91	1895.56	321.869	305.643	1043.11	-0.567	0.375812	-1.51592	0.12954	0.99999
ABHD8	31.8929	17.3381	39.2399	70.1394	16.5349	29.4456	89.0609	214.601	63.5315	-0.56698	0.62705	-0.91133	0.36212	0.99999
SURF6	65.5575	76.1367	115.465	143.556	121.757	138.639	235.933	65.0305	120.259	-0.5669	0.599853	-0.92775	0.353535	0.99999
MTG1	115.169	165.842	240.852	238.605	297.628	219.615	137.498	75.4354	186.331	-0.56636	0.561555	-1.01854	0.308422	0.99999
PPP2R2D	102.766	105.536	141.173	262.859	231.488	217.161	176.559	0	154.693	-0.56578	0.584883	-1.02963	0.303185	0.99999
VEGFB	73.5308	58.7987	113.209	131.102	78.1649	28.2187	231.246	211.999	115.784	-0.5657	0.603454	-0.93276	0.350943	0.99999
BCL7A	10.631	33.1685	91.5598	38.675	28.5603	52.7566	0	143.067	49.8023	-0.56567	0.619396	-1.10821	0.267773	0.99999
TCEAL8	19.4901	27.8917	34.7296	104.881	9.01903	17.1766	57.8115	81.9384	44.1173	-0.56564	0.621452	-0.94824	0.343007	0.99999
SSNA1	59.3561	65.5831	133.957	199.275	48.1015	42.9415	0	0	68.6517	-0.56492	0.62757	-1.1065	0.268511	0.99999
AGMAT	16.8323	34.6761	70.3612	89.8047	99.2093	36.807	0	0	43.4613	-0.56453	0.614205	-1.09591	0.27312	0.99999
PEA15	521.803	508.081	701.357	921.645	199.922	115.329	2054.65	1470.99	811.722	-0.56436	0.401942	-1.41237	0.157841	0.99999
ADCY3	204.646	163.581	331.961	290.39	248.023	318.994	40.6243	197.693	224.489	-0.56361	0.539149	-1.06603	0.286412	0.99999
PTEN	199.33	215.595	268.365	437.224	258.546	262.556	192.184	353.766	273.446	-0.56263	0.519845	-1.08478	0.278017	0.99999
CDYL2	58.4702	56.5372	95.168	125.858	226.979	177.9	18.7497	52.0244	101.461	-0.56229	0.611619	-0.92179	0.356637	0.99999
CYTH2	194.015	167.35	225.066	397.238	354.749	332.49	292.182	176.883	267.497	-0.56207	0.528676	-1.0605	0.288916	0.99999
ACP5	659.119	284.193	613.856	858.061	93.1967	52.7566	693.738	303.042	444.745	-0.56139	0.494332	-1.21384	0.224808	0.99999
ABL1	248.941	167.35	342.334	329.721	242.011	276.052	384.368	239.312	278.761	-0.56127	0.51743	-1.08413	0.278305	0.99999
ZBTB46	49.6111	30.1532	53.2219	158.633	21.0444	19.6304	45.3117	158.674	67.035	-0.56112	0.626971	-0.99397	0.320237	0.99999
LILRB4	819.469	528.434	787.504	1547	0	0	1409.35	747.851	729.951	-0.56102	0.453463	-1.3892	0.164772	0.99999
C21orf58	72.6449	46.7374	97.8742	178.954	142.801	106.74	0	15.6073	82.6699	-0.56031	0.624459	-1.02926	0.303359	0.99999
LPCAT4	131.115	134.181	160.117	317.922	317.169	233.111	182.809	131.362	200.973	-0.56001	0.557387	-1.00046	0.317086	0.99999
ARSG	11.5169	29.3993	45.1033	55.0627	103.719	133.732	0	6.50305	48.1295	-0.55955	0.621525	-0.98309	0.325562	0.99999
GAS6	111.625	144.735	202.965	259.581	12.0254	0	328.119	394.085	181.642	-0.55938	0.565874	-1.07535	0.28222	0.99999
JUN	434.983	195.995	511.021	446.401	526.11	609.769	176.559	66.3311	370.896	-0.55926	0.491954	-1.16435	0.244283	0.99999
MZT2B	65.5575	88.9518	115.013	230.083	114.241	126.371	9.37483	0	93.6991	-0.55919	0.618283	-1.02619	0.304802	0.99999
RAB1B	338.419	365.607	446.072	675.829	631.332	442.91	846.86	920.832	583.483	-0.55913	0.435047	-1.26907	0.204417	0.99999
KHSRP	457.131	511.85	843.432	680.418	598.262	509.163	679.675	675.016	619.369	-0.55902	0.42821	-1.30616	0.191498	0.99999
ARL4C	379.171	358.822	446.523	761.045	939.482	920.174	345.306	150.871	537.674	-0.55751	0.450959	-1.23965	0.215105	0.99999
BCL11B	248.056	341.485	347.747	612.9	1525.72	1628.09	0	92.3433	599.543	-0.55706	0.432821	-1.32509	0.185142	0.99999
PNKD	195.787	95.7363	208.828	281.213	27.0571	24.538	656.238	154.773	205.521	-0.55702	0.562013	-1.05208	0.292761	0.99999
ARFRP1	145.29	138.704	266.561	238.605	261.552	284.64	139.06	0	184.302	-0.55695	0.564128	-1.05301	0.292336	0.99999
FGD5	297.667	60.3063	215.594	445.09	0	0	496.866	80.6378	199.52	-0.55681	0.59986	-1.29015	0.196999	0.99999
PISD	157.692	144.735	227.772	315.3	166.852	94.4712	96.8733	100.147	162.98	-0.55642	0.574383	-1.00523	0.314787	0.99999
RARA	363.224	240.471	294.976	768.256	506.569	426.961	824.985	742.648	521.011	-0.55639	0.490957	-1.13432	0.256659	0.99999
RPL18A	444.728	496.019	745.107	715.16	787.662	689.517	528.116	764.759	646.384	-0.55559	0.420779	-1.31492	0.188535	0.99999
RBM10	210.847	212.58	271.071	456.234	339.717	363.162	60.9364	202.895	264.68	-0.55533	0.525156	-1.07604	0.281908	0.99999
KCNN4	109.853	137.197	233.184	191.409	171.362	222.069	173.434	143.067	172.697	-0.55434	0.56939	-0.97226	0.330923	0.99999
UHRF1	147.061	174.135	269.267	308.745	156.33	193.85	154.685	0	175.509	-0.55368	0.568872	-1.05783	0.290133	0.99999
VIM-AS1	33.6647	30.907	62.2426	85.8716	91.6935	83.4291	40.6243	11.7055	55.0173	-0.55274	0.626583	-0.89967	0.368296	0.99999
GNA11	74.4167	31.6608	80.735	129.135	6.01269	4.90759	124.998	317.349	96.1518	-0.5522	0.619192	-0.99335	0.320542	0.99999
BRF1	111.625	125.889	221.457	199.93	329.195	402.423	49.9991	0	180.065	-0.55201	0.567508	-1.03682	0.29982	0.99999
FBXO46	80.6181	112.32	125.387	207.796	178.877	225.749	221.871	179.484	166.513	-0.55173	0.571885	-0.93734	0.348584	0.99999
PRKCE	68.2153	58.7987	147.488	140.279	64.6364	53.9835	46.8742	0	72.5343	-0.55072	0.626009	-0.99642	0.319044	0.99999
CCDC137	85.9335	71.6137	151.998	135.035	153.323	84.656	74.9987	152.171	113.716	-0.55052	0.603571	-0.91048	0.36257	0.99999
S100A9	315.385	211.826	325.646	527.029	0	0	2715.58	2360.61	807.009	-0.55039	0.43307	-1.35155	0.176519	0.99999
CRYZ	13.2887	24.8763	50.5157	63.5843	40.5856	28.2187	0	62.4293	35.4373	-0.54963	0.606965	-0.99427	0.320091	0.99999
ZFPM1	81.504	74.6291	132.604	203.863	240.507	123.917	0	0	107.128	-0.54935	0.614762	-1.04602	0.295554	0.99999
TRMT12	17.7183	23.3687	46.9075	60.9623	54.1142	67.4794	0	79.3372	43.7359	-0.54904	0.618752	-0.93031	0.352213	0.99999
RBM19	258.687	215.595	316.174	479.177	263.055	288.321	306.245	101.448	278.588	-0.54898	0.521154	-1.07384	0.282895	0.99999
TSPAN33	94.7927	117.597	215.143	199.275	0	0	351.556	130.061	138.553	-0.54859	0.595951	-1.06644	0.286226	0.99999
DOHH	16.8323	22.6149	65.8509	66.8619	52.611	41.7146	3.12494	0	33.7013	-0.5485	0.603926	-1.05016	0.293647	0.99999
MEF2B	12.4028	40.7068	67.204	106.848	27.0571	46.6221	0	0	37.6051	-0.54848	0.604063	-1.13473	0.256488	0.99999
MNT	158.578	128.151	244.009	245.16	234.495	267.464	76.5611	80.6378	179.382	-0.54836	0.563943	-0.98915	0.322588	0.99999
PLA2G15	248.056	101.767	321.136	234.672	33.0698	42.9415	435.93	200.294	202.233	-0.5479	0.556111	-1.0316	0.302261	0.99999
BCL7B	94.7927	92.721	138.918	198.619	168.355	123.917	54.6865	217.202	136.151	-0.54763	0.590772	-0.929	0.35289	0.99999
PHRF1	363.224	327.162	505.608	587.336	595.256	678.475	245.308	167.779	433.769	-0.54715	0.465096	-1.18482	0.23609	0.99999
CTSB	11088.1	7559.4	10784.2	18019.9	1089.8	1231.81	15190.4	11380.3	9542.99	-0.54695	0.334357	-1.67334	0.094261	0.99999
UBA7	309.184	310.577	476.742	520.474	623.816	469.902	121.873	59.828	361.55	-0.5468	0.483798	-1.15608	0.247649	0.99999
PTGER2	18.6042	12.0613	32.9254	38.0195	3.00634	14.7228	129.685	128.76	47.2231	-0.54659	0.623278	-0.87267	0.382841	0.99999
RALGDS	612.166	528.434	783.445	962.942	1772.24	1516.45	467.179	606.084	906.117	-0.54581	0.393896	-1.37723	0.168442	0.99999
CYP1B1	40.752	23.3687	111.856	39.3305	0	0	332.807	139.165	85.9099	-0.54527	0.624724	-0.96518	0.334454	0.99999
METRNL	154.149	70.8599	96.9722	369.051	15.0317	15.9497	795.298	641.201	269.814	-0.54323	0.571378	-1.05206	0.292772	0.99999
BCKDK	104.538	79.152	141.625	166.499	61.63	71.1601	354.681	434.404	176.711	-0.54315	0.568341	-0.94174	0.346325	0.99999
NCDN	55.8125	70.8599	131.702	96.3598	366.774	242.926	59.3739	9.10427	129.114	-0.54277	0.597043	-0.91523	0.36007	0.99999
PRSS36	31.8929	5.2768	32.0234	127.169	6.01269	0	249.996	0	56.5462	-0.5427	0.615135	-1.44927	0.147263	0.99999
ARPIN	143.518	46.7374	118.171	248.438	0	0	567.177	219.803	167.981	-0.54161	0.601681	-1.12487	0.260644	0.99999
CANT1	161.236	194.488	287.308	283.835	389.322	301.817	212.496	293.938	265.555	-0.54138	0.521157	-1.02672	0.304552	0.99999
GUK1	216.163	229.918	322.038	386.75	369.78	371.75	431.242	336.858	333.062	-0.5409	0.494171	-1.08139	0.279524	0.99999
HRH1	50.497	13.5689	77.1267	78.661	0	0	118.748	96.2451	54.3558	-0.54079	0.622408	-1.08429	0.278238	0.99999
LPAR1	73.5308	52.768	86.1474	213.696	0	0	132.81	290.036	106.124	-0.54037	0.619164	-1.04942	0.293986	0.99999
HDHD5	60.2421	43.7221	92.4618	110.781	90.1903	82.2022	0	292.637	96.5296	-0.54034	0.61767	-0.92537	0.354772	0.99999
NACC1	325.13	262.332	396.909	532.273	476.505	289.548	382.806	612.587	409.761	-0.54015	0.476805	-1.12965	0.258626	0.99999
HIP1R	40.752	67.8446	113.209	88.4937	162.343	119.009	68.7488	68.9323	91.1666	-0.54009	0.618315	-0.86876	0.384979	0.99999
GHDC	62.0139	52.768	63.5957	198.619	72.1522	60.118	109.373	119.656	92.287	-0.53945	0.620217	-0.89653	0.369968	0.99999
MYBL2	224.136	355.807	574.165	400.516	102.216	131.278	67.1863	176.883	254.023	-0.53921	0.53599	-1.07904	0.280569	0.99999
AP1B1	602.421	492.25	832.607	841.018	420.888	338.624	1285.91	676.317	686.255	-0.53911	0.41572	-1.30193	0.192941	0.99999
VASH1	362.338	165.842	280.994	589.302	120.254	164.404	779.674	472.121	366.866	-0.53889	0.526623	-1.06625	0.286312	0.99999
YBX3	203.76	150.012	216.045	435.913	9.01903	12.269	439.055	245.815	213.986	-0.53832	0.557966	-1.05636	0.290804	0.99999
RASGRP2	281.72	321.885	479.448	448.368	1384.42	1062.49	59.3739	485.127	565.355	-0.53732	0.436147	-1.22495	0.220596	0.99999
ZNF862	68.2153	63.3216	104.64	143.556	416.379	371.75	0	0	145.983	-0.53711	0.592848	-1.00356	0.315592	0.99999
MAP2K2	256.915	283.44	356.316	489.009	625.319	613.449	396.868	595.679	452.125	-0.53697	0.460213	-1.14686	0.251439	0.99999
NUGGC	7.97321	63.3216	110.503	94.3932	31.5666	46.6221	0	0	44.2975	-0.53676	0.608712	-1.32178	0.186242	0.99999
SLC52A2	74.4167	82.9212	92.9129	243.194	123.26	138.639	0	183.386	117.341	-0.53662	0.60821	-0.95512	0.339519	0.99999
PELP1	158.578	177.15	231.831	333.654	231.488	330.036	67.1863	169.079	212.375	-0.53653	0.546418	-0.9942	0.320124	0.99999
REC8	79.7322	119.859	176.354	175.021	323.182	318.994	45.3117	0	154.807	-0.53627	0.583768	-0.98502	0.324616	0.99999
PNRC1	267.546	219.364	373.456	384.784	371.283	450.272	531.241	375.876	371.728	-0.53502	0.482613	-1.09436	0.273797	0.99999
ARRDC1	107.195	87.4441	101.933	300.878	332.201	195.077	0	238.012	170.343	-0.53471	0.587159	-0.98202	0.326091	0.99999
ERN1	133.773	179.411	178.609	341.52	855.305	926.308	264.058	0	359.873	-0.5347	0.491983	-1.1079	0.267903	0.99999
RNF31	208.19	312.085	406.832	414.281	500.556	452.726	98.4357	91.0427	310.519	-0.53444	0.505562	-1.07946	0.280384	0.99999
RILPL2	124.028	125.136	168.686	281.213	184.89	201.211	62.4989	58.5274	150.774	-0.53394	0.582476	-0.94494	0.344688	0.99999
NXPE3	79.7322	153.027	193.493	180.92	225.476	241.699	98.4357	219.803	174.073	-0.5339	0.5723	-0.93018	0.352276	0.99999
ZBTB10	38.0943	58.7987	64.9488	151.423	24.0508	56.4373	51.5616	80.6378	65.744	-0.53385	0.626465	-0.88093	0.378353	0.99999
DOK2	457.131	311.331	451.033	759.735	625.319	512.844	820.298	658.109	574.475	-0.53365	0.45863	-1.15993	0.246078	0.99999
PPP1R15A	412.835	229.918	424.422	571.604	192.406	165.631	284.37	874.01	394.399	-0.53351	0.493306	-1.10596	0.268742	0.99999
ABCB8	145.29	116.09	199.357	291.701	300.634	307.952	0	0	170.128	-0.53255	0.579762	-1.06122	0.288591	0.99999
PTGES2	81.504	89.7056	103.287	216.973	91.6935	149.682	251.558	75.4354	132.48	-0.53148	0.594877	-0.89125	0.372793	0.99999
SORBS3	264.002	163.581	270.169	448.368	93.1967	66.2525	168.747	521.544	249.482	-0.53144	0.542449	-1.02622	0.30479	0.99999
CHD3	693.67	1050.08	1165.02	1402.13	2520.82	2796.1	643.739	617.79	1361.17	-0.53141	0.359271	-1.47353	0.140609	0.99999
CTSZ	3012.99	1763.21	2837.9	4336.19	90.1903	184.035	7143.62	4128.14	2937.03	-0.53133	0.364269	-1.50688	0.13184	0.99999
DGAT1	54.0407	47.4912	111.405	78.0055	156.33	131.278	73.4362	72.8341	90.6026	-0.53016	0.617289	-0.83304	0.404821	0.99999
FES	148.833	108.551	120.877	443.124	40.5856	28.2187	126.56	397.987	176.842	-0.53004	0.587357	-0.99093	0.321721	0.99999
BLVRA	194.015	143.227	231.831	317.266	147.311	169.312	520.303	214.601	242.233	-0.52966	0.537071	-0.98809	0.32311	0.99999
ZFP36L1	647.602	614.37	901.164	1010.79	616.301	592.592	1720.28	568.366	833.934	-0.52957	0.396519	-1.33583	0.181606	0.99999
RPLP2	379.171	508.081	742.852	603.068	754.592	916.493	571.865	760.857	654.622	-0.52952	0.428482	-1.22698	0.219831	0.99999
MSC	19.4901	28.6455	30.2192	68.1729	85.6808	116.555	71.8737	100.147	65.0981	-0.5293	0.62683	-0.7679	0.442549	0.99999
FBXL18	63.7857	85.1827	146.135	159.944	174.368	179.127	0	0	101.068	-0.52899	0.617142	-1.00204	0.316324	0.99999
HDAC11	16.8323	9.79978	36.0827	40.6415	19.5412	19.6304	140.623	0	35.3938	-0.52853	0.605826	-0.94704	0.343617	0.99999
PDXK	697.213	468.128	667.98	1205.48	362.264	296.909	526.553	431.802	582.041	-0.52821	0.461267	-1.18234	0.237069	0.99999
ATP13A2	349.05	244.994	303.545	715.815	443.436	304.271	535.928	349.864	405.863	-0.52769	0.504433	-1.06096	0.288708	0.99999
RASA3	367.654	270.625	422.167	552.594	1103.33	1134.88	292.182	318.649	557.76	-0.52725	0.447198	-1.16677	0.243304	0.99999
CD2BP2	218.821	284.947	369.396	408.382	514.085	350.893	354.681	463.017	370.528	-0.52711	0.482161	-1.08131	0.279557	0.99999
ZHX2	77.9603	117.597	216.947	154.7	204.431	112.875	0	72.8341	119.668	-0.52687	0.605961	-0.96658	0.333756	0.99999
SMPD4	187.814	190.719	297.682	310.056	290.112	287.094	234.371	206.797	250.581	-0.5268	0.526667	-0.99772	0.318416	0.99999
TFCP2L1	91.249	54.2757	78.4798	265.481	58.6237	62.5718	46.8742	123.558	97.6391	-0.52668	0.620635	-0.94709	0.343595	0.99999
UBAC1	134.659	76.8906	109.601	298.912	126.266	120.236	409.368	58.5274	166.808	-0.52631	0.590577	-0.93503	0.349773	0.99999
PI4K2A	300.324	179.411	290.014	502.775	109.731	78.5215	499.991	327.754	286.065	-0.52613	0.531537	-1.03038	0.302833	0.99999
PWWP2B	49.6111	26.384	55.0261	157.322	9.01903	0	76.5611	135.263	63.6484	-0.52613	0.626616	-1.02825	0.303831	0.99999
AC138969.1	72.6449	88.198	97.8742	251.715	226.979	146.001	0	7.80366	111.402	-0.52612	0.610691	-0.9742	0.329956	0.99999
SDC3	1080.81	670.154	852.453	2230.7	19.5412	15.9497	892.172	789.47	818.906	-0.52607	0.46173	-1.26225	0.206857	0.99999
R3HCC1	52.2689	59.5525	82.0881	171.088	106.725	77.2946	0	59.828	76.1056	-0.5242	0.625504	-0.92744	0.3537	0.99999
MAP3K10	46.9534	42.9682	73.5184	117.336	109.731	107.967	114.061	0	76.5669	-0.52378	0.625413	-0.89544	0.37055	0.99999
CYBA	806.181	633.97	842.079	1387.71	804.197	792.576	1267.16	1089.91	952.974	-0.52375	0.40753	-1.28678	0.19817	0.99999
TG	2.65774	9.79978	11.2758	64.8953	36.0761	47.849	0	0	21.5692	-0.52316	0.549685	-1.09868	0.271909	0.99999
FOXK1	319.815	309.07	414.5	569.637	628.326	662.525	260.933	265.324	428.766	-0.52294	0.467997	-1.11622	0.264328	0.99999
IPO4	88.5913	100.259	159.215	195.997	193.909	147.228	0	54.6256	117.478	-0.52276	0.604441	-0.94601	0.344144	0.99999
CCL18	1221.67	507.327	939.051	1702.36	0	0	4770.23	2358.01	1437.33	-0.52259	0.435402	-1.34605	0.178286	0.99999
CLU	10.631	12.0613	13.982	28.8424	127.77	143.547	73.4362	140.466	68.8419	-0.52252	0.627035	-0.67517	0.499569	0.99999
POM121	192.243	273.64	418.559	317.922	396.837	391.381	296.87	141.767	303.652	-0.52251	0.512694	-1.02591	0.304936	0.99999
PPARD	209.075	140.212	233.635	327.099	130.776	186.489	320.307	466.919	251.814	-0.52238	0.535516	-0.97772	0.328215	0.99999
NUDT16	132.887	104.782	153.802	237.95	133.782	121.463	504.678	332.956	215.288	-0.52235	0.550997	-0.93168	0.351504	0.99999
TFIP11	138.202	162.073	219.653	265.481	248.023	257.649	176.559	270.527	217.271	-0.52234	0.543034	-0.95084	0.341688	0.99999
MOB2	70.873	89.7056	72.1653	253.682	246.52	283.413	124.998	70.2329	151.449	-0.52228	0.589047	-0.87063	0.383959	0.99999
TRIM11	134.659	158.304	188.532	298.912	411.869	347.212	115.623	68.9323	215.505	-0.52208	0.545338	-0.95838	0.337872	0.99999
TMEM147	45.1816	67.8446	71.7143	127.824	63.1332	69.9332	57.8115	468.219	121.458	-0.52201	0.599931	-0.84714	0.396919	0.99999
RCC1L	123.142	117.597	256.638	175.021	145.808	106.74	96.8733	52.0244	134.23	-0.5219	0.591438	-0.91611	0.359608	0.99999
NLRC3	355.251	480.943	658.058	595.202	2200.64	2163.02	60.9364	71.5335	823.199	-0.52176	0.405512	-1.29864	0.194067	0.99999
SLC25A25	176.297	134.181	175.452	413.626	285.603	218.388	218.746	0	202.787	-0.52107	0.56892	-1.00727	0.313806	0.99999
TRAF7	217.935	220.872	282.347	430.014	202.928	320.221	384.368	205.496	283.022	-0.5209	0.51589	-1.01274	0.311187	0.99999
RAB5IF	238.31	183.18	283.7	401.171	114.241	112.875	420.305	336.858	261.33	-0.5208	0.528475	-1.00336	0.315686	0.99999
SLC7A8	331.331	165.842	283.7	559.804	6.01269	0	882.797	651.606	360.137	-0.52001	0.524712	-1.12494	0.260615	0.99999
AC067852.2	31.0069	34.6761	63.1447	83.9051	70.6491	80.9753	109.373	0	59.2163	-0.51995	0.626887	-0.88047	0.378604	0.99999
CLPTM1L	263.116	309.07	470.879	428.047	413.372	318.994	296.87	139.165	329.939	-0.51991	0.496186	-1.0611	0.288644	0.99999
SRRT	303.868	401.791	613.405	481.143	596.759	544.743	218.746	213.3	421.719	-0.51979	0.473838	-1.10974	0.267111	0.99999
FXYD5	256.029	241.979	368.043	393.961	673.421	566.827	520.303	314.748	416.914	-0.5192	0.468463	-1.08814	0.276536	0.99999
PRRC2B	885.913	1118.68	1525.39	1431.63	2883.08	3112.64	384.368	591.777	1491.69	-0.51904	0.354569	-1.46515	0.14288	0.99999
TNFAIP8L1	50.497	66.3369	87.0494	212.385	106.725	65.0256	0	0	73.5024	-0.51814	0.627265	-1.00679	0.314036	0.99999
FCSK	60.2421	67.0908	109.601	142.901	108.228	136.186	0	92.3433	89.574	-0.51785	0.619974	-0.90244	0.366824	0.99999
DEF6	247.17	334.7	405.479	475.244	968.043	914.039	160.935	264.024	471.204	-0.51776	0.454837	-1.13016	0.258409	0.99999
RGS2	15.9464	30.1532	78.4798	53.7517	16.5349	31.8994	85.936	0	39.0877	-0.51775	0.611852	-0.98316	0.325527	0.99999
VPS51	137.316	143.227	187.63	268.103	354.749	344.759	287.495	89.7421	226.628	-0.51729	0.540183	-0.94342	0.345467	0.99999
ST6GALNAC4	52.2689	96.4901	172.746	118.647	99.2093	49.0759	196.871	0	98.1636	-0.51713	0.618383	-0.94744	0.343415	0.99999
SLC39A3	33.6647	54.2757	89.3046	95.7043	46.5983	52.7566	173.434	0	68.2173	-0.51696	0.626975	-0.90429	0.365839	0.99999
DBNL	726.448	606.832	907.028	1107.15	1055.23	953.3	121.873	855.801	791.708	-0.51695	0.406153	-1.28668	0.198207	0.99999
VPS4A	256.029	220.118	323.842	430.669	378.799	334.943	387.493	140.466	309.045	-0.51655	0.506459	-1.02371	0.305973	0.99999
NBL1	45.1816	22.6149	55.4771	62.2733	87.184	132.505	234.371	37.7177	84.6655	-0.51634	0.621986	-0.78713	0.431203	0.99999
ZNF831	291.465	405.56	462.309	591.269	1301.75	1284.56	49.9991	144.368	566.41	-0.5157	0.43425	-1.19687	0.231356	0.99999
SPI1	915.148	449.282	697.298	1538.48	0	0	3081.2	1881.98	1070.42	-0.51528	0.452891	-1.28929	0.197296	0.99999
ACTL10	0	8.29212	6.7655	41.297	13.5285	9.81519	49.9991	0	16.2122	-0.51521	0.507846	-1.38985	0.164575	0.99999
SLC25A22	58.4702	99.5054	131.702	154.044	223.973	127.597	101.561	0	112.107	-0.51516	0.608648	-0.91368	0.360884	0.99999
NKIRAS2	107.195	93.4748	177.707	157.978	117.247	103.059	295.307	150.871	150.355	-0.51501	0.580924	-0.87721	0.380372	0.99999
POMGNT1	91.249	111.567	127.191	228.117	226.979	164.404	101.561	111.852	145.365	-0.51455	0.585164	-0.87499	0.381578	0.99999
NLRP2	15.9464	11.3074	19.8455	39.986	147.311	152.135	95.3108	0	60.2303	-0.5143	0.626454	-0.79771	0.425038	0.99999
CTDSP1	416.379	443.251	596.717	696.15	1217.57	1141.02	335.932	447.41	661.803	-0.514	0.417964	-1.2207	0.222201	0.99999
SF3A2	168.323	202.026	253.481	332.343	284.099	280.96	307.807	275.729	263.096	-0.51344	0.521398	-0.97412	0.329995	0.99999
NUDT22	64.6716	137.197	166.882	205.83	100.713	160.724	18.7497	0	106.846	-0.51336	0.612183	-0.96491	0.334589	0.99999
TTC7A	472.192	493.758	624.23	856.75	664.402	620.811	285.932	635.998	581.759	-0.51318	0.433243	-1.18965	0.234182	0.99999
PRRC2A	1157	1225.73	1693.63	1831.49	1945.1	1867.34	1189.04	386.281	1411.95	-0.51284	0.352662	-1.46124	0.143949	0.99999
IRF3	217.935	273.64	336.471	433.291	527.613	563.146	32.8119	244.515	328.678	-0.51235	0.495093	-1.04901	0.294175	0.99999
KCTD12	351.707	199.011	232.282	826.596	16.5349	14.7228	929.671	1243.38	476.738	-0.51226	0.521036	-1.08452	0.278135	0.99999
NT5C	44.2956	67.8446	58.1833	163.222	129.273	100.606	140.623	79.3372	97.9229	-0.51214	0.614509	-0.80779	0.419211	0.99999
RAB11B	162.122	143.227	209.279	282.524	217.96	197.531	426.555	183.386	227.823	-0.51165	0.540631	-0.93704	0.348738	0.99999
ITPR3	339.305	447.774	661.215	531.617	2157.05	2311.48	0	57.2268	813.208	-0.51137	0.410725	-1.29138	0.196571	0.99999
BORCS6	58.4702	28.6455	55.9281	172.399	123.26	95.6981	35.9369	0	71.2922	-0.51112	0.627171	-0.98884	0.322739	0.99999
HNRNPAB	439.413	413.852	520.943	825.941	300.634	294.456	301.557	617.79	464.323	-0.51071	0.463334	-1.12077	0.262384	0.99999
LTK	17.7183	6.03063	35.1806	69.4839	46.5983	57.6642	0	0	29.0845	-0.51069	0.57826	-1.16296	0.244846	0.99999
CLEC16A	201.988	213.334	276.934	389.372	393.831	452.726	154.685	80.6378	270.438	-0.51026	0.519495	-0.99162	0.321384	0.99999
SLX4	130.229	119.105	218.751	235.983	138.292	106.74	106.248	0	131.919	-0.51005	0.595553	-0.95289	0.340644	0.99999
SLC27A1	35.4365	21.1072	46.9075	144.867	30.0634	28.2187	43.7492	0	43.7937	-0.50994	0.615679	-1.03239	0.301889	0.99999
MT-ND4	5094.88	6506.3	8605.26	8188.61	5754.14	4927.22	7790.49	4939.72	6475.83	-0.50983	0.296362	-1.72564	0.084413	0.99999
RFXANK	51.3829	75.3829	144.331	102.259	141.298	101.833	0	132.662	93.6436	-0.50964	0.619361	-0.89594	0.370285	0.99999
MMP2	14.1746	6.03063	55.4771	39.986	0	0	109.373	0	28.1302	-0.50941	0.567514	-1.15364	0.248649	0.99999
RAP1GAP2	208.19	143.227	224.615	323.166	673.421	582.777	190.622	136.564	310.323	-0.50908	0.51389	-0.97921	0.327477	0.99999
AXIN1	188.699	137.197	189.434	328.41	820.732	544.743	178.122	252.318	329.957	-0.50876	0.511783	-0.97246	0.330822	0.99999
SELENOO	80.6181	44.4759	130.8	114.714	121.757	127.597	34.3744	0	81.7921	-0.50868	0.62361	-0.90967	0.362996	0.99999
UAP1L1	182.498	112.32	213.79	317.922	78.1649	60.118	276.558	0	155.171	-0.5086	0.587583	-0.98884	0.322742	0.99999
GALK1	18.6042	28.6455	22.1006	95.7043	73.6554	60.118	78.1236	76.736	56.7109	-0.50785	0.626507	-0.75861	0.448084	0.99999
VAV2	152.377	113.074	308.056	152.078	109.731	157.043	359.369	62.4293	176.77	-0.50782	0.566876	-0.9067	0.364566	0.99999
DMPK	36.3224	54.2757	81.637	111.436	177.374	170.539	0	0	78.9481	-0.50774	0.626093	-0.93519	0.349689	0.99999
TBC1D9	319.815	202.78	392.399	447.712	7.51586	0	790.611	305.643	308.31	-0.50738	0.514178	-1.09639	0.272909	0.99999
ACY1	19.4901	22.6149	49.1626	80.6276	19.5412	26.9918	54.6865	0	34.1393	-0.50717	0.604864	-0.94943	0.3424	0.99999
SHKBP1	264.888	312.839	386.536	486.387	530.62	572.962	579.677	593.078	465.873	-0.50671	0.455413	-1.09338	0.274227	0.99999
FBXW9	11.5169	7.53829	32.9254	114.058	16.5349	3.6807	0	0	23.2818	-0.50643	0.556634	-1.2786	0.20104	0.99999
ABCB9	15.0605	19.5996	55.0261	78.661	34.5729	38.0339	0	0	30.1193	-0.50641	0.587152	-1.04815	0.294568	0.99999
TBC1D17	121.37	102.521	128.094	268.759	294.622	303.044	70.3113	89.7421	172.308	-0.50629	0.576095	-0.88634	0.375436	0.99999
GATAD2A	434.983	408.575	613.856	652.887	547.155	718.962	834.36	318.649	566.178	-0.50584	0.434143	-1.1616	0.2454	0.99999
ZSCAN2	16.8323	15.8304	35.1806	128.48	36.0761	20.8573	0	0	31.6571	-0.50498	0.588492	-1.11303	0.265698	0.99999
NFAM1	481.051	268.363	396.909	915.09	1.50317	2.4538	726.55	694.526	435.806	-0.5049	0.51639	-1.12956	0.258663	0.99999
FMNL1	1340.39	1203.11	1607.48	2138.93	2791.39	2539.68	2206.21	1729.81	1944.62	-0.50488	0.343048	-1.46139	0.143908	0.99999
PAQR4	107.195	96.4901	132.604	277.936	73.6554	89.5636	4.68742	79.3372	107.684	-0.50415	0.610074	-0.92081	0.357151	0.99999
SLC30A4	10.631	7.53829	25.2579	51.7852	19.5412	8.58829	67.1863	0	23.816	-0.50368	0.572662	-1.01703	0.309139	0.99999
RASSF7	39.8661	15.8304	55.4771	60.3068	103.719	103.059	0	62.4293	55.086	-0.50365	0.62517	-0.87186	0.383283	0.99999
ZCCHC3	79.7322	88.198	71.7143	290.39	142.801	93.2443	212.496	123.558	137.767	-0.50317	0.599485	-0.84478	0.398235	0.99999
TNFRSF14-AS1	34.5506	55.0295	105.993	115.37	73.6554	77.2946	0	0	57.7366	-0.5031	0.625774	-0.98258	0.325815	0.99999
PLEKHM1	291.465	269.871	388.791	468.033	475.002	420.826	285.932	555.36	394.41	-0.50239	0.475982	-1.04759	0.294828	0.99999
DNAH1	240.968	309.07	382.025	468.033	995.1	1078.44	54.6865	0	441.041	-0.50238	0.463963	-1.13732	0.255405	0.99999
TIAM1	349.05	272.886	378.868	574.226	888.375	792.576	318.744	349.864	490.574	-0.50221	0.463136	-1.07499	0.282379	0.99999
SPOUT1	126.686	108.551	160.117	234.017	198.419	170.539	148.435	145.668	161.554	-0.50216	0.576717	-0.86992	0.384342	0.99999
AKIRIN2	101.88	141.72	201.612	209.763	93.1967	111.648	59.3739	184.687	137.985	-0.50205	0.588939	-0.88022	0.378739	0.99999
ZFAT	86.8195	82.1673	147.488	156.011	114.241	103.059	59.3739	63.7299	101.611	-0.50186	0.610642	-0.84438	0.398459	0.99999
BABAM1	182.498	153.027	231.831	313.989	258.546	266.237	73.4362	184.687	208.031	-0.50174	0.550752	-0.92467	0.355138	0.99999
DHX34	91.249	76.8906	109.15	228.773	96.203	95.6981	34.3744	39.0183	96.4195	-0.50168	0.616143	-0.87633	0.380851	0.99999
GAS6-AS1	68.2153	45.9836	106.895	171.743	93.1967	65.0256	0	0	68.8824	-0.50103	0.627541	-1.00277	0.315973	0.99999
MFHAS1	349.05	269.117	375.711	599.135	450.952	408.557	454.679	100.147	375.918	-0.50103	0.492531	-1.03401	0.30113	0.99999
CCDC85B	28.3492	35.43	41.044	151.423	33.0698	46.6221	64.0614	0	49.9999	-0.50081	0.622663	-0.92151	0.356787	0.99999
PTMA	1413.92	1824.27	2355.3	2332.95	1449.06	1356.95	2323.4	1836.46	1861.54	-0.50009	0.339857	-1.47588	0.139976	0.99999
REX1BD	77.0744	77.6444	98.7763	226.15	103.719	164.404	56.249	0	100.502	-0.49963	0.616447	-0.90902	0.363341	0.99999
ZNF462	9.74504	16.5842	22.5517	55.0627	42.0888	68.7063	48.4366	0	32.8969	-0.49943	0.601382	-0.86214	0.388608	0.99999
RNASET2	327.788	264.594	434.345	441.813	1068.76	814.661	442.18	509.839	537.997	-0.49916	0.441867	-1.10638	0.268561	0.99999
ATXN2L	670.636	691.261	1034.67	974.741	1004.12	1326.28	415.618	862.304	872.453	-0.49901	0.391301	-1.27509	0.202277	0.99999
PLEKHF2	32.7788	33.9223	54.124	98.3263	18.0381	23.3111	53.1241	89.7421	50.4208	-0.49834	0.625291	-0.82936	0.4069	0.99999
TONSL	58.4702	101.767	115.916	201.241	43.592	66.2525	123.435	0	88.8342	-0.49807	0.620128	-0.90853	0.363599	0.99999
SCAND1	23.0337	42.2144	59.0854	83.2496	34.5729	35.5801	168.747	0	55.8104	-0.49779	0.626136	-0.8696	0.384518	0.99999
CHCHD10	95.6786	43.7221	111.405	116.025	10.5222	61.3449	101.561	438.305	122.32	-0.49732	0.603127	-0.85191	0.394261	0.99999
LRCH4	283.492	346.761	471.781	468.689	889.878	896.863	224.996	278.33	482.599	-0.49731	0.452869	-1.09039	0.27554	0.99999
MYO1C	414.607	276.655	529.062	497.531	381.806	283.413	535.928	520.244	429.906	-0.49701	0.467924	-1.06412	0.287274	0.99999
PACS1	328.674	407.821	584.088	501.464	1137.9	1009.74	337.494	945.543	656.59	-0.497	0.424209	-1.15237	0.249168	0.99999
HDAC7	505.856	707.845	848.845	928.2	1262.66	1040.41	459.367	232.809	748.25	-0.49679	0.408245	-1.22389	0.220994	0.99999
ETFB	75.3026	92.721	131.702	154.7	102.216	169.312	187.497	45.5213	119.871	-0.49656	0.599831	-0.8278	0.407781	0.99999
HSPBP1	50.497	48.245	85.6963	100.948	46.5983	78.5215	56.249	124.859	73.9518	-0.49645	0.624293	-0.79442	0.426948	0.99999
RPL7A	1041.83	1408.15	1989.51	1574.53	1539.25	1659.99	1642.16	1615.36	1558.85	-0.49643	0.362683	-1.36836	0.171199	0.99999
TFE3	294.123	211.072	307.154	475.244	285.603	326.355	637.489	366.772	362.976	-0.49611	0.497871	-0.99354	0.320448	0.99999
GGT1	73.5308	105.536	175.001	144.867	263.055	233.111	24.9996	0	127.513	-0.4959	0.600719	-0.91077	0.362418	0.99999
CHST10	3.54365	10.5536	22.1006	27.5314	4.50952	19.6304	0	96.2451	23.0143	-0.49577	0.568022	-0.98575	0.324257	0.99999
AC005726.1	19.4901	17.3381	67.204	53.0962	52.611	67.4794	0	0	34.6523	-0.49562	0.59905	-0.9809	0.326644	0.99999
IRGQ	163.008	136.443	236.341	242.538	208.941	201.211	165.622	172.981	190.886	-0.49538	0.557461	-0.89023	0.373341	0.99999
MAP4K1	283.492	449.282	628.74	466.722	1013.14	1046.54	153.122	85.8402	515.86	-0.49514	0.461887	-1.0897	0.275845	0.99999
FARP1	335.761	171.873	317.978	485.076	24.0508	15.9497	504.678	407.091	282.807	-0.49493	0.533586	-1.00937	0.312795	0.99999
HEIH	62.8998	66.3369	134.859	110.125	55.6174	47.849	79.6861	78.0366	79.4263	-0.49483	0.622169	-0.82167	0.411267	0.99999
ACTB	20081	20258.4	29447.5	28357.3	23649.4	24653.3	44905.4	41039.4	29049	-0.49459	0.272191	-1.81071	0.070185	0.99999
COQ8A	74.4167	68.5984	109.15	160.6	48.1015	74.8408	96.8733	63.7299	87.0388	-0.49419	0.619101	-0.82758	0.407907	0.99999
FAM174B	8.85913	19.5996	47.3585	102.259	4.50952	6.13449	0	0	23.5901	-0.49419	0.562659	-1.15924	0.246359	0.99999
CYB5R3	339.305	226.149	435.247	411.004	219.463	294.456	510.928	399.287	354.48	-0.49344	0.489729	-1.01016	0.312421	0.99999
TMEM250	124.028	94.2286	114.111	307.433	333.704	288.321	143.747	0	175.697	-0.49327	0.584235	-0.92322	0.355893	0.99999
ARL8A	199.33	152.273	203.867	361.841	226.979	247.833	342.181	416.195	268.813	-0.49306	0.531513	-0.92009	0.357524	0.99999
EGLN2	288.808	271.378	411.793	425.425	635.842	667.433	187.497	680.219	446.049	-0.49275	0.460447	-1.05617	0.290889	0.99999
CXXC1	142.632	162.073	272.875	230.083	222.469	206.119	12.4998	170.38	177.392	-0.49269	0.565617	-0.90929	0.363199	0.99999
STX4	221.478	179.411	210.181	483.11	234.495	282.187	217.184	149.57	247.202	-0.49263	0.545	-0.9262	0.35434	0.99999
IGSF8	64.6716	79.152	191.689	89.8047	105.222	58.8911	76.5611	91.0427	94.6293	-0.49243	0.617343	-0.82793	0.407711	0.99999
SLC22A23	103.652	65.5831	118.171	245.816	16.5349	0	81.2486	123.558	94.3203	-0.49228	0.62086	-0.95755	0.338289	0.99999
TBC1D3L	0	0.753829	26.611	62.2733	3.00634	3.6807	0	0	12.0406	-0.49226	0.457321	-2.08519	0.037052	0.99999
RAVER1	192.243	205.042	310.762	314.644	308.15	262.556	218.746	78.0366	236.273	-0.49203	0.533237	-0.93556	0.349499	0.99999
BACE1	70.873	24.1225	100.58	136.346	24.0508	7.36139	37.4993	0	50.1041	-0.49176	0.622178	-1.04012	0.298283	0.99999
ZNF428	12.4028	39.9529	33.3765	74.728	19.5412	31.8994	224.996	0	54.6121	-0.49169	0.625554	-0.84986	0.3954	0.99999
GSTP1	374.741	304.547	500.647	532.273	48.1015	74.8408	556.24	872.709	408.012	-0.49168	0.472167	-1.07212	0.283665	0.99999
TRIP10	45.1816	48.9989	74.8715	91.1157	43.592	24.538	96.8733	338.159	95.4162	-0.49139	0.614845	-0.78554	0.432136	0.99999
RPS18	730.878	1160.9	1503.29	1221.87	1252.14	1424.43	599.989	911.727	1100.65	-0.49137	0.392924	-1.25939	0.20789	0.99999
PLEKHG2	228.565	269.871	371.2	381.506	426.901	483.398	276.558	361.57	349.946	-0.49132	0.488437	-0.99668	0.318919	0.99999
SIN3B	186.042	170.365	211.084	379.539	308.15	290.775	132.81	122.257	225.128	-0.49128	0.545677	-0.9129	0.361295	0.99999
EIF3G	214.391	241.225	325.195	369.051	425.398	441.683	434.367	137.865	323.647	-0.49127	0.496992	-0.98164	0.326276	0.99999
ARHGAP33	41.6379	31.6608	75.7736	91.1157	163.846	114.102	0	0	64.7669	-0.49125	0.627347	-0.91892	0.358136	0.99999
NOC2L	129.343	221.626	245.813	301.534	204.431	170.539	151.56	153.472	197.29	-0.49117	0.555027	-0.90114	0.367516	0.99999
LHPP	20.376	28.6455	40.142	68.1729	39.0825	65.0256	0	171.68	54.1406	-0.49108	0.625549	-0.8174	0.413701	0.99999
ATP8B3	16.8323	10.5536	42.8482	32.1199	48.1015	22.0842	89.0609	0	32.7001	-0.49088	0.601218	-0.86362	0.387794	0.99999
ADRM1	201.988	205.795	265.659	386.75	147.311	160.724	190.622	374.576	241.678	-0.49062	0.532808	-0.93359	0.350517	0.99999
SZRD1	335.761	431.944	492.077	648.953	471.996	469.902	545.303	823.286	527.403	-0.48967	0.441224	-1.10231	0.270326	0.99999
AHDC1	86.8195	78.3982	148.39	135.035	288.609	305.498	73.4362	0	139.523	-0.48925	0.591366	-0.87477	0.381701	0.99999
CHID1	108.967	101.013	187.63	175.021	141.298	82.2022	68.7488	80.6378	118.19	-0.48888	0.60051	-0.84166	0.399976	0.99999
PPP4C	223.25	246.502	286.857	445.746	234.495	307.952	384.368	423.999	319.146	-0.48876	0.501287	-0.96967	0.332211	0.99999
CALHM2	217.935	214.841	203.867	543.417	527.613	506.709	121.873	331.656	333.489	-0.48831	0.514582	-0.94877	0.342735	0.99999
PLCG2	394.231	609.094	990.92	577.503	99.2093	82.2022	492.179	617.79	482.891	-0.48822	0.477407	-1.07919	0.280504	0.99999
MICAL1	697.213	697.292	907.93	1170.74	1280.7	1327.5	218.746	76.736	797.108	-0.48816	0.401987	-1.23947	0.215172	0.99999
MORN3	2.65774	6.78446	4.0593	46.5411	40.5856	41.7146	46.8742	0	23.6521	-0.48791	0.56653	-0.84634	0.397365	0.99999
SVBP	10.631	16.5842	29.3172	30.8089	42.0888	7.36139	46.8742	118.356	37.7526	-0.48778	0.614784	-0.75766	0.448653	0.99999
TRIM8	427.01	382.945	617.916	593.891	647.867	737.366	328.119	106.65	480.221	-0.48755	0.451378	-1.09275	0.274504	0.99999
SLC25A19	93.0208	108.551	163.725	194.03	40.5856	18.4035	123.435	139.165	110.115	-0.48729	0.60544	-0.8564	0.391778	0.99999
NDUFB7	43.4097	47.4912	70.3612	112.748	49.6047	13.4959	120.31	68.9323	65.7941	-0.48699	0.626469	-0.80161	0.42278	0.99999
CC2D1A	109.853	97.9977	151.096	181.576	231.488	298.136	98.4357	185.987	169.321	-0.48658	0.570818	-0.83295	0.40487	0.99999
NME1	51.3829	122.12	116.818	176.987	72.1522	61.3449	34.3744	135.263	96.3054	-0.48641	0.614595	-0.83202	0.405398	0.99999
CLPB	133.773	134.181	219.202	218.284	84.1776	106.74	189.059	200.294	160.714	-0.48638	0.574217	-0.86035	0.389597	0.99999
NAGPA	76.1885	61.0601	105.091	204.519	73.6554	24.538	53.1241	0	74.7719	-0.4862	0.626105	-0.92749	0.353675	0.99999
TNFRSF14	456.245	474.912	516.884	953.765	655.383	633.08	128.123	152.171	496.32	-0.48548	0.458072	-1.08847	0.276387	0.99999
RTL8A	8.85913	9.79978	41.4951	19.0098	6.01269	14.7228	0	146.969	30.8585	-0.48536	0.595047	-0.89754	0.36943	0.99999
CREBL2	153.263	95.7363	126.289	330.376	93.1967	77.2946	231.246	256.22	170.453	-0.48518	0.586371	-0.86714	0.385864	0.99999
TRIB2	178.954	241.979	343.687	285.802	922.947	1025.69	32.8119	184.687	402.07	-0.48496	0.479225	-1.01157	0.311744	0.99999
STAG3	63.7857	32.4146	70.8122	112.092	114.241	68.7063	49.9991	53.325	70.672	-0.48494	0.626195	-0.80505	0.420789	0.99999
RNF10	433.211	424.406	536.73	763.668	700.478	568.054	160.935	417.496	500.622	-0.48424	0.451319	-1.08425	0.278253	0.99999
MIGA2	103.652	104.028	186.277	211.074	175.871	154.589	0	0	116.936	-0.48342	0.608135	-0.9526	0.340795	0.99999
SH2B1	128.457	189.211	196.2	311.367	453.958	355.801	17.1872	75.4354	215.952	-0.4834	0.543813	-0.9135	0.360981	0.99999
RAB35	346.392	270.625	332.863	645.02	372.787	380.339	581.24	390.183	414.931	-0.48336	0.489437	-0.99093	0.321718	0.99999
RHOBTB2	164.78	151.52	240.852	325.788	6.01269	34.3532	34.3744	132.662	136.293	-0.48248	0.590388	-0.93179	0.351443	0.99999
MFSD10	138.202	112.32	138.467	306.778	217.96	283.413	53.1241	79.3372	166.2	-0.48237	0.580529	-0.85936	0.390142	0.99999
MEF2C	95.6786	180.165	313.919	192.72	1.50317	0	182.809	215.901	147.837	-0.48185	0.596744	-0.98764	0.323327	0.99999
OTULINL	77.0744	47.4912	78.0288	157.978	18.0381	42.9415	270.308	84.5396	97.0499	-0.4812	0.617673	-0.82536	0.40917	0.99999
LAMA5	5.31548	24.8763	48.2606	75.3835	22.5476	17.1766	0	0	24.195	-0.48102	0.561645	-1.1438	0.252705	0.99999
INPPL1	491.682	407.068	636.408	694.839	461.474	557.012	403.118	369.373	502.622	-0.48076	0.448781	-1.08039	0.279968	0.99999
NBPF15	87.7054	103.275	175.001	139.623	359.258	384.019	0	133.963	172.856	-0.48065	0.573225	-0.87497	0.381588	0.99999
SLC35E1	140.86	153.027	180.864	284.491	282.596	265.01	403.118	119.656	228.703	-0.48051	0.539675	-0.87593	0.381069	0.99999
PIDD1	62.0139	38.4453	56.8302	256.304	115.744	114.102	0	0	80.4299	-0.48046	0.62753	-1.03834	0.299114	0.99999
IP6K1	147.061	139.458	211.986	230.083	284.099	276.052	154.685	355.067	224.811	-0.48038	0.539756	-0.87133	0.383576	0.99999
PRKD2	272.861	429.683	657.155	401.827	729.038	1022.01	307.807	176.883	499.658	-0.48007	0.473328	-1.02194	0.306809	0.99999
ASMTL	90.3631	79.152	128.544	159.944	205.935	152.135	39.0618	81.9384	117.134	-0.47952	0.602213	-0.80483	0.42092	0.99999
PLD3	831.872	377.668	721.202	995.062	186.393	134.959	1410.91	550.158	651.028	-0.4795	0.45868	-1.08855	0.276354	0.99999
BASP1	102.766	132.674	189.885	240.572	0	0	284.37	137.865	136.016	-0.47907	0.596602	-0.9541	0.340033	0.99999
PM20D2	21.2619	24.8763	37.4358	105.537	13.5285	44.1683	56.249	0	37.8821	-0.47902	0.61045	-0.90432	0.365827	0.99999
MIER2	70.873	70.8599	86.5984	180.265	111.235	71.1601	56.249	131.362	97.3252	-0.47851	0.614993	-0.79124	0.428806	0.99999
PAOX	23.0337	29.3993	55.0261	125.202	45.0952	20.8573	0	0	37.3267	-0.47819	0.604563	-0.99892	0.317834	0.99999
ZNF688	41.6379	27.1378	79.8329	68.1729	52.611	68.7063	0	92.3433	53.8053	-0.47798	0.625484	-0.83127	0.405821	0.99999
PSTPIP1	259.572	404.052	439.306	519.818	1856.42	1750.78	396.868	0	703.352	-0.47796	0.417912	-1.16986	0.242057	0.99999
GAK	601.535	640.001	733.831	1133.37	1050.72	923.855	292.182	197.693	696.649	-0.47781	0.417753	-1.16016	0.245986	0.99999
SHMT2	202.874	217.103	373.456	283.835	144.304	239.245	178.122	321.251	245.024	-0.47763	0.531113	-0.91138	0.362095	0.99999
ITPA	104.538	90.4595	160.117	163.222	159.336	139.866	135.935	66.3311	127.476	-0.47759	0.595133	-0.80661	0.419893	0.99999
SETD1A	183.384	191.472	283.249	307.433	350.239	444.137	299.995	0	257.489	-0.47751	0.526874	-0.95708	0.338528	0.99999
NADK	416.379	348.269	496.137	674.518	214.954	199.984	396.868	247.116	374.278	-0.47723	0.485608	-1.01229	0.3114	0.99999
TMSB10	2544.34	2278.82	3033.2	3870.78	3012.36	3107.73	5185.85	6249.43	3660.31	-0.47723	0.314343	-1.50919	0.131251	0.99999
ELMSAN1	358.795	361.838	542.142	525.718	787.662	603.634	331.244	193.791	463.103	-0.47704	0.455469	-1.04921	0.29408	0.99999
THEMIS2	581.159	418.375	541.24	994.407	508.072	379.112	473.429	929.936	603.216	-0.47657	0.455646	-1.05946	0.289391	0.99999
CCNL2	313.613	348.269	499.745	487.043	679.434	625.718	343.744	66.3311	420.487	-0.47624	0.46694	-1.03048	0.302787	0.99999
UCP2	1188.89	1200.85	1468.11	1981.6	2668.13	2666.05	1937.47	1792.24	1862.92	-0.47616	0.341012	-1.38399	0.166363	0.99999
TWF2	250.713	193.734	326.097	331.687	360.761	230.657	604.677	502.035	350.045	-0.47577	0.490318	-0.95387	0.340148	0.99999
PAX5	48.7252	280.424	626.485	157.978	0	0	104.686	146.969	170.658	-0.47506	0.618345	-1.33442	0.182065	0.99999
VAT1	905.403	395.006	786.151	1010.79	165.349	146.001	1721.84	1109.42	779.996	-0.4748	0.442931	-1.10608	0.268691	0.99999
IGHE	5.31548	36.1838	171.844	81.9386	0	0	0	0	36.9102	-0.47465	0.574932	-1.55217	0.120622	0.99999
ZNF365	0	0	6.31447	23.5983	7.51586	0	0	72.8341	13.7828	-0.47428	0.44893	-1.88325	0.059667	0.99999
MFNG	170.095	229.918	190.787	454.923	649.37	728.778	229.683	183.386	354.618	-0.47413	0.494918	-0.93854	0.347965	0.99999
DNAAF5	81.504	53.5219	77.1267	185.509	79.6681	95.6981	73.4362	115.754	95.2773	-0.4739	0.618935	-0.7979	0.424927	0.99999
EVC2	19.4901	17.3381	45.5544	34.742	207.438	159.497	0	0	60.5074	-0.4737	0.626485	-0.82669	0.408415	0.99999
ACTG1	5432.42	6161.04	9734.65	6918.89	7813.49	7143	8660.78	8897.47	7595.22	-0.4736	0.303395	-1.55818	0.119191	0.99999
TRIM28	498.769	549.541	876.358	677.796	530.62	506.709	345.306	583.974	571.134	-0.47341	0.43691	-1.09511	0.27347	0.99999
TNS2	23.9196	24.1225	72.1653	64.8953	0	7.36139	0	143.067	41.9414	-0.47305	0.612693	-0.95289	0.340644	0.99999
SMG6	205.532	229.164	332.863	325.788	511.078	598.726	28.1245	214.601	305.735	-0.47277	0.50417	-0.94942	0.342407	0.99999
CAPS	22.1478	27.8917	39.2399	89.1492	64.6364	188.942	0	0	54.0009	-0.47271	0.62366	-0.88278	0.377354	0.99999
ANP32B	304.754	393.499	454.19	583.403	308.15	255.195	567.177	423.999	411.296	-0.47265	0.468744	-1.01368	0.310737	0.99999
AMPD2	151.491	186.95	218.751	310.711	320.176	317.767	190.622	76.736	221.65	-0.47263	0.540996	-0.87676	0.380618	0.99999
TNFAIP2	1898.51	1270.95	1558.32	3597.43	3.00634	4.90759	1362.48	1227.78	1365.42	-0.4724	0.418171	-1.26761	0.204938	0.99999
GPR35	36.3224	33.1685	43.7502	112.748	48.1015	25.7649	101.561	50.7238	56.5174	-0.47191	0.626513	-0.77458	0.438591	0.99999
JAG2	7.97321	39.9529	26.611	49.1632	306.647	260.103	0	0	86.3062	-0.47179	0.626567	-0.83709	0.40254	0.99999
GNAQ	125.8	85.9365	99.6784	308.745	114.241	115.329	143.747	201.595	149.384	-0.47093	0.597044	-0.822	0.411077	0.99999
ACOT7	228.565	109.305	214.241	309.4	169.858	163.178	189.059	110.552	186.77	-0.47062	0.572239	-0.86141	0.389011	0.99999
CHST2	118.712	146.243	198.004	254.337	81.1713	51.5297	76.5611	81.9384	126.062	-0.47036	0.595418	-0.84389	0.398729	0.99999
PALLD	31.0069	24.1225	45.1033	67.5174	1.50317	26.9918	329.682	3.90183	66.2286	-0.47023	0.626972	-0.82431	0.409762	0.99999
SH2B2	55.8125	61.814	148.841	89.8047	7.51586	8.58829	104.686	102.748	72.4763	-0.47019	0.625167	-0.83561	0.403373	0.99999
NUP210	772.516	1075.71	1597.11	1100.6	2068.36	2191.24	276.558	87.1409	1146.15	-0.47006	0.392106	-1.22536	0.22044	0.99999
LMAN2	317.157	312.839	540.789	406.415	405.856	538.608	334.369	227.607	385.455	-0.47001	0.478401	-0.98584	0.324211	0.99999
ADHFE1	5.31548	6.78446	29.3172	12.4547	16.5349	31.8994	98.4357	0	25.0927	-0.46957	0.575725	-0.85309	0.39361	0.99999
SLC12A9	291.465	230.672	316.174	477.21	584.734	754.543	176.559	135.263	370.828	-0.46956	0.491674	-0.95908	0.33752	0.99999
CCDC22	62.0139	71.6137	101.031	133.068	121.757	134.959	70.3113	44.2207	92.3719	-0.46936	0.615987	-0.76547	0.443993	0.99999
WDR18	33.6647	47.4912	59.0854	127.169	58.6237	31.8994	96.8733	0	56.8508	-0.4692	0.626408	-0.8395	0.401189	0.99999
NRBP2	40.752	24.8763	34.2785	163.222	97.7062	89.5636	0	52.0244	62.8028	-0.46918	0.625697	-0.90857	0.363577	0.99999
ATG4B	182.498	204.288	260.697	331.687	317.169	327.582	170.31	225.006	252.405	-0.46888	0.526191	-0.88842	0.374317	0.99999
TYK2	500.541	548.787	712.633	807.587	995.1	833.064	735.924	370.674	688.039	-0.4682	0.413418	-1.12925	0.258793	0.99999
CLASRP	133.773	214.841	255.285	274.658	314.163	269.918	90.6234	127.46	210.09	-0.46785	0.549233	-0.86501	0.387036	0.99999
NECAP2	404.862	391.991	609.797	553.249	518.594	614.676	771.861	403.189	533.528	-0.46784	0.440049	-1.05717	0.290435	0.99999
MAFF	101.88	62.5678	83.4412	298.912	12.0254	12.269	70.3113	156.073	99.685	-0.46769	0.620123	-0.90523	0.365345	0.99999
FRAT1	20.376	13.5689	38.3378	37.364	28.5603	28.2187	48.4366	63.7299	34.824	-0.46761	0.611021	-0.74207	0.458045	0.99999
TMEM184B	151.491	146.997	209.279	256.959	303.641	274.825	201.559	71.5335	202.036	-0.46753	0.551783	-0.84778	0.396563	0.99999
DNAJC14	163.894	140.212	206.573	270.725	193.909	130.051	232.808	241.913	197.511	-0.46744	0.55566	-0.84231	0.399613	0.99999
TKT	1034.75	688.246	1073.01	1383.12	521.601	525.112	1368.73	1967.82	1070.3	-0.46703	0.394446	-1.1914	0.233497	0.99999
C1orf122	25.6915	30.907	42.3971	123.891	13.5285	17.1766	87.4984	0	42.6363	-0.46702	0.616843	-0.89522	0.370669	0.99999
EEF2K	271.975	213.334	339.628	411.004	132.279	142.32	87.4984	407.091	250.641	-0.46699	0.529604	-0.91558	0.359886	0.99999
GSN	1976.47	618.894	1853.75	1440.15	42.0888	38.0339	1798.41	1684.29	1181.51	-0.46687	0.403093	-1.22865	0.219204	0.99999
HDGFL2	141.746	113.828	157.862	254.337	251.03	211.026	107.811	200.294	179.742	-0.46664	0.568745	-0.81887	0.41286	0.99999
MCRS1	125.8	137.197	175.903	234.672	273.577	236.791	132.81	236.711	194.183	-0.4666	0.555977	-0.82514	0.409294	0.99999
ST20-AS1	0	3.01532	0	58.3403	9.01903	2.4538	0	81.9384	19.3458	-0.4666	0.487311	-0.75654	0.449328	0.99999
RAPGEF1	1615.02	1399.86	1742.34	2633.83	2087.91	1857.52	1948.4	1910.6	1899.43	-0.46626	0.352942	-1.32058	0.186642	0.99999
F13A1	731.764	146.243	760.442	1322.82	0	0	4251.49	2302.08	1189.35	-0.46619	0.621768	-1.11887	0.263197	0.99999
SNX33	76.1885	39.9529	92.9129	136.346	108.228	53.9835	93.7483	0	75.17	-0.46619	0.626243	-0.85859	0.390564	0.99999
BUD23	92.1349	96.4901	140.271	181.576	109.731	107.967	46.8742	122.257	112.163	-0.46594	0.604544	-0.79102	0.428934	0.99999
TNIP1	532.434	578.941	925.52	690.906	771.127	787.669	1090.61	829.789	775.874	-0.46584	0.408154	-1.13332	0.257082	0.99999
GTF3C2	198.445	226.149	277.385	372.329	335.207	280.96	131.248	297.84	264.945	-0.46573	0.520762	-0.89707	0.369684	0.99999
NIBAN3	15.9464	40.7068	123.583	29.4979	7.51586	15.9497	156.247	83.239	59.0857	-0.46566	0.624856	-0.8995	0.368385	0.99999
L3MBTL2	161.236	174.888	229.576	295.634	242.011	201.211	284.37	74.1347	207.883	-0.46496	0.548095	-0.85662	0.391656	0.99999
PYGB	359.681	250.271	441.111	458.856	329.195	327.582	220.309	332.956	339.995	-0.4647	0.494795	-0.95112	0.341545	0.99999
SLC8B1	372.083	241.979	337.373	625.355	251.03	269.918	406.243	172.981	334.62	-0.46438	0.515637	-0.93208	0.351296	0.99999
SLC35B2	64.6716	60.3063	110.503	117.336	79.6681	26.9918	95.3108	66.3311	77.6399	-0.46432	0.622804	-0.77084	0.4408	0.99999
GNAS	1505.17	1393.83	1883.97	2235.94	1519.71	1777.78	2678.08	2198.03	1899.06	-0.46409	0.338325	-1.36794	0.171331	0.99999
CEBPD	33.6647	20.3534	49.1626	64.8953	15.0317	11.0421	57.8115	120.957	46.6148	-0.46396	0.622969	-0.78036	0.43518	0.99999
SERTAD1	32.7788	28.6455	49.1626	70.7949	25.5539	52.7566	43.7492	149.57	56.6265	-0.46312	0.626762	-0.72713	0.467144	0.99999
SMPD1	48.7252	67.0908	96.5211	94.3932	147.311	95.6981	43.7492	225.006	102.312	-0.46309	0.611284	-0.73502	0.46233	0.99999
SLC27A3	240.968	104.782	203.867	331.032	81.1713	67.4794	471.867	100.147	200.164	-0.46279	0.571185	-0.87131	0.383585	0.99999
AAMP	207.304	186.95	280.543	332.998	147.311	130.051	207.809	227.607	215.071	-0.46268	0.544942	-0.86812	0.385331	0.99999
TMC8	582.931	694.276	1023.85	818.73	1851.91	1971.63	176.559	166.478	910.794	-0.46178	0.394903	-1.18039	0.237846	0.99999
RBM15B	225.022	219.364	277.837	393.961	359.258	375.431	356.244	273.128	310.031	-0.46129	0.505193	-0.90382	0.366093	0.99999
MAN1A1	348.164	339.977	584.539	495.565	291.615	206.119	126.56	0	299.067	-0.46123	0.508897	-1.00327	0.315729	0.99999
PPP2R3B	34.5506	56.5372	93.8149	79.3165	73.6554	71.1601	24.9996	54.6256	61.0825	-0.46119	0.626953	-0.7647	0.444448	0.99999
MAP7D1	633.428	523.911	653.096	1058.65	873.343	707.92	1581.22	323.852	794.427	-0.4611	0.418578	-1.10224	0.270357	0.99999
NISCH	232.995	237.456	285.504	424.77	592.25	662.525	159.372	197.693	349.071	-0.46094	0.491887	-0.93111	0.351796	0.99999
AKT2	341.076	364.853	508.315	518.507	640.351	668.66	515.616	271.827	478.651	-0.46041	0.451929	-1.01271	0.311197	0.99999
UBTD1	16.8323	9.04595	36.5337	72.106	0	4.90759	0	83.239	27.8331	-0.46038	0.576555	-1.05482	0.291505	0.99999
CCAR2	355.251	360.33	566.047	491.632	604.275	755.769	254.683	62.4293	431.302	-0.4601	0.464198	-1.0076	0.313648	0.99999
TRIB1	128.457	226.903	307.154	262.859	51.1078	13.4959	278.12	67.6317	166.966	-0.45995	0.576413	-0.88432	0.376522	0.99999
CDK10	181.612	179.411	220.555	376.918	374.29	374.204	0	70.2329	222.153	-0.45967	0.548178	-0.91395	0.360741	0.99999
RPS3	876.168	1175.22	1521.79	1362.15	1833.87	1861.2	1048.42	1452.78	1391.45	-0.45948	0.363293	-1.25945	0.207868	0.99999
KIF13B	295.009	251.779	342.785	497.531	284.099	323.901	187.497	158.674	292.659	-0.45935	0.514159	-0.91495	0.360219	0.99999
DCHS1	16.8323	18.8457	59.0854	45.8856	4.50952	9.81519	0	101.448	32.0527	-0.45927	0.600114	-0.89953	0.36837	0.99999
GSDMD	236.539	188.457	255.285	417.559	332.201	249.06	187.497	63.7299	241.291	-0.4592	0.539211	-0.87857	0.379636	0.99999
MAF	455.359	412.344	574.616	683.04	587.74	499.348	1026.54	379.778	577.346	-0.45876	0.434244	-1.05286	0.292404	0.99999
AC026748.3	12.4028	17.3381	36.5337	49.8186	28.5603	19.6304	65.6238	0	28.7385	-0.45874	0.591608	-0.8543	0.392939	0.99999
GIPC1	123.142	77.6444	141.625	206.485	288.609	168.085	39.0618	0	130.582	-0.45854	0.600771	-0.85955	0.390039	0.99999
PLA2G6	88.5913	82.9212	142.526	152.078	321.679	409.784	0	0	149.697	-0.45842	0.58913	-0.88765	0.37473	0.99999
MAN1C1	105.424	74.6291	152.449	162.566	111.235	234.338	54.6865	0	111.916	-0.45839	0.608672	-0.83969	0.401079	0.99999
MAZ	661.777	649.047	772.169	1137.96	1097.32	1149.6	1081.23	422.698	871.476	-0.45812	0.398855	-1.14589	0.251841	0.99999
RTEL1	135.545	158.304	256.638	230.083	249.526	258.876	43.7492	0	166.59	-0.45805	0.575085	-0.88543	0.375927	0.99999
CD300C	57.5843	42.2144	82.0881	116.025	0	0	239.058	163.877	87.6059	-0.45789	0.624005	-0.86761	0.38561	0.99999
C6orf47	100.108	92.721	141.173	181.576	192.406	169.312	0	258.821	142.015	-0.45781	0.590591	-0.82628	0.408643	0.99999
PLXNA2	77.9603	48.9989	95.6191	209.107	12.0254	12.269	82.811	0	67.3489	-0.45769	0.627244	-0.94502	0.344649	0.99999
LASP1	1481.25	1280	1768.95	2133.68	1984.19	2116.4	2423.39	1549.03	1842.11	-0.4575	0.343177	-1.32823	0.184101	0.99999
ZNHIT2	2.65774	6.78446	20.7475	53.0962	7.51586	29.4456	0	0	15.0309	-0.45748	0.508073	-1.15567	0.247816	0.99999
NNT-AS1	21.2619	43.7221	46.9075	98.9818	46.5983	58.8911	67.1863	0	47.9436	-0.45744	0.622459	-0.80895	0.418542	0.99999
CSNK1D	432.325	464.359	649.488	643.054	957.52	734.912	190.622	719.237	598.94	-0.4574	0.427857	-1.06774	0.285637	0.99999
CHD6	240.082	259.317	386.084	369.051	332.201	359.481	126.56	120.957	274.217	-0.45731	0.516247	-0.90486	0.365537	0.99999
PDK4	67.3294	30.907	97.8742	218.284	0	0	0	39.0183	56.6767	-0.45719	0.621077	-1.13626	0.255849	0.99999
DOT1L	306.526	367.115	548.005	442.468	449.448	450.272	399.993	336.858	412.586	-0.45707	0.473025	-0.96794	0.333074	0.99999
DDRGK1	105.424	103.275	104.189	283.835	145.808	87.1098	107.811	137.865	134.414	-0.45607	0.597386	-0.78485	0.432543	0.99999
ZNF394	146.176	170.365	198.455	317.266	160.839	312.859	7.81236	150.871	183.08	-0.45603	0.56271	-0.8548	0.392661	0.99999
SNX17	287.922	254.04	456.446	338.898	291.615	256.422	593.739	903.924	422.876	-0.45597	0.467213	-0.96268	0.335707	0.99999
IRF5	271.089	180.165	281.896	403.793	99.2093	114.102	365.618	435.704	268.947	-0.45547	0.529099	-0.88346	0.376986	0.99999
RPUSD1	39.8661	49.7527	75.3226	83.9051	96.203	66.2525	60.9364	91.0427	70.4101	-0.45528	0.625364	-0.7111	0.477021	0.99999
VAMP8	281.72	200.518	225.517	568.981	151.82	191.396	634.364	590.477	355.599	-0.45493	0.518731	-0.88959	0.373685	0.99999
POLD2	54.9266	117.597	142.076	133.068	72.1522	78.5215	89.0609	158.674	105.76	-0.45468	0.611085	-0.76945	0.441627	0.99999
KIFC2	52.2689	76.1367	86.1474	136.346	261.552	187.715	79.6861	0	109.981	-0.45458	0.6094	-0.7888	0.430229	0.99999
TGFBI	1431.63	560.095	1257.03	1396.89	84.1776	52.7566	1106.23	976.758	858.196	-0.45453	0.433438	-1.11978	0.262807	0.99999
C2CD2L	236.539	150.012	230.027	382.161	121.757	177.9	384.368	49.4232	216.524	-0.45355	0.555597	-0.85874	0.390485	0.99999
ECI1	57.5843	55.0295	93.8149	140.934	66.1396	55.2104	62.4989	0	66.4015	-0.45348	0.627079	-0.83057	0.406214	0.99999
SHB	23.0337	7.53829	38.7889	45.2301	4.50952	0	62.4989	59.828	30.1784	-0.45333	0.591924	-0.92131	0.356887	0.99999
MRPL11	62.0139	60.3063	84.3432	180.265	40.5856	87.1098	0	62.4293	72.1316	-0.45254	0.626529	-0.83957	0.40115	0.99999
LRP10	597.105	597.033	778.032	925.578	1385.92	1304.19	773.424	369.373	841.333	-0.45217	0.395875	-1.1364	0.255788	0.99999
PRKCB	373.855	505.065	549.81	698.117	596.759	792.576	1003.11	771.262	661.319	-0.45214	0.417852	-1.06757	0.285714	0.99999
NOL6	142.632	169.612	198.455	286.457	141.298	188.942	179.684	283.533	198.827	-0.45213	0.553129	-0.81753	0.413626	0.99999
TMEM143	11.5169	16.5842	46.4564	32.1199	13.5285	46.6221	78.1236	0	30.619	-0.45167	0.595341	-0.83804	0.402008	0.99999
AATF	221.478	214.841	216.496	510.641	217.96	246.607	324.994	127.46	260.06	-0.45163	0.535734	-0.86165	0.388881	0.99999
NEK6	364.11	217.857	461.858	388.061	108.228	144.774	334.369	369.373	298.579	-0.45129	0.508833	-0.91279	0.361351	0.99999
TBKBP1	22.1478	36.1838	30.6703	110.125	93.1967	103.059	49.9991	0	55.6728	-0.45079	0.625706	-0.76721	0.442955	0.99999
GGA1	321.586	239.718	337.824	508.019	375.793	326.355	204.684	278.33	324.039	-0.45033	0.507459	-0.90083	0.367679	0.99999
APH1A	324.244	245.748	368.945	456.889	378.799	403.65	617.177	494.232	411.211	-0.45029	0.476087	-0.93505	0.349761	0.99999
UVSSA	103.652	116.844	145.684	225.495	246.52	240.472	114.061	0	149.091	-0.45024	0.585982	-0.83074	0.406121	0.99999
NSUN5	56.6984	48.9989	59.5364	140.279	111.235	172.993	46.8742	61.1287	87.2178	-0.44998	0.620946	-0.72447	0.468778	0.99999
RING1	70.873	67.8446	101.031	161.255	126.266	77.2946	109.373	0	89.2423	-0.44972	0.620592	-0.80754	0.419356	0.99999
BOP1	65.5575	92.721	140.271	148.145	102.216	125.144	51.5616	0	90.702	-0.44966	0.619506	-0.8225	0.410794	0.99999
COMT	309.184	166.596	285.504	442.468	145.808	146.001	140.623	236.711	234.112	-0.44966	0.550339	-0.86597	0.386509	0.99999
CDC37	419.923	324.9	394.203	741.38	473.499	392.608	440.617	534.551	465.21	-0.44916	0.477277	-0.94767	0.343299	0.99999
RIC8A	200.216	237.456	330.156	302.845	408.863	449.045	443.742	543.655	364.497	-0.44853	0.485559	-0.89986	0.368192	0.99999
ZBTB48	99.2222	91.2133	140.271	184.853	204.431	165.631	0	119.656	125.66	-0.4482	0.600451	-0.81171	0.416956	0.99999
LTBR	240.968	99.5054	192.591	389.372	0	0	356.244	416.195	211.859	-0.44813	0.579503	-0.97608	0.329024	0.99999
CD7	28.3492	55.7833	45.5544	87.1826	97.7062	153.362	123.435	232.809	103.023	-0.44769	0.611196	-0.66112	0.508537	0.99999
CHST15	121.37	188.457	264.757	277.936	1.50317	9.81519	274.995	0	142.354	-0.44729	0.59083	-0.94952	0.342356	0.99999
RPL27A	844.275	1144.31	1501.94	1282.17	1190.51	1154.51	1187.48	1272	1197.15	-0.44693	0.376104	-1.18939	0.234287	0.99999
CIRBP	353.479	350.53	426.678	620.767	538.135	628.172	73.4362	343.361	416.82	-0.44687	0.471581	-0.9628	0.335646	0.99999
NOS3	5.31548	10.5536	37.4358	22.9428	51.1078	71.1601	0	0	24.8145	-0.44687	0.564217	-0.95316	0.340509	0.99999
DDX51	42.5238	63.3216	132.153	79.3165	79.6681	90.7905	0	87.1409	71.8643	-0.44644	0.626693	-0.80674	0.419817	0.99999
QARS	275.519	369.376	453.288	483.765	511.078	439.23	170.31	218.502	365.134	-0.44629	0.48412	-0.9335	0.350563	0.99999
FAM234A	93.9068	93.4748	128.094	166.499	162.343	161.951	132.81	218.502	144.697	-0.44561	0.585197	-0.74103	0.458672	0.99999
FLOT1	202.874	204.288	292.27	289.079	437.423	260.103	556.24	1338.33	447.575	-0.4456	0.460766	-0.93434	0.350129	0.99999
FASTK	86.8195	122.12	130.8	225.495	172.865	166.858	164.06	0	133.627	-0.44545	0.594899	-0.81419	0.415536	0.99999
CIB1	116.055	131.92	153.351	235.983	156.33	214.707	124.998	249.717	172.883	-0.44506	0.56838	-0.7744	0.438692	0.99999
CCR6	31.0069	98.7516	96.5211	92.4267	299.131	315.313	107.811	0	130.12	-0.44505	0.605611	-0.7903	0.429351	0.99999
OS9	872.624	747.044	888.987	1489.32	727.535	856.375	999.982	600.882	897.843	-0.44476	0.408194	-1.10032	0.271192	0.99999
TIMP1	308.298	180.919	244.911	515.23	163.846	158.27	468.742	625.593	333.226	-0.44368	0.524958	-0.86485	0.38712	0.99999
IBA57	28.3492	57.291	65.3998	73.417	90.1903	143.547	89.0609	66.3311	76.6983	-0.44356	0.624061	-0.68005	0.496474	0.99999
ACVR2B	28.3492	21.861	43.7502	45.2301	96.203	126.371	51.5616	46.822	57.5185	-0.44351	0.626882	-0.64826	0.516814	0.99999
RAB13	94.7927	42.2144	85.2453	128.48	0	0	859.36	431.802	205.237	-0.44342	0.574942	-0.8757	0.381196	0.99999
CHST7	22.1478	33.1685	50.9668	85.2161	75.1586	110.421	0	0	47.1348	-0.44316	0.618838	-0.8542	0.392995	0.99999
PRKRIP1	112.511	129.659	127.191	277.936	255.539	268.691	96.8733	67.6317	167.004	-0.44314	0.574912	-0.77569	0.43793	0.99999
BX255925.3	41.6379	33.1685	72.6164	118.647	60.1269	74.8408	0	0	50.1297	-0.44278	0.621059	-0.90126	0.367451	0.99999
RPL3	1335.07	1843.11	2354.39	2040.6	2232.21	2299.21	2115.59	1541.22	1970.17	-0.44242	0.345878	-1.27843	0.201098	0.99999
MAF1	188.699	144.735	204.769	321.199	207.438	246.607	131.248	85.8402	191.317	-0.44239	0.562703	-0.80925	0.418373	0.99999
DLG5	38.0943	36.9376	53.2219	78.0055	246.52	265.01	45.3117	0	95.3877	-0.44233	0.618428	-0.73292	0.463606	0.99999
MATN2	0.885913	0	20.2965	0	9.01903	11.0421	0	74.1347	14.4223	-0.4423	0.452708	-0.75009	0.453203	0.99999
CR2	6.20139	8.29212	81.637	15.0767	15.0317	0	0	61.1287	23.421	-0.44221	0.554479	-1.06931	0.284931	0.99999
OAZ1	1352.79	1074.96	1441.5	1973.08	799.687	777.854	3426.5	3418	1783.05	-0.44161	0.355643	-1.23953	0.215151	0.99999
BCL2L12	26.5774	25.6302	52.3199	138.968	12.0254	29.4456	0	0	35.6208	-0.44148	0.599993	-0.99144	0.321469	0.99999
GCN1	613.938	685.23	1061.73	822.008	963.533	1040.41	79.6861	76.736	667.909	-0.44144	0.421516	-1.08557	0.277668	0.99999
UBXN1	146.176	138.704	197.553	241.883	181.884	188.942	198.434	130.061	177.955	-0.44081	0.56503	-0.78215	0.434126	0.99999
PTOV1-AS2	51.3829	42.9682	55.4771	159.289	157.833	231.884	0	0	87.3542	-0.44077	0.625504	-0.86024	0.389656	0.99999
LTBP3	48.7252	59.5525	57.2812	148.8	111.235	85.8829	124.998	33.8158	83.7863	-0.44053	0.621497	-0.70552	0.480487	0.99999
H2AFJ	81.504	36.1838	78.0288	103.57	66.1396	52.7566	184.372	251.018	106.697	-0.44043	0.612855	-0.71093	0.477128	0.99999
RPTOR	245.398	256.302	339.177	399.86	599.766	429.414	201.559	81.9384	319.177	-0.44035	0.498836	-0.89064	0.373125	0.99999
ADAM19	629.884	1295.83	1639.06	1016.04	2723.75	2691.82	420.305	286.134	1337.85	-0.44032	0.41632	-1.07688	0.281535	0.99999
TRMT61A	20.376	27.8917	24.8068	84.5606	57.1205	50.3028	35.9369	84.5396	48.1919	-0.44021	0.623704	-0.67394	0.500347	0.99999
TRADD	71.7589	75.3829	85.2453	160.6	184.89	182.808	104.686	93.6439	119.877	-0.44006	0.60193	-0.7099	0.477765	0.99999
POLR3H	74.4167	94.9824	74.8715	262.859	111.235	141.093	46.8742	79.3372	110.709	-0.44001	0.609833	-0.7457	0.455848	0.99999
HTATIP2	100.108	91.9671	128.995	197.308	63.1332	40.4877	184.372	88.4415	111.852	-0.43986	0.60575	-0.75839	0.448216	0.99999
SPINT2	82.3899	48.245	86.5984	131.102	3.00634	36.807	232.808	295.238	114.524	-0.43958	0.608554	-0.76682	0.443191	0.99999
FAM43A	16.8323	29.3993	56.3792	61.6178	16.5349	0	0	157.374	42.2672	-0.43942	0.612512	-0.88489	0.376213	0.99999
SLC45A3	23.9196	8.29212	47.8095	81.9386	3.00634	0	0	57.2268	27.7741	-0.43917	0.575152	-1.09479	0.273608	0.99999
BSCL2	72.6449	68.5984	108.248	150.112	57.1205	107.967	162.497	0	90.8984	-0.43868	0.619667	-0.78998	0.429537	0.99999
ARID5A	272.861	352.038	506.961	404.449	252.533	354.574	592.177	180.785	364.547	-0.43864	0.48873	-0.90829	0.363726	0.99999
KIF3C	48.7252	31.6608	80.735	51.1297	66.1396	120.236	139.06	135.263	84.1187	-0.43846	0.620558	-0.64994	0.515734	0.99999
STXBP2	432.325	304.547	507.413	531.617	499.053	402.423	676.551	551.458	488.173	-0.43834	0.454892	-0.95805	0.338036	0.99999
IL21R	292.351	453.805	643.625	439.191	682.44	808.526	210.934	88.4415	452.414	-0.43805	0.477281	-0.94	0.34722	0.99999
RGS14	139.974	166.596	170.491	293.012	700.478	639.214	74.9987	105.349	286.264	-0.43798	0.514995	-0.8373	0.402426	0.99999
KLF11	131.115	79.152	103.738	281.213	82.6744	34.3532	160.935	208.098	135.16	-0.43753	0.60315	-0.78287	0.433706	0.99999
CABIN1	594.447	560.095	765.404	879.037	1059.74	1149.6	260.933	161.276	678.816	-0.43736	0.416421	-1.06373	0.287452	0.99999
TNKS1BP1	55.8125	76.8906	124.034	112.748	36.0761	69.9332	46.8742	74.1347	74.5629	-0.43734	0.624149	-0.74189	0.458154	0.99999
TSR2	77.9603	79.9059	88.4025	178.298	90.1903	139.866	71.8737	270.527	124.628	-0.43733	0.59976	-0.71894	0.472178	0.99999
ANO8	63.7857	61.0601	48.7116	270.725	180.381	188.942	0	45.5213	107.391	-0.43724	0.619809	-0.81835	0.413158	0.99999
PPP1R37	102.766	76.1367	216.496	92.4267	184.89	114.102	117.185	76.736	122.592	-0.43723	0.599916	-0.72707	0.467182	0.99999
KRT1	0	0	0	21.6318	0	0	60.9364	74.1347	19.5879	-0.43688	0.442869	-1.10976	0.267104	0.99999
TADA3	253.371	244.241	285.955	445.09	332.201	371.75	623.426	662.01	402.256	-0.43673	0.478441	-0.89399	0.371325	0.99999
GAB2	333.989	211.072	281.445	599.79	9.01903	15.9497	589.052	507.238	318.444	-0.43628	0.526761	-0.91982	0.357667	0.99999
MAP3K11	554.581	402.545	503.353	907.224	634.338	368.07	965.608	742.648	634.796	-0.43618	0.449893	-0.97192	0.33109	0.99999
LEMD2	186.928	171.119	204.318	350.697	348.736	382.792	181.247	79.3372	238.147	-0.43539	0.539004	-0.81384	0.415737	0.99999
CCL7	7.0873	20.3534	32.4744	45.8856	0	0	59.3739	74.1347	29.9137	-0.43486	0.584262	-0.89414	0.371246	0.99999
ARRB2	749.482	532.203	722.104	1094.04	729.038	845.333	1496.85	1230.38	924.929	-0.43475	0.410943	-1.05121	0.293163	0.99999
SYK	525.346	506.573	870.043	640.432	7.51586	6.13449	1557.79	1080.81	649.33	-0.43462	0.422812	-1.09501	0.273514	0.99999
IL4R	504.97	404.052	705.416	586.025	647.867	498.121	418.743	495.532	532.591	-0.43462	0.439897	-0.99022	0.322068	0.99999
NRIP3	19.4901	17.3381	51.4178	26.2203	0	15.9497	204.684	84.5396	52.4549	-0.43433	0.624423	-0.71666	0.473587	0.99999
SUMO3	198.445	162.073	252.579	273.347	147.311	106.74	373.431	719.237	279.145	-0.43423	0.516435	-0.83405	0.404251	0.99999
EIF3A	962.101	1003.35	1017.53	1870.17	937.979	1010.96	835.923	1108.12	1093.27	-0.4341	0.387675	-1.12739	0.25958	0.99999
SNF8	110.739	110.059	196.65	163.877	114.241	94.4712	59.3739	106.65	119.508	-0.43379	0.599882	-0.7515	0.45235	0.99999
NACC2	170.981	109.305	162.372	299.567	105.222	130.051	84.3735	140.466	150.292	-0.43373	0.589338	-0.78169	0.434396	0.99999
SLC41A1	61.128	95.7363	198.906	79.3165	175.871	193.85	45.3117	127.46	122.197	-0.43356	0.607656	-0.73013	0.46531	0.99999
SYNGR2	492.567	361.838	540.789	689.595	126.266	171.766	868.735	482.526	466.76	-0.43346	0.463807	-0.95864	0.33774	0.99999
SPTBN1	707.844	976.208	1216.44	1117.64	1178.49	1225.67	595.302	794.673	976.533	-0.43322	0.389178	-1.11749	0.263785	0.99999
HHIPL1	6.20139	9.04595	18.9434	60.3068	0	0	106.248	0	25.0932	-0.43215	0.553516	-1.01098	0.312027	0.99999
PLEKHO2	783.147	592.51	643.625	1464.41	459.971	520.205	1601.53	760.857	853.282	-0.43214	0.437599	-1.00158	0.316545	0.99999
IKZF4	41.6379	37.6914	48.2606	103.57	64.6364	45.3952	139.06	49.4232	66.2094	-0.43177	0.626669	-0.68324	0.494457	0.99999
NOB1	84.1617	107.797	148.841	152.078	106.725	143.547	142.185	123.558	126.112	-0.4315	0.596223	-0.72101	0.470906	0.99999
CD19	24.8056	174.888	279.641	161.255	0	0	42.1868	0	85.347	-0.4313	0.627836	-1.28286	0.19954	0.99999
OLFML2B	42.5238	27.1378	59.9874	95.7043	0	0	135.935	114.454	59.4678	-0.43126	0.625811	-0.84757	0.396679	0.99999
RASSF4	747.71	460.589	828.548	898.702	0	26.9918	948.421	725.74	579.588	-0.43118	0.444202	-1.06594	0.286453	0.99999
CRCP	107.195	110.813	118.171	242.538	139.795	121.463	237.496	118.356	149.478	-0.43113	0.585279	-0.73577	0.46187	0.99999
DEDD2	132.887	138.704	129.447	319.233	344.226	298.136	143.747	171.68	209.758	-0.43104	0.556932	-0.76285	0.445551	0.99999
SRCAP	939.953	1030.48	1236.28	1516.19	1661.01	1986.35	859.36	477.324	1213.37	-0.4308	0.364439	-1.18429	0.236298	0.99999
GPT2	9.74504	16.5842	54.575	36.7085	7.51586	7.36139	57.8115	0	23.7877	-0.43077	0.573346	-0.92003	0.357555	0.99999
MGAT4A	80.6181	77.6444	120.426	110.125	234.495	325.128	349.994	293.938	199.046	-0.43076	0.554403	-0.71461	0.474852	0.99999
CSF1R	1235.85	725.183	1002.65	1970.46	0	0	1939.03	2045.86	1114.88	-0.43072	0.430125	-1.14358	0.252797	0.99999
AGO1	287.922	284.947	360.827	470	339.717	372.977	584.365	286.134	373.361	-0.43066	0.48223	-0.88892	0.374049	0.99999
PNKP	245.398	273.64	376.162	402.482	496.047	518.978	112.498	0	303.151	-0.43059	0.50733	-0.91612	0.359604	0.99999
CD99L2	96.5645	88.9518	172.746	119.303	88.6871	105.513	212.496	225.006	138.658	-0.43055	0.588952	-0.71744	0.473102	0.99999
ZBTB18	56.6984	75.3829	73.9695	144.212	102.216	72.387	298.432	87.1409	113.805	-0.43015	0.604647	-0.68798	0.491467	0.99999
SUSD2	1.77183	2.26149	8.56963	39.3305	30.0634	20.8573	0	0	12.8568	-0.42994	0.485145	-1.14286	0.253095	0.99999
ZNF473	28.3492	39.9529	60.4385	81.9386	22.5476	46.6221	0	132.662	51.5639	-0.42884	0.624623	-0.76693	0.443125	0.99999
FPGS	124.028	174.888	222.359	230.739	154.827	184.035	106.248	149.57	168.337	-0.42876	0.570826	-0.76617	0.443573	0.99999
NOTCH1	604.192	814.135	924.167	1038.33	1379.91	1361.86	301.557	689.323	889.184	-0.42811	0.391049	-1.09682	0.272719	0.99999
KLHL2	92.1349	73.8752	88.8536	211.074	79.6681	40.4877	142.185	140.466	108.593	-0.42668	0.611416	-0.72733	0.467022	0.99999
EXOC8	86.8195	106.29	149.743	152.733	240.507	154.589	82.811	54.6256	128.515	-0.42667	0.594615	-0.72211	0.470229	0.99999
RNF220	170.095	190.719	212.437	328.41	229.985	261.329	490.616	118.356	250.243	-0.42654	0.528874	-0.80143	0.422884	0.99999
RABEP2	76.1885	84.4288	149.292	170.432	114.241	68.7063	0	0	82.9111	-0.42605	0.624686	-0.86457	0.387276	0.99999
CLEC4G	6.20139	0.753829	15.7862	27.5314	4.50952	0	82.811	0	17.1992	-0.42596	0.513691	-1.25177	0.210653	0.99999
CCNY	145.29	143.227	161.47	272.692	142.801	121.463	464.054	635.998	260.874	-0.42591	0.528141	-0.78669	0.431465	0.99999
SEPHS2	157.692	175.642	242.205	243.194	196.916	190.169	498.429	284.834	248.635	-0.42559	0.528136	-0.7912	0.428827	0.99999
WDR13	108.081	91.9671	127.642	217.629	124.763	174.22	165.622	0	126.241	-0.42556	0.60192	-0.78576	0.432006	0.99999
PUSL1	6.20139	22.6149	23.0027	64.8953	42.0888	62.5718	0	0	27.6719	-0.42547	0.57796	-0.88025	0.378723	0.99999
ERI3	58.4702	48.245	81.637	131.757	36.0761	62.5718	124.998	0	67.9694	-0.42542	0.627019	-0.78208	0.434166	0.99999
STAC3	58.4702	52.768	93.3639	102.915	13.5285	11.0421	145.31	137.865	76.9078	-0.42523	0.623252	-0.72457	0.468715	0.99999
CARHSP1	37.2083	101.767	99.6784	123.891	172.865	161.951	37.4993	0	91.8574	-0.42511	0.620807	-0.77677	0.437294	0.99999
TRMT1	76.1885	91.9671	83.8922	225.495	148.814	170.539	23.4371	55.9262	109.532	-0.4251	0.608926	-0.72691	0.46728	0.99999
ACADVL	737.965	610.601	793.368	1159.6	459.971	557.012	337.494	153.472	601.185	-0.42502	0.43858	-1.00521	0.314796	0.99999
CD24	7.97321	16.5842	75.3226	19.0098	0	0	57.8115	107.951	35.5815	-0.42491	0.593264	-0.95521	0.33947	0.99999
RPL12	864.651	1028.22	1381.06	1234.32	910.922	842.879	1440.6	1850.77	1194.18	-0.42475	0.369434	-1.14803	0.250956	0.99999
SNRNP25	27.4633	74.6291	92.9129	100.948	40.5856	36.807	89.0609	0	57.8009	-0.42468	0.62616	-0.81586	0.414583	0.99999
ZNF672	93.0208	101.767	149.743	158.633	139.795	148.455	81.2486	94.9445	120.951	-0.42467	0.598963	-0.71475	0.474761	0.99999
RHOG	436.755	364.099	427.128	742.036	354.749	368.07	1221.85	767.36	585.256	-0.42419	0.448791	-0.94039	0.347017	0.99999
FAM207A	31.8929	42.2144	37.8868	162.566	34.5729	73.6139	48.4366	0	53.898	-0.42407	0.62456	-0.79293	0.42782	0.99999
TEPSIN	84.1617	115.336	171.393	168.466	231.488	212.253	1.56247	0	123.082	-0.42356	0.602276	-0.83186	0.405485	0.99999
BICD2	236.539	199.765	336.922	311.367	243.514	217.161	162.497	113.153	227.615	-0.42354	0.537362	-0.80916	0.418425	0.99999
PWWP3A	152.377	110.813	166.882	267.447	306.647	258.876	35.9369	0	162.372	-0.4234	0.582682	-0.82129	0.411479	0.99999
CTDSPL	38.0943	6.03063	33.3765	90.4602	21.0444	14.7228	107.811	0	38.9424	-0.42316	0.60214	-1.07688	0.281534	0.99999
TMEM79	18.6042	18.8457	34.2785	62.9288	27.0571	57.6642	48.4366	0	33.4769	-0.42294	0.602877	-0.77591	0.4378	0.99999
TNFRSF25	177.183	226.903	211.986	439.846	793.675	631.853	0	0	310.181	-0.42288	0.513438	-0.93053	0.352098	0.99999
PLA2G2D	206.418	165.842	274.228	414.281	0	0	215.621	0	159.549	-0.42258	0.589474	-0.9841	0.325065	0.99999
ACBD4	29.2351	36.9376	24.8068	179.609	60.1269	44.1683	137.498	0	64.0477	-0.42257	0.626538	-0.77727	0.437001	0.99999
CYC1	100.994	120.613	155.607	192.72	93.1967	82.2022	254.683	67.6317	133.456	-0.42237	0.591104	-0.73028	0.465221	0.99999
RASA1	128.457	158.304	168.686	302.845	82.6744	131.278	95.3108	61.1287	141.086	-0.42223	0.587192	-0.76195	0.446087	0.99999
KAT2A	90.3631	76.8906	111.405	166.499	43.592	88.3367	142.185	113.153	104.053	-0.42186	0.610543	-0.70857	0.478594	0.99999
SLC9A7	54.9266	67.0908	131.702	125.202	19.5412	23.3111	0	49.4232	58.8996	-0.42125	0.626917	-0.82845	0.407414	0.99999
FADS3	40.752	30.1532	93.8149	47.1966	67.6427	92.0174	4.68742	53.325	53.6987	-0.42122	0.626321	-0.69839	0.484936	0.99999
PRR7	9.74504	6.78446	18.0413	57.6848	67.6427	31.8994	0	0	23.9747	-0.42097	0.559497	-0.948	0.343132	0.99999
LDLRAP1	128.457	62.5678	165.98	108.159	282.596	290.775	56.249	239.312	166.762	-0.42074	0.572749	-0.70797	0.478966	0.99999
DAGLA	130.229	65.5831	92.4618	278.591	28.5603	24.538	145.31	219.803	123.135	-0.42049	0.611743	-0.78817	0.430599	0.99999
CHMP4B	217.049	205.042	269.267	351.353	213.45	241.699	418.743	182.085	262.336	-0.42005	0.523341	-0.80436	0.421192	0.99999
RPL19	1260.65	1618.47	1909.22	2003.89	1658	1893.1	2115.59	2791.11	1906.26	-0.41958	0.336788	-1.24017	0.214911	0.99999
ARAP1	1483.9	925.702	1363.02	1954.73	774.134	793.803	1757.78	1425.47	1309.82	-0.41954	0.391581	-1.08502	0.277914	0.99999
TESC	18.6042	42.2144	75.3226	53.0962	70.6491	66.2525	43.7492	0	46.236	-0.41948	0.61954	-0.78838	0.430474	0.99999
NR1H2	209.961	158.304	207.475	342.175	181.884	168.085	310.932	526.747	263.195	-0.41904	0.532049	-0.78464	0.432663	0.99999
VOPP1	479.279	577.433	691.885	776.778	620.81	733.685	442.18	1011.87	666.74	-0.41892	0.416716	-1.00252	0.316091	0.99999
AXIN2	0.885913	9.04595	9.02067	20.9763	76.6618	49.0759	0	0	20.7083	-0.41878	0.536804	-0.94387	0.345236	0.99999
CCDC159	29.2351	34.6761	79.3819	61.6178	55.6174	71.1601	28.1245	0	44.9766	-0.41804	0.6199	-0.76799	0.442495	0.99999
GDI1	448.272	357.315	523.65	601.101	757.599	640.441	654.676	330.355	539.176	-0.41781	0.443546	-0.93611	0.349217	0.99999
PIK3CD	574.072	822.427	997.686	901.98	1841.39	2039.11	535.928	604.784	1039.67	-0.41768	0.386792	-1.07318	0.283189	0.99999
TMEM154	50.497	110.813	123.132	137.001	192.406	96.925	98.4357	0	101.151	-0.41739	0.615915	-0.76216	0.445967	0.99999
NELFE	132.887	90.4595	167.784	182.887	115.744	105.513	120.31	55.9262	121.439	-0.41657	0.599966	-0.72334	0.469472	0.99999
SLC43A2	411.949	288.716	395.556	747.935	6.01269	4.90759	146.872	176.883	272.354	-0.41615	0.53715	-0.92532	0.354798	0.99999
AC068580.1	9.74504	6.78446	34.7296	74.0725	4.50952	9.81519	0	0	17.457	-0.4161	0.525892	-1.10411	0.269546	0.99999
THAP8	4.42956	16.5842	10.3738	78.0055	7.51586	11.0421	0	41.6195	21.1963	-0.41578	0.561223	-0.83619	0.403049	0.99999
TSEN54	35.4365	50.5065	95.6191	57.0292	189.4	229.43	40.6243	0	87.2557	-0.41558	0.622742	-0.71727	0.473207	0.99999
CCDC102A	15.9464	19.5996	47.8095	37.364	43.592	22.0842	87.4984	0	34.2368	-0.41548	0.604426	-0.75098	0.452666	0.99999
SRXN1	158.578	119.105	156.96	253.026	61.63	72.387	729.674	634.697	273.257	-0.41489	0.528373	-0.77841	0.436326	0.99999
CEP68	46.9534	46.7374	52.7709	137.657	109.731	101.833	114.061	0	76.2179	-0.41486	0.626029	-0.72835	0.4664	0.99999
GYS1	83.2758	151.52	156.509	175.021	342.723	301.817	176.559	137.865	190.661	-0.41483	0.561185	-0.71645	0.473713	0.99999
METTL25	6.20139	24.8763	62.2426	44.5746	52.611	20.8573	0	0	26.4204	-0.41468	0.569264	-1.02942	0.303284	0.99999
NAA60	133.773	142.474	198.455	221.562	246.52	165.631	31.2494	187.288	165.869	-0.41437	0.571217	-0.74318	0.45737	0.99999
MBD1	228.565	315.101	325.646	467.378	335.207	301.817	143.747	136.564	281.753	-0.41409	0.51273	-0.82773	0.407824	0.99999
OAZ2	341.076	223.887	299.937	574.881	81.1713	101.833	260.933	277.03	270.094	-0.41408	0.537056	-0.82695	0.408268	0.99999
AP2S1	166.552	110.813	145.233	300.223	46.5983	87.1098	295.307	292.637	180.559	-0.4137	0.575898	-0.74858	0.454108	0.99999
SOGA1	423.466	247.256	384.731	636.499	27.0571	11.0421	378.118	208.098	289.533	-0.41357	0.529366	-0.88629	0.375461	0.99999
RPL28	675.066	805.089	797.427	1277.59	853.802	893.182	1671.85	2169.42	1142.93	-0.41338	0.373325	-1.09459	0.273695	0.99999
EMILIN1	6.20139	6.78446	27.513	30.8089	0	0	6.24989	74.1347	18.9615	-0.41325	0.536422	-0.94203	0.346178	0.99999
CCDC183-AS1	9.74504	16.5842	32.4744	72.106	39.0825	15.9497	0	0	23.2427	-0.41323	0.560489	-0.92515	0.35489	0.99999
SPINT1	85.9335	20.3534	100.58	108.159	30.0634	12.269	45.3117	0	50.3338	-0.41301	0.621881	-0.90791	0.363926	0.99999
RUBCN	444.728	409.329	543.044	666.652	363.768	384.019	474.992	420.097	463.329	-0.41252	0.457796	-0.91048	0.36257	0.99999
CIAO2B	38.9802	60.3063	69.9102	96.3598	66.1396	46.6221	54.6865	146.969	72.4967	-0.41251	0.624753	-0.65423	0.512962	0.99999
SH3BP2	986.021	724.429	1053.16	1297.25	1041.7	885.821	742.174	884.415	951.872	-0.41217	0.395872	-1.04759	0.294827	0.99999
PTPN1	453.587	574.418	644.527	780.711	521.601	382.792	534.365	1127.63	627.454	-0.41189	0.422698	-0.97526	0.329431	0.99999
MCOLN1	247.17	129.659	256.638	296.29	22.5476	39.2608	193.747	366.772	194.01	-0.4117	0.562573	-0.79462	0.426832	0.99999
IRF2BP1	31.0069	34.6761	81.186	82.5941	40.5856	76.0677	0	0	43.2646	-0.41155	0.614635	-0.84731	0.396824	0.99999
DAPK1	612.166	336.962	567.4	812.175	7.51586	3.6807	876.547	269.226	435.709	-0.41151	0.489647	-0.95918	0.337469	0.99999
BTG1	193.129	214.087	289.563	299.567	365.271	388.927	223.434	83.239	257.152	-0.41127	0.52376	-0.78903	0.430097	0.99999
MAP3K6	38.0943	40.7068	40.142	148.145	103.719	96.925	39.0618	0	63.3492	-0.41119	0.626975	-0.74833	0.454261	0.99999
EFCAB2	2.65774	9.04595	41.044	10.4881	30.0634	19.6304	0	57.2268	21.2696	-0.41085	0.552647	-0.9494	0.342419	0.99999
GOLGA3	578.501	656.585	898.458	812.175	959.024	956.981	354.681	517.643	716.756	-0.41073	0.411483	-1.00302	0.315853	0.99999
FCAR	2.65774	6.78446	32.0234	11.7991	0	0	0	167.779	27.6304	-0.41067	0.557739	-1.02136	0.307083	0.99999
C1S	62.8998	41.4606	96.9722	121.269	3.00634	6.13449	167.185	0	62.3659	-0.41064	0.627292	-0.84508	0.398067	0.99999
KIAA0513	158.578	147.75	145.684	356.597	118.751	77.2946	342.181	316.048	207.861	-0.4097	0.55983	-0.74333	0.457285	0.99999
DNM2	949.698	960.378	1161.86	1475.55	1573.82	1633	862.485	491.63	1138.55	-0.40963	0.371338	-1.10614	0.268667	0.99999
MOB3A	516.487	655.077	888.085	721.715	1486.64	1518.9	603.114	442.207	854.028	-0.40962	0.402207	-1.01118	0.311929	0.99999
CAPN10	84.1617	125.136	155.607	171.743	293.118	215.934	0	81.9384	140.955	-0.40948	0.591006	-0.75527	0.450087	0.99999
DAPK3	72.6449	78.3982	99.2273	165.188	79.6681	84.656	3.12494	143.067	90.7468	-0.40936	0.617503	-0.72127	0.470745	0.99999
GPSM3	392.459	440.236	542.142	593.891	971.049	1112.8	1014.04	1499.6	820.778	-0.40924	0.397389	-1.00101	0.31682	0.99999
ZNF687	123.142	112.32	160.117	204.519	187.897	190.169	34.3744	128.76	142.662	-0.40915	0.586434	-0.71506	0.474574	0.99999
CORO1A	1506.94	2145.4	2487	2401.13	3908.25	3996.01	1014.04	1623.16	2385.24	-0.40875	0.332649	-1.22809	0.219413	0.99999
FAM160B2	114.283	112.32	142.978	232.05	290.112	231.884	34.3744	0	144.75	-0.40851	0.589707	-0.77625	0.437602	0.99999
CHTF18	81.504	78.3982	242.656	106.848	90.1903	51.5297	0	0	81.3907	-0.40822	0.625865	-0.86142	0.389007	0.99999
POLD4	105.424	101.013	200.259	146.178	154.827	141.093	89.0609	0	117.232	-0.40813	0.604933	-0.75901	0.447844	0.99999
EFNB1	94.7927	18.8457	62.2426	130.446	7.51586	26.9918	204.684	44.2207	73.7174	-0.40805	0.626964	-0.85257	0.393899	0.99999
GGA2	520.031	424.406	684.217	626.666	350.239	428.188	478.116	795.973	538.48	-0.40772	0.439155	-0.93346	0.350585	0.99999
AGAP1	10.631	18.8457	25.2579	67.5174	75.1586	41.7146	0	0	29.8906	-0.40756	0.585531	-0.83022	0.406412	0.99999
SUFU	113.397	116.844	174.099	169.777	261.552	148.455	148.435	130.061	157.827	-0.40749	0.576292	-0.69769	0.48537	0.99999
HAGHL	2.65774	11.3074	18.0413	19.0098	15.0317	4.90759	114.061	0	23.127	-0.40744	0.565398	-0.84234	0.399597	0.99999
VEGFA	31.0069	34.6761	62.2426	71.4504	4.50952	0	35.9369	197.693	54.6894	-0.407	0.625905	-0.75684	0.449145	0.99999
C7orf50	38.0943	45.9836	62.2426	84.5606	57.1205	31.8994	126.56	57.2268	62.961	-0.40677	0.626784	-0.64363	0.519818	0.99999
SEC14L1	427.01	417.621	529.513	667.308	267.565	321.447	667.176	282.232	447.484	-0.40666	0.46105	-0.89633	0.370078	0.99999
NCF4	197.559	148.504	204.318	298.256	91.6935	63.7987	507.803	720.538	279.059	-0.40651	0.5232	-0.77948	0.435696	0.99999
EP400	492.567	551.049	701.357	738.758	1013.14	1055.13	359.369	348.563	657.492	-0.40634	0.418051	-0.97245	0.330825	0.99999
FOXO3	147.061	137.951	145.233	309.4	141.298	236.791	160.935	206.797	185.683	-0.40612	0.567551	-0.71892	0.472188	0.99999
VPS28	182.498	143.227	184.022	320.544	178.877	316.54	273.433	14.3067	201.681	-0.40595	0.559173	-0.76039	0.447023	0.99999
GLYR1	310.955	324.9	514.178	391.994	440.429	424.507	267.183	300.441	371.823	-0.40533	0.483129	-0.84302	0.399217	0.99999
IFITM10	18.6042	11.3074	38.3378	124.547	1.50317	8.58829	0	0	25.3609	-0.40531	0.565739	-1.10169	0.270599	0.99999
PPP1R35	29.2351	45.9836	41.044	171.088	66.1396	71.1601	0	0	53.0813	-0.40525	0.622629	-0.832	0.405406	0.99999
CDK4	151.491	155.289	321.136	169.777	150.317	79.7484	93.7483	202.895	165.55	-0.40518	0.575613	-0.73369	0.46314	0.99999
CACNA1I	0	0	17.1393	0	88.6871	28.2187	0	0	16.7556	-0.40516	0.428128	-1.05212	0.292745	0.99999
LINC01862	0	0	4.96137	26.2203	42.0888	19.6304	0	0	11.6126	-0.40485	0.426225	-1.74377	0.081199	0.99999
ZNF358	15.9464	8.29212	16.6882	34.0864	3.00634	0	170.31	140.466	48.5994	-0.40485	0.619988	-0.7057	0.480377	0.99999
E2F4	209.961	198.257	288.661	288.424	368.277	279.733	351.556	384.981	296.231	-0.40435	0.507585	-0.7802	0.435271	0.99999
RTL8C	54.9266	17.3381	55.4771	58.3403	19.5412	25.7649	142.185	98.8463	59.0524	-0.40417	0.626716	-0.67202	0.501573	0.99999
LENG1	15.9464	23.3687	28.4151	72.7615	73.6554	29.4456	0	28.6134	34.0258	-0.40346	0.604046	-0.73797	0.460534	0.99999
ALAD	85.0476	88.198	87.9515	205.174	138.292	107.967	201.559	59.828	121.752	-0.40282	0.602313	-0.67017	0.502747	0.99999
FOXP3	59.3561	74.6291	151.998	184.853	0	13.4959	0	0	60.5416	-0.40277	0.626176	-0.96814	0.332973	0.99999
TIMM44	50.497	83.675	156.96	73.417	82.6744	79.7484	45.3117	193.791	95.7592	-0.40257	0.618596	-0.67565	0.499264	0.99999
ZNF703	45.1816	20.3534	39.6909	97.6708	12.0254	0	112.498	176.883	63.0379	-0.40251	0.626416	-0.77618	0.437644	0.99999
MRPL21	25.6915	39.1991	61.3405	73.417	34.5729	103.059	29.687	0	45.8709	-0.40217	0.620836	-0.73822	0.460378	0.99999
NDRG2	57.5843	27.8917	41.044	131.757	21.0444	2.4538	314.057	83.239	84.8839	-0.40208	0.625217	-0.74695	0.455095	0.99999
SH3D19	0	0.753829	2.25517	5.89958	4.50952	1.2269	0	68.9323	10.4472	-0.40171	0.450389	-1.02743	0.304218	0.99999
KATNB1	69.9871	57.291	107.797	100.293	57.1205	119.009	62.4989	83.239	82.1544	-0.40152	0.620952	-0.65172	0.514585	0.99999
MAST2	209.075	139.458	315.272	199.93	87.184	136.186	268.745	226.306	197.77	-0.40125	0.552997	-0.73795	0.460545	0.99999
HYOU1	506.742	722.168	1016.18	711.882	511.078	587.684	335.932	153.472	568.142	-0.40105	0.449976	-0.925	0.354967	0.99999
TCF4	147.947	327.162	370.298	320.544	25.5539	7.36139	293.745	126.159	202.346	-0.40089	0.562988	-0.8233	0.410339	0.99999
GM2A	907.175	529.942	903.42	1025.87	139.795	94.4712	1717.16	1229.08	818.363	-0.40056	0.415531	-0.99403	0.320207	0.99999
OSM	22.1478	24.1225	54.575	94.3932	3.00634	2.4538	26.562	0	28.4076	-0.40056	0.590772	-0.90265	0.366714	0.99999
ZNF333	54.0407	33.9223	87.0494	105.537	55.6174	62.5718	0	1.30061	50.0049	-0.39998	0.623419	-0.81962	0.412431	0.99999
IL10RA	1124.22	998.823	1270.56	1632.22	1255.15	1328.73	1206.23	1240.78	1257.09	-0.39985	0.368582	-1.08512	0.277871	0.99999
RIPOR1	491.682	319.623	414.5	776.778	91.6935	99.3788	728.112	626.894	443.583	-0.39954	0.489278	-0.85745	0.391196	0.99999
TBL3	90.3631	73.1214	99.2273	190.753	189.4	89.5636	104.686	0	104.639	-0.39879	0.614671	-0.7369	0.461183	0.99999
UBL3	87.7054	71.6137	69.4591	197.964	136.789	79.7484	424.992	249.717	164.749	-0.39823	0.586248	-0.65256	0.514039	0.99999
LINC01801	0	6.03063	11.7269	30.1534	27.0571	36.807	0	0	13.9719	-0.39815	0.467219	-1.38036	0.167477	0.99999
ATG9A	150.605	113.074	227.772	157.978	255.539	235.565	140.623	201.595	185.344	-0.39796	0.560343	-0.69576	0.486581	0.99999
RGL2	164.78	125.889	182.668	239.261	318.672	332.49	217.184	75.4354	207.047	-0.39753	0.552416	-0.71437	0.474999	0.99999
ZDHHC8	109.853	137.197	182.668	219.595	263.055	304.271	0	0	152.08	-0.397	0.586927	-0.81174	0.416941	0.99999
STIM1	373.855	355.807	462.309	557.838	793.675	765.585	223.434	114.454	455.87	-0.39695	0.459257	-0.87274	0.382806	0.99999
RNH1	418.151	314.347	364.435	717.126	281.093	207.346	520.303	663.311	435.764	-0.39645	0.486806	-0.82887	0.407181	0.99999
TMEM160	14.1746	12.8151	20.2965	135.69	12.0254	29.4456	0	0	28.0559	-0.39596	0.573677	-0.99744	0.318553	0.99999
ANK3	62.0139	63.3216	108.248	93.0822	377.296	442.91	0	0	143.359	-0.39555	0.593757	-0.75521	0.450121	0.99999
CSNK1G2	240.082	273.64	287.308	434.602	542.645	707.92	471.867	392.784	418.856	-0.39542	0.469843	-0.81878	0.412915	0.99999
PPP1R3F	14.1746	8.29212	34.2785	26.2203	73.6554	78.5215	0	0	29.3928	-0.39532	0.5835	-0.77902	0.435969	0.99999
IL6R	396.003	364.099	499.294	555.871	883.865	640.441	296.87	126.159	470.325	-0.39513	0.455006	-0.87506	0.381542	0.99999
CABLES2	38.0943	42.9682	53.673	102.915	94.6998	90.7905	0	78.0366	62.6472	-0.39513	0.627168	-0.68694	0.492118	0.99999
WAS	384.486	371.638	458.701	601.101	598.262	487.079	199.996	482.526	447.974	-0.39501	0.461987	-0.85905	0.390313	0.99999
TNS3	1208.38	727.445	1367.53	1229.73	24.0508	40.4877	2223.4	1031.38	981.552	-0.39499	0.389508	-1.06965	0.284778	0.99999
GIMAP1	121.37	134.181	88.8536	400.516	341.22	382.792	34.3744	163.877	208.398	-0.39462	0.57039	-0.70225	0.482525	0.99999
EZR	1400.63	1506.15	1877.65	2025.52	2926.68	2740.89	1540.6	1585.44	1950.44	-0.39456	0.332773	-1.17949	0.238203	0.99999
IATPR	1.77183	0.753829	5.4124	15.7322	48.1015	31.8994	0	0	12.9589	-0.39442	0.479847	-1.02919	0.30339	0.99999
ATXN3	95.6786	88.198	87.0494	246.471	94.6998	126.371	87.4984	68.9323	111.862	-0.39432	0.610034	-0.6773	0.498218	0.99999
RPS12	354.365	480.943	506.961	639.776	556.174	449.045	545.303	440.907	496.684	-0.39427	0.447759	-0.87989	0.378918	0.99999
SYAP1	86.8195	93.4748	138.918	165.844	111.235	120.236	81.2486	0	99.7219	-0.3941	0.614621	-0.73071	0.464956	0.99999
ADAMTS13	6.20139	4.52297	19.3944	49.1632	27.0571	18.4035	0	0	15.5928	-0.39408	0.510958	-1.00578	0.314521	0.99999
IRS2	120.484	19.5996	73.5184	228.117	15.0317	58.8911	0	91.0427	75.8356	-0.39408	0.626315	-1.04981	0.293804	0.99999
HOTAIRM1	2.65774	7.53829	6.7655	34.0864	10.5222	28.2187	0	42.9201	16.5886	-0.39374	0.533693	-0.76074	0.44681	0.99999
CSAD	87.7054	84.4288	77.5777	319.233	175.871	172.993	0	0	114.726	-0.39341	0.617082	-0.83208	0.405365	0.99999
MAN2C1	271.089	269.871	266.11	586.68	320.176	393.834	56.249	37.7177	275.216	-0.39334	0.527211	-0.79851	0.424574	0.99999
MREG	35.4365	57.291	49.6137	140.934	94.6998	71.1601	57.8115	0	63.3684	-0.39308	0.627193	-0.70279	0.482187	0.99999
ABCC1	610.394	607.586	817.723	858.061	802.694	910.359	331.244	165.177	637.905	-0.39289	0.420768	-0.95073	0.341743	0.99999
AC009093.2	9.74504	4.52297	40.593	32.7754	18.0381	20.8573	0	0	15.8165	-0.39252	0.514418	-0.98439	0.324923	0.99999
VIPR1	7.97321	6.03063	5.86343	44.5746	31.5666	62.5718	106.248	0	33.1035	-0.39211	0.592624	-0.68658	0.492346	0.99999
CYP27A1	376.513	91.2133	337.824	247.127	12.0254	0	664.051	188.588	239.668	-0.39199	0.553036	-0.84369	0.398841	0.99999
UBE2M	118.712	99.5054	103.287	272.036	118.751	142.32	121.873	107.951	135.554	-0.39189	0.598254	-0.67704	0.498379	0.99999
AL031595.3	66.4435	52.768	98.7763	157.322	69.1459	72.387	0	0	64.6053	-0.3917	0.627292	-0.82531	0.409198	0.99999
LMF2	230.337	185.442	261.599	342.175	452.455	456.406	45.3117	42.9201	252.081	-0.39169	0.530368	-0.76956	0.441563	0.99999
ITPRIPL2	189.585	180.919	185.375	384.128	93.1967	90.7905	618.739	248.417	248.894	-0.39168	0.537585	-0.74158	0.45834	0.99999
PLSCR3	128.457	122.874	179.962	173.71	566.696	528.793	229.683	54.6256	248.1	-0.39154	0.529006	-0.71443	0.474962	0.99999
CISH	210.847	129.659	226.87	256.959	96.203	143.547	295.307	253.619	201.626	-0.39102	0.555917	-0.71543	0.474342	0.99999
AVEN	20.376	14.3227	22.1006	117.992	18.0381	14.7228	0	40.3189	30.9838	-0.391	0.591549	-0.87736	0.38029	0.99999
ZSWIM9	34.5506	13.5689	32.0234	77.35	43.592	68.7063	0	79.3372	43.641	-0.39098	0.614484	-0.76763	0.442709	0.99999
SLC39A13	123.142	111.567	149.292	204.519	97.7062	119.009	168.747	213.3	148.41	-0.39094	0.583475	-0.67205	0.501554	0.99999
KIF1C	270.203	284.947	302.643	479.832	365.271	434.322	1168.73	336.858	455.351	-0.39089	0.463147	-0.8267	0.408409	0.99999
TOP3A	210.847	226.149	335.569	283.18	339.717	317.767	276.558	219.803	276.199	-0.39088	0.516706	-0.7525	0.45175	0.99999
DOK1	112.511	91.2133	146.135	175.021	112.738	65.0256	124.998	48.1226	109.471	-0.39084	0.606663	-0.6767	0.498599	0.99999
FAM53B	440.299	475.666	573.714	673.863	1217.57	1160.65	551.553	329.054	677.795	-0.39063	0.415478	-0.92977	0.352488	0.99999
PRDX5	160.35	156.043	187.63	289.079	127.77	61.3449	278.12	205.496	183.229	-0.39055	0.563545	-0.71044	0.477433	0.99999
ZNF710	245.398	179.411	204.318	460.823	171.362	176.673	340.619	154.773	241.672	-0.39039	0.549419	-0.7378	0.460634	0.99999
AHNAK2	233.881	52.0142	158.764	301.534	0	2.4538	253.12	41.6195	130.423	-0.39035	0.615547	-0.94608	0.344109	0.99999
ETHE1	87.7054	63.3216	90.6577	159.944	73.6554	103.059	60.9364	109.251	93.5664	-0.39031	0.617495	-0.65379	0.513244	0.99999
MARVELD1	66.4435	18.0919	45.1033	81.9386	19.5412	2.4538	493.741	75.4354	100.344	-0.3903	0.621438	-0.72209	0.470239	0.99999
AP5Z1	182.498	176.396	294.074	253.026	323.182	246.607	0	55.9262	191.464	-0.39007	0.559994	-0.78064	0.435013	0.99999
MIB2	59.3561	72.3676	69.9102	176.987	135.286	137.413	74.9987	0	90.7897	-0.39	0.620609	-0.70142	0.483042	0.99999
PRKCD	729.992	487.727	663.019	1014.73	169.858	166.858	2004.65	1223.87	807.588	-0.38982	0.425479	-0.93394	0.350335	0.99999
LIG1	177.183	223.887	348.649	234.672	293.118	280.96	228.121	130.061	239.581	-0.38967	0.538242	-0.73207	0.464125	0.99999
LILRB3	296.781	150.766	237.244	428.047	10.5222	22.0842	445.305	460.416	256.396	-0.38959	0.548299	-0.79694	0.425485	0.99999
KIAA0556	152.377	144.735	193.944	245.16	312.66	298.136	56.249	62.4293	183.211	-0.38902	0.562301	-0.70877	0.478466	0.99999
ZNHIT6	39.8661	58.7987	70.8122	119.958	72.1522	46.6221	0	63.7299	58.9924	-0.38893	0.626893	-0.71211	0.476399	0.99999
CBX7	64.6716	58.0448	95.168	116.68	276.584	217.161	0	0	103.539	-0.38887	0.616365	-0.75036	0.45304	0.99999
TMEM248	257.801	239.718	300.388	403.138	320.176	320.221	257.808	425.299	315.568	-0.38875	0.502887	-0.76929	0.44172	0.99999
PRCC	155.921	192.226	210.181	316.611	222.469	257.649	0	284.834	204.986	-0.38788	0.553207	-0.76346	0.445191	0.99999
AC005332.6	61.128	39.1991	59.5364	107.503	51.1078	89.5636	92.1859	126.159	78.2979	-0.38773	0.624189	-0.61628	0.537711	0.99999
RNF123	157.692	171.119	176.805	314.644	389.322	361.935	118.748	74.1347	220.55	-0.38735	0.544992	-0.71453	0.474899	0.99999
CDIPT	131.115	99.5054	117.269	247.782	154.827	179.127	54.6865	299.14	160.431	-0.38725	0.583924	-0.67268	0.501152	0.99999
HK1	663.549	557.833	769.463	887.559	946.998	1006.06	646.864	429.201	738.44	-0.3872	0.410754	-0.94304	0.345662	0.99999
TK1	62.0139	96.4901	172.295	97.0153	22.5476	41.7146	60.9364	171.68	90.5866	-0.3871	0.619363	-0.68655	0.492366	0.99999
ABCF1	344.62	283.44	416.304	464.1	308.15	384.019	239.058	180.785	327.56	-0.38694	0.49757	-0.79364	0.427402	0.99999
IRF2BP2	388.916	412.344	501.098	604.379	607.281	606.088	301.557	382.379	475.505	-0.38679	0.452974	-0.85521	0.392434	0.99999
HEXIM1	160.35	183.18	232.733	264.825	174.368	239.245	284.37	61.1287	200.025	-0.38649	0.551722	-0.71279	0.475979	0.99999
IQCE	80.6181	94.2286	99.6784	174.365	162.343	133.732	149.997	62.4293	119.674	-0.38636	0.600826	-0.63682	0.524242	0.99999
CXCL1	44.2956	25.6302	56.8302	49.8186	0	0	429.68	473.422	134.96	-0.38624	0.601558	-0.69879	0.484681	0.99999
NELFB	151.491	146.997	227.321	208.452	195.412	285.867	65.6238	156.073	179.655	-0.38613	0.563182	-0.69417	0.487578	0.99999
NOP16	42.5238	54.2757	73.5184	95.0487	31.5666	58.8911	39.0618	85.8402	60.0908	-0.38609	0.626939	-0.63632	0.52457	0.99999
POLRMT	93.0208	120.613	152.9	155.356	229.985	181.581	235.933	101.448	158.855	-0.38598	0.576521	-0.65125	0.514884	0.99999
LIMK1	339.305	339.977	466.82	483.11	153.323	174.22	393.743	494.232	355.591	-0.38564	0.485427	-0.81207	0.416751	0.99999
EPB41L1	240.968	58.0448	221.006	252.371	3.00634	2.4538	123.435	0	112.661	-0.38563	0.617668	-0.9403	0.347062	0.99999
PSD4	750.368	850.319	1117.21	1035.05	2072.87	1967.94	426.555	375.876	1074.52	-0.38537	0.375674	-1.02706	0.304394	0.99999
ZBTB47	74.4167	25.6302	48.2606	157.978	18.0381	2.4538	243.746	44.2207	76.8429	-0.38536	0.62691	-0.80205	0.422522	0.99999
HPCAL1	125.8	164.335	181.766	230.083	281.093	293.229	187.497	192.49	207.037	-0.38528	0.548451	-0.68604	0.492685	0.99999
WDR59	121.37	139.458	213.339	167.155	291.615	440.457	40.6243	91.0427	188.133	-0.38509	0.560804	-0.6916	0.489188	0.99999
SLCO2B1	1483.02	542.003	1078.42	1610.59	0	0	1306.23	1036.59	882.105	-0.38503	0.458236	-1.0171	0.309107	0.99999
RABAC1	51.3829	81.4135	115.013	139.623	64.6364	128.824	0	0	72.6118	-0.38486	0.627227	-0.79245	0.4281	0.99999
GPX3	113.397	36.1838	128.995	84.5606	0	0	646.864	149.57	144.946	-0.38483	0.597002	-0.764	0.444869	0.99999
CD72	64.6716	45.9836	140.722	90.4602	10.5222	29.4456	49.9991	0	53.9756	-0.38482	0.62575	-0.77417	0.438833	0.99999
ZNF469	32.7788	43.7221	57.7323	104.226	45.0952	46.6221	48.4366	0	47.3266	-0.38476	0.622035	-0.71862	0.472375	0.99999
PRR5	85.0476	82.9212	137.114	143.556	136.789	87.1098	99.9982	0	96.567	-0.38476	0.616311	-0.70847	0.478652	0.99999
SPTAN1	2035.83	1793.36	2884.36	2252.98	4674.86	4647.49	1106.23	460.416	2481.94	-0.38471	0.321507	-1.20158	0.229525	0.99999
POR	246.284	143.981	246.264	303.5	145.808	195.077	279.683	157.374	214.746	-0.3845	0.551774	-0.71567	0.474194	0.99999
AMPD3	170.981	182.427	238.146	265.481	269.068	250.287	309.37	102.748	223.563	-0.38425	0.539652	-0.71092	0.477134	0.99999
GNA12	240.082	181.673	280.994	300.878	160.839	158.27	748.424	448.71	314.984	-0.38419	0.503517	-0.75467	0.450448	0.99999
DUSP6	85.0476	67.0908	117.72	101.604	24.0508	13.4959	257.808	812.881	184.962	-0.38409	0.562255	-0.68276	0.49476	0.99999
RGS12	162.122	65.5831	128.544	311.367	33.0698	11.0421	118.748	0	103.809	-0.38406	0.62091	-0.87178	0.383329	0.99999
STARD10	9.74504	15.8304	23.9048	63.5843	63.1332	26.9918	0	0	25.3987	-0.38401	0.569318	-0.82296	0.410531	0.99999
DHX16	108.081	143.227	244.46	152.078	269.068	208.573	131.248	0	157.092	-0.38391	0.585172	-0.73164	0.464389	0.99999
ARHGEF11	716.703	468.128	598.972	1077.66	270.571	266.237	1020.29	517.643	617.026	-0.38381	0.457623	-0.86663	0.386146	0.99999
LRPAP1	302.096	196.749	327.45	365.118	199.922	279.733	396.868	136.564	275.563	-0.38334	0.521095	-0.7503	0.453075	0.99999
MPND	48.7252	17.3381	50.9668	46.5411	114.241	49.0759	85.936	75.4354	61.0324	-0.3831	0.626938	-0.5779	0.563332	0.99999
LINC00205	25.6915	52.0142	62.6936	61.6178	291.615	322.674	0	0	102.038	-0.38299	0.61929	-0.7114	0.476836	0.99999
PPP1R13L	16.8323	12.0613	30.6703	86.5271	28.5603	28.2187	0	0	25.3587	-0.38292	0.56702	-0.91447	0.36047	0.99999
PDGFB	39.8661	37.6914	67.655	62.2733	13.5285	3.6807	221.871	130.061	72.0784	-0.38249	0.625101	-0.6376	0.523736	0.99999
TEX264	103.652	120.613	160.117	178.298	213.45	217.161	20.3121	71.5335	135.642	-0.38238	0.589794	-0.67378	0.500452	0.99999
HCFC1	815.926	964.901	1320.62	1078.97	1148.42	1397.44	771.861	799.875	1037.25	-0.3823	0.382996	-1.00014	0.31724	0.99999
B3GNT8	0.885913	0.753829	0	28.1869	31.5666	29.4456	65.6238	0	19.5578	-0.38226	0.505381	-0.53095	0.595451	0.99999
FNDC10	10.631	3.01532	9.92273	45.8856	13.5285	17.1766	90.6234	0	23.8479	-0.38147	0.562578	-0.9121	0.361717	0.99999
PLXNA3	300.324	272.132	317.978	504.086	969.546	1137.34	153.122	0	456.815	-0.38143	0.46937	-0.86005	0.389763	0.99999
KCNK13	28.3492	3.76914	21.1986	54.4072	0	0	56.249	204.196	46.0211	-0.38142	0.605286	-0.99642	0.319047	0.99999
CLTA	277.291	219.364	323.842	361.185	132.279	157.043	873.422	446.109	348.817	-0.38142	0.491659	-0.77561	0.437978	0.99999
WDR4	46.9534	66.3369	93.8149	116.68	67.6427	55.2104	53.1241	0	62.4704	-0.38109	0.627169	-0.71338	0.475609	0.99999
DGCR2	121.37	178.657	186.277	262.859	302.137	387.7	49.9991	0	186.125	-0.38105	0.563161	-0.74918	0.453751	0.99999
CRADD	7.0873	24.8763	28.4151	50.4742	67.6427	60.118	0	0	29.8267	-0.38048	0.584077	-0.80168	0.42274	0.99999
ACSF2	81.504	75.3829	135.761	121.925	22.5476	47.849	96.8733	85.8402	83.4603	-0.3804	0.620194	-0.65703	0.511165	0.99999
MAVS	441.185	436.467	525.905	685.006	852.298	922.628	265.62	102.748	528.982	-0.38001	0.443399	-0.86882	0.384946	0.99999
RRAGD	102.766	52.0142	79.8329	195.342	3.00634	0	293.745	293.938	127.58	-0.37988	0.610666	-0.77155	0.440384	0.99999
ANGPTL6	5.31548	13.5689	34.7296	61.6178	3.00634	13.4959	0	0	16.4668	-0.37966	0.520158	-1.00008	0.31727	0.99999
BACH2	31.0069	42.9682	147.488	38.675	30.0634	31.8994	131.248	0	56.6686	-0.37942	0.624614	-0.75749	0.448756	0.99999
CD320	11.5169	28.6455	43.2992	34.0864	82.6744	69.9332	53.1241	0	40.41	-0.37928	0.61279	-0.68057	0.496145	0.99999
STK40	392.459	305.301	395.105	581.436	500.556	292.002	437.492	273.128	397.185	-0.37916	0.483743	-0.79257	0.428028	0.99999
SNPH	9.74504	10.5536	38.7889	27.5314	60.1269	40.4877	0	0	23.4042	-0.37908	0.560325	-0.80892	0.41856	0.99999
CCL23	1.77183	2.26149	9.02067	28.8424	0	0	0	71.5335	14.1787	-0.37897	0.477818	-1.04924	0.294068	0.99999
MON1A	14.1746	24.8763	72.1653	26.8758	37.5793	55.2104	59.3739	0	36.282	-0.37891	0.605059	-0.73652	0.461415	0.99999
POLR2E	213.505	225.395	280.092	334.309	148.814	306.725	384.368	343.361	279.571	-0.37849	0.51434	-0.73236	0.463947	0.99999
TUBA4A	105.424	171.119	220.104	184.853	440.429	406.103	35.9369	0	195.496	-0.3781	0.563583	-0.74563	0.455892	0.99999
AL391121.1	2.65774	2.26149	9.92273	42.6081	0	12.269	26.562	0	12.0351	-0.378	0.476717	-1.06862	0.285239	0.99999
FAM83H	23.0337	24.8763	42.8482	84.5606	52.611	68.7063	0	0	37.0795	-0.37796	0.603781	-0.79072	0.429106	0.99999
GPSM1	19.4901	18.8457	40.142	44.5746	66.1396	41.7146	39.0618	0	33.746	-0.37786	0.603895	-0.68043	0.496232	0.99999
PHACTR1	149.719	111.567	175.452	268.759	0	0	232.808	145.668	135.497	-0.37749	0.600209	-0.80233	0.422362	0.99999
TMEM134	42.5238	33.1685	102.385	39.3305	78.1649	68.7063	0	231.508	74.4734	-0.3772	0.626203	-0.63654	0.524423	0.99999
MAPKAPK5-AS1	27.4633	38.4453	36.5337	81.2831	87.184	40.4877	57.8115	74.1347	55.4179	-0.37706	0.626606	-0.57084	0.56811	0.99999
AK6	3.54365	5.2768	4.0593	27.5314	4.50952	6.13449	48.4366	52.0244	18.9395	-0.37697	0.556777	-0.61807	0.536526	0.99999
SNX9	265.774	175.642	234.537	429.358	93.1967	53.9835	342.181	178.184	221.607	-0.37678	0.55461	-0.73079	0.464908	0.99999
LFNG	188.699	199.011	257.991	275.969	547.155	498.121	271.87	188.588	303.425	-0.37664	0.504922	-0.7265	0.467534	0.99999
ZC3H3	116.941	80.6597	157.862	148.8	183.387	198.758	0	88.4415	121.856	-0.37656	0.602452	-0.69486	0.487142	0.99999
IFRD2	48.7252	54.2757	120.426	58.3403	76.6618	36.807	46.8742	161.276	75.4232	-0.37651	0.624594	-0.60978	0.542009	0.99999
ZNF511	31.8929	31.6608	45.1033	89.1492	21.0444	44.1683	124.998	0	48.5021	-0.37647	0.622368	-0.69494	0.487092	0.99999
ING5	108.967	146.243	198.004	184.198	336.711	272.372	81.2486	0	165.968	-0.37629	0.576494	-0.71943	0.471877	0.99999
CPNE2	109.853	65.5831	83.8922	233.361	34.5729	13.4959	173.434	150.871	108.133	-0.37621	0.615299	-0.69448	0.487378	0.99999
KCTD1	10.631	9.04595	9.4717	72.7615	25.5539	35.5801	0	61.1287	28.0216	-0.37619	0.581324	-0.75253	0.451734	0.99999
STX1A	7.0873	22.6149	26.611	48.5076	57.1205	68.7063	0	0	28.831	-0.37617	0.581213	-0.78772	0.430862	0.99999
PEX5	50.497	36.1838	149.743	56.3737	85.6808	55.2104	0	0	54.2111	-0.37615	0.623906	-0.78333	0.433433	0.99999
TRIO	693.67	438.728	701.808	856.094	46.5983	26.9918	523.428	505.937	474.157	-0.37558	0.465599	-0.87776	0.380076	0.99999
ZNF598	140.86	140.212	205.671	197.964	220.966	116.555	264.058	143.067	178.669	-0.37546	0.563827	-0.66326	0.507162	0.99999
LSS	354.365	268.363	364.886	501.464	557.677	626.945	198.434	94.9445	370.885	-0.37543	0.48993	-0.78075	0.434949	0.99999
CYHR1	141.746	163.581	198.004	239.916	312.66	235.565	92.1859	140.466	190.515	-0.37529	0.557116	-0.67554	0.499332	0.99999
SLC35E2A	85.9335	122.12	221.908	117.992	437.423	417.146	0	0	175.315	-0.37509	0.582962	-0.77239	0.439886	0.99999
C17orf49	127.571	186.95	185.375	256.959	229.985	203.665	376.556	118.356	210.677	-0.37509	0.546477	-0.67854	0.497428	0.99999
GADD45A	9.74504	10.5536	55.0261	35.3975	18.0381	18.4035	0	0	18.3955	-0.37471	0.533435	-0.91422	0.360602	0.99999
SCIMP	225.908	191.472	226.87	451.645	0	0	324.994	450.011	233.863	-0.37462	0.552177	-0.82937	0.406893	0.99999
NCKAP5L	210.847	103.275	188.081	287.113	73.6554	78.5215	173.434	18.2085	141.642	-0.37437	0.594788	-0.72053	0.471201	0.99999
MEX3C	106.309	165.089	228.674	183.542	208.941	182.808	140.623	0	151.998	-0.37436	0.5868	-0.72184	0.470395	0.99999
MLXIP	337.533	326.408	473.134	418.214	754.592	782.761	759.361	682.82	566.853	-0.37407	0.434333	-0.83604	0.403131	0.99999
PTOV1	107.195	101.013	123.132	217.629	174.368	182.808	0	110.552	127.087	-0.374	0.600938	-0.69717	0.485696	0.99999
BAD	26.5774	52.768	46.0054	81.9386	67.6427	76.0677	45.3117	94.9445	61.407	-0.37373	0.626938	-0.57073	0.568185	0.99999
YRDC	23.0337	33.1685	55.9281	43.2636	37.5793	26.9918	59.3739	93.6439	46.6228	-0.37368	0.623199	-0.58741	0.556926	0.99999
KMT2B	488.138	526.926	781.19	605.69	940.986	938.577	209.371	215.901	588.347	-0.37342	0.433426	-0.87284	0.382751	0.99999
HIVEP3	571.414	551.049	702.71	791.199	1854.91	1799.86	999.982	430.502	962.704	-0.37339	0.38418	-0.9548	0.33968	0.99999
TRAF4	45.1816	88.198	194.395	81.9386	15.0317	79.7484	57.8115	0	70.2881	-0.37331	0.627177	-0.79351	0.427479	0.99999
PLD6	10.631	21.861	36.5337	67.5174	30.0634	30.6725	0	0	24.6599	-0.37327	0.567058	-0.84034	0.400718	0.99999
PIAS4	85.0476	117.597	174.099	139.623	171.362	185.262	165.622	0	129.827	-0.37291	0.598851	-0.69065	0.489788	0.99999
WWP2	357.023	269.117	427.58	412.97	512.582	512.844	545.303	466.919	438.042	-0.3726	0.464127	-0.7893	0.429935	0.99999
PCBP4	15.9464	19.5996	37.4358	41.297	123.26	87.1098	0	0	40.5811	-0.37245	0.610026	-0.71368	0.475424	0.99999
SESN3	77.9603	188.457	158.313	215.662	81.1713	114.102	65.6238	133.963	129.406	-0.37236	0.596194	-0.66334	0.507116	0.99999
MBOAT7	163.894	111.567	172.295	230.083	144.304	139.866	121.873	158.674	155.32	-0.37225	0.581563	-0.65632	0.511619	0.99999
PFKFB3	202.874	242.733	350.002	275.314	408.863	418.372	112.498	157.374	271.004	-0.37217	0.520983	-0.72172	0.470467	0.99999
NXF1	336.647	359.576	478.095	474.588	726.032	677.248	173.434	111.852	417.184	-0.37196	0.467364	-0.80692	0.419714	0.99999
CPNE7	21.2619	21.861	13.08	95.7043	213.45	258.876	46.8742	0	83.8884	-0.37179	0.626904	-0.6004	0.548241	0.99999
PASK	145.29	300.024	310.311	316.611	267.565	296.909	70.3113	0	213.378	-0.37158	0.5549	-0.77068	0.440896	0.99999
IRF8	352.593	309.824	428.031	523.751	3.00634	0	568.74	820.685	375.829	-0.37147	0.485502	-0.87087	0.383825	0.99999
MEF2D	279.062	436.467	737.439	317.266	623.816	725.097	295.307	247.116	457.696	-0.37131	0.497531	-0.76001	0.447248	0.99999
EPHX1	202.874	94.9824	155.607	348.075	9.01903	1.2269	121.873	253.619	148.41	-0.37121	0.601209	-0.79161	0.42859	0.99999
CCNI	451.815	468.128	517.335	735.481	586.237	612.222	704.675	959.85	629.468	-0.37102	0.426504	-0.85992	0.389832	0.99999
ZC3H18	263.116	332.438	460.054	362.496	435.92	456.406	112.498	355.067	347.249	-0.37079	0.493992	-0.75979	0.447382	0.99999
GATM	39.8661	19.5996	48.2606	83.9051	0	0	140.623	61.1287	49.1728	-0.37034	0.618671	-0.78803	0.430678	0.99999
ZNF513	50.497	55.7833	41.9461	267.447	123.26	101.833	0	0	80.0958	-0.37029	0.627467	-0.80664	0.419873	0.99999
MGMT	36.3224	35.43	78.4798	61.6178	78.1649	49.0759	53.1241	0	49.0269	-0.3701	0.623157	-0.67308	0.500899	0.99999
GLMP	165.666	127.397	163.725	298.912	60.1269	100.606	74.9987	136.564	140.999	-0.37006	0.591637	-0.67989	0.496574	0.99999
FKBP9	66.4435	25.6302	95.6191	83.2496	12.0254	0	7.81236	104.049	49.3536	-0.36992	0.622724	-0.77633	0.437553	0.99999
TSPAN15	96.5645	26.384	74.8715	156.011	0	0	206.246	92.3433	81.5526	-0.36974	0.627484	-0.8695	0.384575	0.99999
CTU1	7.97321	14.3227	14.8841	84.5606	42.0888	24.538	0	0	23.5459	-0.36952	0.559255	-0.82927	0.406951	0.99999
MRPL4	90.3631	76.8906	139.82	117.336	69.1459	84.656	46.8742	185.987	101.384	-0.3695	0.610792	-0.61886	0.536006	0.99999
ZNF282	105.424	100.259	115.465	201.897	154.827	220.842	93.7483	58.5274	131.374	-0.36934	0.594994	-0.62863	0.52959	0.99999
OGFOD3	62.0139	45.2297	92.9129	119.958	90.1903	104.286	0	0	64.3239	-0.36912	0.627284	-0.76461	0.444502	0.99999
TSHZ1	71.7589	51.2604	78.9308	97.6708	168.355	201.211	160.935	131.362	120.186	-0.36904	0.602113	-0.56356	0.573054	0.99999
DUSP22	116.941	124.382	147.488	215.662	91.6935	51.5297	189.059	178.184	139.367	-0.36855	0.58829	-0.64353	0.519881	0.99999
AC005391.1	0	1.50766	15.3351	58.9958	0	11.0421	0	0	10.8601	-0.36834	0.420714	-1.6278	0.103566	0.99999
ECM1	69.9871	61.814	133.957	95.0487	7.51586	0	178.122	126.159	84.0754	-0.36801	0.622456	-0.69875	0.484707	0.99999
CNN2	757.455	864.642	1298.98	878.381	2072.87	2005.98	1567.16	1152.34	1324.73	-0.36743	0.372543	-0.96925	0.33242	0.99999
AFF3	46.9534	123.628	269.267	76.039	49.6047	24.538	82.811	31.2146	88.0069	-0.36733	0.62536	-0.77066	0.440911	0.99999
HAUS5	48.7252	79.152	101.933	139.623	100.713	93.2443	0	0	70.4239	-0.36732	0.627433	-0.75912	0.447779	0.99999
RANBP1	132.887	227.656	264.305	253.026	124.763	79.7484	74.9987	136.564	161.744	-0.36727	0.576695	-0.68763	0.491687	0.99999
RNASEH2C	41.6379	77.6444	139.82	81.2831	159.336	165.631	0	0	83.1692	-0.3671	0.626206	-0.7646	0.444511	0.99999
STK11IP	89.4772	92.721	120.426	155.356	175.871	148.455	68.7488	59.828	113.86	-0.36706	0.603632	-0.61465	0.538785	0.99999
HABP4	31.8929	33.1685	37.8868	69.4839	78.1649	77.2946	114.061	67.6317	63.698	-0.36696	0.626861	-0.53187	0.594817	0.99999
AP003717.1	13.2887	12.0613	25.2579	28.8424	93.1967	150.909	0	0	40.4444	-0.36657	0.609111	-0.67103	0.502199	0.99999
EGLN1	98.3363	111.567	112.307	223.528	139.795	84.656	104.686	66.3311	117.651	-0.36656	0.60262	-0.63025	0.528534	0.99999
EHMT1	413.721	449.282	689.63	489.665	877.852	769.265	390.618	249.717	541.219	-0.36651	0.444699	-0.8248	0.409487	0.99999
DCTN1	382.714	343.746	395.556	610.279	676.427	516.524	560.928	223.705	463.735	-0.3663	0.464423	-0.78721	0.431156	0.99999
ZNF23	18.6042	37.6914	50.9668	71.4504	64.6364	95.6981	0	0	42.3809	-0.36625	0.612889	-0.75088	0.452723	0.99999
TSR3	54.9266	70.8599	84.3432	131.102	97.7062	99.3788	53.1241	1.30061	74.0926	-0.36596	0.624369	-0.6552	0.51234	0.99999
MAMLD1	7.0873	16.5842	19.8455	44.5746	75.1586	52.7566	0	0	27.0008	-0.36593	0.575376	-0.74423	0.456739	0.99999
NFKBID	157.692	166.596	209.279	262.203	294.622	186.489	92.1859	48.1226	177.149	-0.36581	0.564816	-0.67269	0.501144	0.99999
SIRT7	162.122	159.812	253.481	204.519	293.118	342.305	140.623	63.7299	202.464	-0.36539	0.551215	-0.66849	0.503819	0.99999
EAPP	40.752	49.7527	58.1833	127.169	78.1649	36.807	0	44.2207	54.3812	-0.36531	0.625596	-0.68767	0.491658	0.99999
SH2D3C	201.988	191.472	234.988	302.19	563.689	547.197	434.367	198.993	334.361	-0.36527	0.496132	-0.71067	0.477287	0.99999
S100B	40.752	41.4606	53.2219	140.279	0	0	45.3117	132.662	56.7109	-0.36512	0.624715	-0.77035	0.441092	0.99999
CHMP2A	191.357	144.735	193.944	294.979	120.254	226.976	174.997	153.472	187.589	-0.36491	0.564347	-0.66341	0.507069	0.99999
TMCC3	48.7252	23.3687	77.5777	64.2398	0	8.58829	78.1236	54.6256	44.4061	-0.36475	0.619233	-0.71418	0.475116	0.99999
ELOVL1	268.432	207.303	267.463	414.281	189.4	274.825	159.372	202.895	247.996	-0.36471	0.535737	-0.70277	0.482202	0.99999
DHX38	301.21	322.639	423.52	424.114	455.461	477.264	257.808	348.563	376.322	-0.3644	0.479231	-0.7592	0.447734	0.99999
IDH2	290.579	346.761	436.149	422.147	548.658	471.129	460.929	300.441	409.599	-0.36341	0.470938	-0.76519	0.444158	0.99999
JAK3	741.509	1205.37	1302.58	1191.71	3842.11	3755.54	565.615	582.673	1648.39	-0.36337	0.362056	-0.99695	0.318789	0.99999
VIM	6498.17	4262.9	6628.39	7171.26	3451.28	3310.17	10129.5	8426.65	6234.79	-0.36274	0.309194	-1.17693	0.239223	0.99999
PABPC4	352.593	351.284	503.353	464.1	264.558	250.287	254.683	326.453	345.914	-0.36259	0.488697	-0.76039	0.44702	0.99999
C16orf91	17.7183	7.53829	22.1006	38.0195	22.5476	8.58829	0	118.356	29.3585	-0.36245	0.589712	-0.72444	0.468795	0.99999
RGS16	9.74504	30.1532	54.575	23.5983	64.6364	51.5297	137.498	0	46.4669	-0.36229	0.616376	-0.68783	0.491557	0.99999
TBC1D16	58.4702	18.8457	55.9281	171.743	21.0444	50.3028	0	0	47.0418	-0.36188	0.612203	-0.97945	0.327359	0.99999
CSF2RA	159.464	119.859	193.042	243.194	0	7.36139	243.746	204.196	146.358	-0.36187	0.589076	-0.73636	0.461509	0.99999
ACSF3	178.954	208.811	306.252	232.706	518.594	624.491	110.936	59.828	280.071	-0.36121	0.517839	-0.70178	0.482815	0.99999
LAMTOR1	127.571	140.966	146.586	267.447	100.713	84.656	104.686	150.871	140.437	-0.36105	0.588501	-0.64064	0.521757	0.99999
TET3	380.057	297.009	431.188	477.866	315.666	450.272	348.431	658.109	419.825	-0.36101	0.47021	-0.76545	0.444006	0.99999
PLIN3	154.149	113.074	151.096	226.806	81.1713	84.656	320.307	578.771	213.754	-0.36073	0.55234	-0.64813	0.516902	0.99999
CTBP2	141.746	73.8752	145.684	163.877	6.01269	9.81519	164.06	516.342	152.677	-0.36068	0.585424	-0.68517	0.493235	0.99999
ALDH3B1	165.666	46.7374	105.993	245.816	0	0	440.617	132.662	142.186	-0.36044	0.613827	-0.85084	0.394857	0.99999
MLLT6	1047.15	1093.05	1221.85	1617.14	2547.88	2015.79	1209.35	617.79	1421.25	-0.36025	0.355797	-1.00867	0.313133	0.99999
PKIG	8.85913	45.2297	107.346	45.2301	4.50952	4.90759	0	55.9262	34.001	-0.36021	0.59574	-1.01012	0.312437	0.99999
MTA1	157.692	214.841	241.754	327.099	311.157	293.229	0	0	193.221	-0.36011	0.562514	-0.78236	0.434004	0.99999
THOP1	103.652	125.136	184.924	162.566	121.757	138.639	34.3744	55.9262	115.872	-0.35992	0.602488	-0.6396	0.522436	0.99999
BRMS1	93.9068	86.6903	125.387	140.279	126.266	120.236	185.934	75.4354	119.267	-0.3599	0.600367	-0.59368	0.552723	0.99999
MRFAP1	261.344	241.225	284.602	419.526	323.182	271.145	545.303	84.5396	303.858	-0.35971	0.508939	-0.71575	0.474144	0.99999
FMNL3	616.595	575.925	714.437	871.826	801.191	869.871	951.546	750.452	768.98	-0.35953	0.405823	-0.87921	0.379289	0.99999
ITGB4	0	3.76914	6.7655	23.5983	0	3.6807	0	54.6256	11.5549	-0.35947	0.446599	-1.20973	0.226382	0.99999
UBE3B	172.753	189.211	229.576	274.003	263.055	311.632	235.933	150.871	228.379	-0.35942	0.537372	-0.66426	0.506524	0.99999
CEBPB	591.79	224.641	443.817	568.981	43.592	80.9753	1220.29	1234.28	551.046	-0.35931	0.478366	-0.7909	0.429003	0.99999
G6PC3	64.6716	52.768	98.3253	87.8381	49.6047	31.8994	178.122	48.1226	76.4189	-0.35898	0.623315	-0.59134	0.554295	0.99999
SVIL	358.795	107.044	203.416	401.827	192.406	218.388	271.87	373.275	265.877	-0.35835	0.564991	-0.68435	0.493756	0.99999
CMTM3	310.955	176.396	303.545	342.175	291.615	349.666	226.559	368.073	296.123	-0.3583	0.516905	-0.69462	0.487297	0.99999
ORMDL3	209.961	304.547	285.504	409.693	679.434	528.793	232.808	172.981	352.965	-0.358	0.486925	-0.72792	0.466665	0.99999
PI4K2B	87.7054	122.12	124.485	191.409	40.5856	103.059	228.121	63.7299	120.152	-0.35777	0.599489	-0.6196	0.535523	0.99999
CHMP6	46.0675	60.3063	47.3585	169.121	108.228	77.2946	103.123	0	76.4374	-0.35754	0.626025	-0.6459	0.518341	0.99999
HLA-DOA	199.33	161.319	303.545	207.796	28.5603	35.5801	690.613	317.349	243.012	-0.35709	0.530969	-0.69987	0.484006	0.99999
MAFB	487.252	332.438	374.809	914.434	0	0	1362.48	382.379	481.724	-0.35703	0.496935	-0.87493	0.381612	0.99999
HNRNPUL1	931.98	1050.84	1340.47	1255.3	1497.16	1383.94	1748.41	996.267	1275.55	-0.35641	0.362011	-0.97878	0.327687	0.99999
KREMEN1	64.6716	41.4606	92.0108	156.011	0	0	139.06	0	61.6518	-0.35635	0.625525	-0.87161	0.383423	0.99999
SPN	1476.82	1227.99	1481.19	2108.12	3855.64	3845.1	518.741	468.219	1872.73	-0.35602	0.352638	-1.01453	0.310329	0.99999
CAPZB	879.711	808.105	1013.47	1207.45	1228.09	1201.13	1334.35	1245.98	1114.79	-0.35578	0.373968	-0.94348	0.345437	0.99999
SF3B2	609.508	625.678	818.625	812.831	820.732	734.912	926.546	730.943	759.972	-0.35574	0.40367	-0.87711	0.380424	0.99999
PARVB	196.673	144.735	230.478	256.304	127.77	141.093	212.496	68.9323	172.31	-0.35563	0.569277	-0.654	0.51311	0.99999
MYO1D	31.0069	71.6137	78.4798	119.958	7.51586	36.807	49.9991	0	49.4226	-0.35556	0.623392	-0.73516	0.462242	0.99999
VKORC1	58.4702	49.7527	69.4591	98.3263	144.304	65.0256	57.8115	110.552	81.7127	-0.3554	0.62181	-0.55499	0.578902	0.99999
AC004687.1	166.552	321.131	364.435	298.256	613.294	641.668	0	53.325	307.333	-0.35531	0.520861	-0.76105	0.446628	0.99999
IDUA	49.6111	47.4912	51.8688	156.011	147.311	159.497	0	0	76.4737	-0.35527	0.627297	-0.72649	0.46754	0.99999
ADGRE5	2068.61	1563.44	1908.77	2932.09	1869.95	1983.89	1321.85	1431.97	1885.07	-0.35492	0.363186	-0.98767	0.323312	0.99999
EPS8L1	9.74504	9.04595	13.08	24.2538	15.0317	18.4035	87.4984	44.2207	27.6599	-0.35476	0.594189	-0.52023	0.602906	0.99999
SARDH	9.74504	24.8763	31.5723	47.8521	84.1776	62.5718	0	0	32.5994	-0.3547	0.592793	-0.73339	0.463318	0.99999
GABARAP	458.017	386.714	431.639	723.026	195.412	191.396	1404.66	1956.12	718.373	-0.35463	0.428122	-0.82516	0.40928	0.99999
RTN2	52.2689	26.384	29.3172	137.657	4.50952	17.1766	274.995	153.472	86.9725	-0.35394	0.625814	-0.65263	0.513992	0.99999
MYL6	1017.91	871.426	1199.3	1264.48	1175.48	1033.05	1815.59	1840.36	1277.2	-0.35386	0.362504	-0.96803	0.33303	0.99999
GTPBP10	37.2083	48.9989	56.3792	116.025	42.0888	46.6221	0	65.0305	51.5441	-0.35334	0.624502	-0.66401	0.506685	0.99999
CYBC1	462.447	569.141	707.671	654.198	1231.1	1066.17	293.745	279.631	658.013	-0.35329	0.421282	-0.84047	0.400647	0.99999
ADCY9	40.752	27.8917	44.2013	57.0292	326.188	347.212	59.3739	0	112.831	-0.35312	0.611072	-0.57208	0.567266	0.99999
SMYD3	32.7788	48.9989	91.1087	72.106	33.0698	35.5801	56.249	0	46.2364	-0.35246	0.620761	-0.6939	0.487746	0.99999
LAMTOR4	73.5308	90.4595	87.5005	161.911	187.897	82.2022	57.8115	189.889	116.4	-0.35224	0.602907	-0.5748	0.565424	0.99999
CNTROB	131.115	123.628	225.517	170.432	138.292	138.639	115.623	0	130.406	-0.3522	0.596678	-0.68023	0.496361	0.99999
PPIL2	248.056	238.964	317.076	352.664	395.334	420.826	54.6865	218.502	280.764	-0.35196	0.513786	-0.69954	0.484214	0.99999
RTF2	132.887	104.782	165.529	169.777	132.279	146.001	212.496	158.674	152.803	-0.35189	0.579954	-0.60037	0.548257	0.99999
TOMM40	148.833	138.704	252.579	177.643	93.1967	121.463	53.1241	119.656	138.15	-0.35189	0.588577	-0.63754	0.523775	0.99999
44264	31.0069	24.1225	43.2992	40.6415	79.6681	89.5636	98.4357	74.1347	60.1091	-0.35183	0.626991	-0.48743	0.625957	0.99999
AKAP8L	271.089	208.057	345.491	304.812	441.933	336.17	104.686	254.919	283.395	-0.35133	0.512745	-0.69041	0.489935	0.99999
PFKM	44.2956	47.4912	80.2839	70.1394	60.1269	46.6221	93.7483	39.0183	60.2157	-0.35118	0.626932	-0.56524	0.571913	0.99999
NR4A1	93.0208	61.814	128.544	133.724	39.0825	33.1263	140.623	0	78.7418	-0.35076	0.624502	-0.68624	0.492565	0.99999
TADA2B	93.0208	115.336	132.153	186.82	165.349	185.262	148.435	0	128.297	-0.35071	0.597989	-0.65195	0.514432	0.99999
RNF26	74.4167	79.9059	115.013	117.336	70.6491	76.0677	106.248	119.656	94.9116	-0.35042	0.614477	-0.57361	0.566235	0.99999
ZNF821	18.6042	12.8151	21.6496	97.6708	40.5856	56.4373	0	0	30.9703	-0.34986	0.583517	-0.83802	0.40202	0.99999
CCDC157	12.4028	1.50766	18.0413	64.2398	25.5539	28.2187	0	0	18.7455	-0.34972	0.521051	-1.19374	0.23258	0.99999
HOOK2	30.121	36.9376	41.044	80.6276	88.6871	80.9753	107.811	0	58.2754	-0.34955	0.626628	-0.59625	0.551006	0.99999
AGPAT2	115.169	67.0908	80.2839	220.251	40.5856	89.5636	326.557	88.4415	128.493	-0.34929	0.606822	-0.61247	0.540228	0.99999
VRK3	147.061	137.951	230.478	182.887	204.431	192.623	24.9996	124.859	155.661	-0.34886	0.577538	-0.6325	0.527058	0.99999
CNPPD1	194.901	143.981	300.839	175.021	254.036	304.271	221.871	206.797	225.215	-0.34834	0.539938	-0.63324	0.526576	0.99999
RPS14	665.321	882.734	942.66	1066.51	1176.98	1115.25	840.61	935.138	953.151	-0.34824	0.384579	-0.90131	0.367422	0.99999
IGLV3-21	47.8393	293.993	359.022	219.595	0	0	37.4993	0	119.744	-0.34808	0.624141	-1.09465	0.273669	0.99999
BRD4	542.179	626.432	735.635	797.098	840.273	969.25	443.742	864.905	727.439	-0.34772	0.408067	-0.84822	0.396316	0.99999
RPL32	487.252	734.229	647.233	964.253	635.842	545.97	828.11	421.398	658.036	-0.34771	0.417617	-0.83815	0.401948	0.99999
LRRC56	9.74504	11.3074	15.3351	85.2161	28.5603	30.6725	0	0	22.6046	-0.34738	0.55329	-0.83353	0.404544	0.99999
LY6E	660.005	370.884	478.095	911.812	284.099	341.078	1632.78	1165.35	730.513	-0.34673	0.456431	-0.76649	0.443382	0.99999
C9orf16	79.7322	95.7363	87.9515	176.332	121.757	166.858	59.3739	275.729	132.934	-0.34671	0.593689	-0.56812	0.569952	0.99999
BAIAP2	54.0407	29.3993	55.0261	100.948	7.51586	18.4035	48.4366	84.5396	49.7888	-0.34668	0.624213	-0.64819	0.516862	0.99999
UNC13D	503.198	498.281	587.245	741.38	974.055	1213.4	343.744	322.551	647.982	-0.34655	0.421878	-0.81997	0.412232	0.99999
MRNIP	47.8393	65.5831	102.836	72.106	118.751	111.648	37.4993	85.8402	80.2627	-0.34648	0.62263	-0.55283	0.580378	0.99999
CLUH	219.706	212.58	349.1	268.759	144.304	169.312	57.8115	158.674	197.531	-0.34645	0.553507	-0.66643	0.505139	0.99999
NOL12	71.7589	55.0295	91.5598	106.192	96.203	166.858	173.434	0	95.1295	-0.3463	0.617873	-0.61277	0.540026	0.99999
AARS2	114.283	81.4135	132.604	142.901	154.827	88.3367	56.249	358.968	141.198	-0.34621	0.588156	-0.58455	0.558852	0.99999
ADORA2A	69.9871	98.7516	92.0108	146.178	263.055	204.892	103.123	171.68	143.71	-0.34618	0.585622	-0.55493	0.578944	0.99999
SRGAP1	10.631	8.29212	25.7089	32.1199	0	13.4959	0	91.0427	22.6613	-0.34613	0.556626	-0.76134	0.446453	0.99999
GLOD4	122.256	102.521	131.251	216.973	142.801	134.959	0	260.122	138.86	-0.346	0.5946	-0.65389	0.513185	0.99999
MEGF8	85.9335	99.5054	143.429	129.791	70.6491	80.9753	224.996	63.7299	112.376	-0.34594	0.604581	-0.58437	0.558972	0.99999
UBIAD1	62.8998	66.3369	86.5984	113.403	135.286	193.85	162.497	0	102.609	-0.34547	0.613615	-0.60451	0.545506	0.99999
PSMB5	92.1349	86.6903	90.2067	203.208	70.6491	56.4373	106.248	117.055	102.829	-0.34527	0.612782	-0.5903	0.554986	0.99999
DENND4B	652.918	576.679	832.156	783.988	1106.33	1017.1	398.43	271.827	704.929	-0.34504	0.410992	-0.84578	0.397677	0.99999
CCDC151	3.54365	1.50766	9.02067	14.4212	3.00634	0	0	85.8402	14.6675	-0.34472	0.499577	-0.86314	0.388061	0.99999
SYNGR3	0	4.52297	5.86343	22.9428	25.5539	33.1263	0	0	11.5012	-0.34455	0.445577	-1.13044	0.258292	0.99999
TRAF1	516.487	850.319	1007.16	753.179	1548.27	1581.47	331.244	725.74	914.233	-0.34446	0.413597	-0.83285	0.404928	0.99999
UFC1	163.894	157.55	194.395	254.337	124.763	148.455	390.618	184.687	202.337	-0.3444	0.552156	-0.6238	0.532756	0.99999
MAP1S	176.297	125.889	194.395	227.462	294.622	204.892	117.185	66.3311	175.884	-0.34437	0.568127	-0.62029	0.535064	0.99999
ENG	507.628	199.765	478.546	386.095	75.1586	104.286	904.671	798.574	431.841	-0.34381	0.478116	-0.74053	0.458977	0.99999
PLEKHG5	15.0605	3.01532	32.9254	89.1492	18.0381	0	0	0	19.7736	-0.34368	0.516959	-1.20567	0.227945	0.99999
ARRDC2	172.753	189.211	273.326	216.318	533.626	487.079	120.31	269.226	282.731	-0.34362	0.515629	-0.64923	0.516187	0.99999
DLEC1	12.4028	3.76914	33.3765	25.5648	18.0381	41.7146	0	0	16.8582	-0.34353	0.520711	-0.85677	0.391574	0.99999
EXOSC6	119.598	145.489	195.749	205.174	169.858	192.623	0	54.6256	135.39	-0.34343	0.593393	-0.67053	0.502519	0.99999
IFFO2	158.578	201.272	258.893	216.318	850.795	911.586	184.372	174.282	369.512	-0.34333	0.487282	-0.67653	0.498701	0.99999
HS6ST1	86.8195	67.0908	92.0108	180.92	49.6047	28.2187	190.622	0	86.9108	-0.34314	0.622661	-0.67746	0.498115	0.99999
PLK3	158.578	137.951	184.473	244.505	324.685	375.431	128.123	0	194.218	-0.34312	0.560939	-0.67155	0.501871	0.99999
C14orf93	21.2619	32.4146	49.1626	53.0962	36.0761	24.538	0	118.356	41.8631	-0.34266	0.616652	-0.62868	0.529555	0.99999
DIS3L2	117.826	102.521	174.099	152.733	205.935	225.749	0	131.362	138.778	-0.34256	0.591396	-0.63918	0.522708	0.99999
FCGRT	628.998	259.317	503.804	603.723	66.1396	36.807	934.358	887.016	490.02	-0.34247	0.480701	-0.7633	0.445282	0.99999
PSMA7	400.433	339.223	401.871	611.59	288.609	364.389	271.87	429.201	388.398	-0.34246	0.484442	-0.72064	0.471134	0.99999
BMP8B	0.885913	3.76914	12.6289	58.9958	7.51586	0	0	0	10.4744	-0.34236	0.439879	-1.18143	0.23743	0.99999
SYVN1	191.357	329.423	466.368	293.012	248.023	207.346	0	88.4415	227.996	-0.34225	0.554743	-0.735	0.46234	0.99999
NDE1	149.719	226.903	317.527	197.308	443.436	358.254	295.307	184.687	271.643	-0.34211	0.5318	-0.63293	0.52678	0.99999
CDC42BPB	477.507	184.688	336.922	514.574	28.5603	45.3952	678.113	672.415	367.272	-0.342	0.520188	-0.72541	0.468199	0.99999
Z93241.1	0.885913	2.26149	5.4124	49.1632	9.01903	6.13449	0	0	9.10956	-0.34198	0.442382	-1.08226	0.279137	0.99999
OTUD5	193.129	228.41	256.638	312.022	411.869	374.204	204.684	240.613	277.696	-0.3419	0.514902	-0.65469	0.512669	0.99999
C1orf174	59.3561	52.768	78.4798	92.4267	55.6174	67.4794	67.1863	154.773	78.5108	-0.34129	0.622684	-0.53975	0.589369	0.99999
TRIM35	110.739	79.9059	93.8149	180.265	281.093	274.825	176.559	163.877	170.135	-0.34128	0.578732	-0.55704	0.577502	0.99999
RPL15	782.261	983.747	1159.16	1117.64	880.859	1014.64	1256.23	2069.27	1157.98	-0.34116	0.371231	-0.91293	0.361277	0.99999
MRTFA	354.365	321.131	589.049	340.865	487.028	509.163	395.305	330.355	415.908	-0.34047	0.473518	-0.7158	0.474115	0.99999
TRIM52	86.8195	68.5984	103.738	139.623	216.457	208.573	29.687	0	106.687	-0.34046	0.612234	-0.63408	0.52603	0.99999
CYB561	69.9871	45.2297	66.3019	102.915	401.347	320.221	0	67.6317	134.204	-0.34009	0.60022	-0.59183	0.553967	0.99999
ERC1	313.613	213.334	260.246	505.397	204.431	247.833	114.061	141.767	250.085	-0.34007	0.543806	-0.6696	0.50311	0.99999
TRAPPC9	186.042	225.395	251.226	311.367	432.913	407.33	101.561	75.4354	248.909	-0.33996	0.527389	-0.65562	0.512071	0.99999
FBXL15	27.4633	15.0766	27.513	85.2161	30.0634	38.0339	0	41.6195	33.1232	-0.33952	0.598218	-0.71908	0.47209	0.99999
CRIP1	1197.75	938.517	1071.2	1765.29	1919.55	1764.28	1281.23	1720.71	1457.32	-0.33943	0.37949	-0.88705	0.375049	0.99999
ELL	77.0744	119.859	263.403	77.35	332.201	371.75	185.934	0	178.446	-0.33927	0.591127	-0.64279	0.520358	0.99999
ARRB1	667.092	379.176	474.938	956.387	407.36	321.447	1065.61	515.042	598.381	-0.33913	0.474054	-0.73496	0.462363	0.99999
EFCAB14	426.124	383.699	381.123	749.902	524.607	392.608	485.929	836.292	522.535	-0.33895	0.461535	-0.73159	0.464421	0.99999
RRP1	99.2222	110.059	148.39	169.777	31.5666	84.656	14.0623	198.993	107.091	-0.33889	0.607285	-0.61719	0.537109	0.99999
CRLF2	2.65774	0	23.4537	24.2538	9.01903	19.6304	0	0	9.87684	-0.33888	0.424551	-1.5212	0.128209	0.99999
KLHL6	549.266	351.284	600.325	572.914	396.837	420.826	326.557	283.533	437.693	-0.33882	0.46635	-0.74401	0.45687	0.99999
TRERF1	101.88	120.613	161.47	139.623	877.852	959.435	115.623	0	309.562	-0.33877	0.509981	-0.67762	0.498015	0.99999
TTLL3	271.975	236.702	308.958	394.616	443.436	370.523	34.3744	84.5396	268.141	-0.33866	0.521774	-0.68473	0.493513	0.99999
COLCA1	1.77183	0	65.8509	28.8424	0	0	0	0	12.0581	-0.33853	0.410361	-1.71602	0.086158	0.99999
RPS11	852.248	1204.62	1214.18	1413.28	1122.87	1372.9	1807.78	1428.07	1301.99	-0.33844	0.361016	-0.93177	0.351455	0.99999
ZNF787	62.0139	101.013	68.5571	187.476	138.292	134.959	99.9982	119.656	113.996	-0.33835	0.604943	-0.54083	0.588628	0.99999
LAT2	194.901	218.61	366.239	223.528	103.719	89.5636	240.621	344.662	222.73	-0.33829	0.545415	-0.64358	0.519849	0.99999
CHURC1	93.0208	88.198	135.761	112.748	121.757	99.3788	201.559	529.348	172.721	-0.33809	0.568501	-0.56096	0.574826	0.99999
CD5	242.74	391.237	467.721	368.396	2510.3	2270.99	0	0	781.423	-0.33773	0.426579	-0.87026	0.384156	0.99999
TENM1	1.77183	12.0613	6.7655	39.3305	40.5856	38.0339	0	0	17.3186	-0.33766	0.522733	-0.74549	0.455978	0.99999
C13orf46	29.2351	32.4146	20.7475	155.356	242.011	126.371	0	0	75.7668	-0.33765	0.627508	-0.69286	0.4884	0.99999
NTMT1	22.1478	42.2144	31.5723	106.192	52.611	45.3952	54.6865	0	44.3525	-0.33743	0.619092	-0.61981	0.535382	0.99999
ALG3	58.4702	47.4912	74.8715	118.647	70.6491	65.0256	48.4366	0	60.4489	-0.33718	0.626938	-0.64563	0.518518	0.99999
ADAMTSL4	1204.84	547.28	893.948	1467.68	6.01269	2.4538	651.551	435.704	651.184	-0.33708	0.473385	-0.86538	0.386829	0.99999
PPP2R5B	67.3294	33.9223	78.0288	76.6945	129.273	144.774	93.7483	0	77.9713	-0.33701	0.625249	-0.59357	0.5528	0.99999
CBFA2T3	42.5238	76.1367	138.016	98.9818	0	0	60.9364	59.828	59.5529	-0.33697	0.625962	-0.76344	0.445203	0.99999
TPI1	697.213	763.629	918.755	983.918	545.651	496.894	840.61	1268.09	814.346	-0.3367	0.396998	-0.85243	0.393974	0.99999
CLPTM1	365.882	261.579	455.995	369.051	260.049	320.221	606.239	431.802	383.852	-0.33625	0.477365	-0.70149	0.482999	0.99999
CITED2	163.894	79.152	156.058	166.499	120.254	128.824	226.559	169.079	151.29	-0.33614	0.585494	-0.5766	0.564213	0.99999
KCTD17	93.0208	80.6597	110.954	137.001	118.751	160.724	231.246	57.2268	123.698	-0.33614	0.598331	-0.55044	0.58202	0.99999
RABEPK	38.9802	58.0448	83.4412	93.0822	25.5539	78.5215	49.9991	0	53.4529	-0.33595	0.625417	-0.6518	0.51453	0.99999
ABCD4	132.001	130.412	201.612	172.399	202.928	197.531	67.1863	71.5335	146.95	-0.33564	0.582814	-0.59315	0.553078	0.99999
PARM1	0.885913	22.6149	27.9641	49.8186	0	0	67.1863	0	21.0587	-0.33557	0.516987	-1.17955	0.238179	0.99999
CTSA	562.555	367.868	579.127	629.288	189.4	180.354	649.988	810.28	496.108	-0.33534	0.456048	-0.75281	0.451564	0.99999
PLCB3	145.29	89.7056	145.233	207.796	154.827	85.8829	237.496	0	133.279	-0.33533	0.599194	-0.65127	0.514875	0.99999
ABHD15	85.9335	68.5984	101.031	119.958	132.279	153.362	137.498	85.8402	110.563	-0.33526	0.60641	-0.53483	0.592764	0.99999
TRIM16	46.9534	42.9682	48.2606	101.604	40.5856	78.5215	135.935	45.5213	67.5437	-0.33513	0.626436	-0.5292	0.596669	0.99999
TAF3	87.7054	82.1673	102.836	153.389	97.7062	105.513	74.9987	94.9445	99.9075	-0.33501	0.612545	-0.557	0.577526	0.99999
TPRA1	82.3899	65.5831	98.3253	127.169	72.1522	99.3788	65.6238	71.5335	85.2694	-0.33492	0.620009	-0.55712	0.577449	0.99999
BRD3	132.887	147.75	110.503	352.664	168.355	213.48	85.936	153.472	170.631	-0.33437	0.579181	-0.59102	0.55451	0.99999
BAG1	122.256	127.397	112.307	273.347	127.77	98.1519	115.623	318.649	161.938	-0.33424	0.580418	-0.58075	0.561407	0.99999
CHAF1A	128.457	164.335	299.937	185.509	135.286	149.682	0	0	132.901	-0.33411	0.601622	-0.7433	0.457301	0.99999
TAOK2	251.599	273.64	345.041	361.841	371.283	440.457	132.81	152.171	291.105	-0.3336	0.509038	-0.66668	0.504979	0.99999
ANKS1B	0	4.52297	14.4331	28.1869	25.5539	12.269	0	0	10.6207	-0.33341	0.433764	-1.34079	0.17999	0.99999
SIRT2	204.646	153.027	244.009	232.05	246.52	256.422	389.056	223.705	243.679	-0.33331	0.531222	-0.61391	0.539276	0.99999
C20orf194	174.525	91.9671	184.924	186.164	103.719	53.9835	56.249	192.49	130.503	-0.33252	0.595736	-0.60228	0.54699	0.99999
PPRC1	209.075	249.517	378.868	253.682	267.565	320.221	235.933	140.466	256.916	-0.33227	0.529617	-0.63755	0.523767	0.99999
LRSAM1	128.457	105.536	114.562	251.06	153.323	158.27	60.9364	74.1347	130.785	-0.33203	0.59873	-0.58572	0.558064	0.99999
AL133245.1	0.885913	5.2768	24.8068	26.2203	10.5222	12.269	0	0	9.99764	-0.33184	0.451491	-1.11594	0.264446	0.99999
ALOX5	607.736	210.318	444.719	603.723	0	0	901.547	591.777	419.978	-0.33178	0.513286	-0.81626	0.41435	0.99999
PIK3R5	446.5	380.684	533.572	529.651	1271.68	1188.87	792.173	647.704	723.854	-0.3317	0.410184	-0.78414	0.432957	0.99999
ZFP36L2	400.433	376.914	424.422	590.613	1315.28	1131.2	723.425	858.402	727.586	-0.33163	0.415224	-0.7703	0.441125	0.99999
ITFG1	69.1012	60.3063	72.6164	134.379	60.1269	68.7063	46.8742	132.662	80.5966	-0.33143	0.622583	-0.54795	0.583723	0.99999
HPS1	311.841	244.241	380.221	344.142	452.455	305.498	562.49	654.207	406.887	-0.33135	0.471223	-0.68613	0.49263	0.99999
CASTOR2	39.8661	49.7527	41.044	135.035	90.1903	164.404	34.3744	0	69.3333	-0.33132	0.627084	-0.60135	0.547604	0.99999
CCDC136	7.0873	34.6761	33.8275	32.1199	135.286	166.858	0	0	51.2318	-0.33125	0.61846	-0.69487	0.487134	0.99999
PTGS1	62.8998	49.7527	72.1653	148.8	0	0	190.622	54.6256	72.3582	-0.33116	0.627489	-0.71328	0.475674	0.99999
NDUFA13	201.988	167.35	195.297	313.333	207.438	209.8	423.43	304.343	252.872	-0.33097	0.533391	-0.61091	0.541257	0.99999
PABPC1	1579.58	1736.82	2113.99	2127.78	1734.66	1841.58	2528.08	2737.78	2050.03	-0.33097	0.330591	-0.99719	0.31867	0.99999
CDK16	190.471	215.595	196.2	395.272	184.89	268.691	243.746	66.3311	220.149	-0.33087	0.546114	-0.62558	0.531589	0.99999
AMFR	308.298	264.594	431.188	338.898	269.068	257.649	360.931	222.404	306.629	-0.3308	0.503066	-0.66633	0.5052	0.99999
SPNS1	165.666	114.582	217.398	167.81	199.922	233.111	154.685	84.5396	167.214	-0.33075	0.570614	-0.58202	0.560551	0.99999
MIIP	110.739	86.6903	106.444	213.04	138.292	123.917	0	157.374	117.062	-0.3306	0.608816	-0.62902	0.529338	0.99999
PPDPF	155.035	109.305	190.336	158.633	192.406	132.505	759.361	211.999	238.698	-0.33059	0.533785	-0.59311	0.553105	0.99999
BSG	539.521	431.944	560.634	711.227	646.364	557.012	771.861	327.754	568.29	-0.3302	0.440671	-0.7511	0.452592	0.99999
STK25	142.632	149.258	180.864	218.94	401.347	392.608	106.248	46.822	204.84	-0.33005	0.549911	-0.60111	0.547765	0.99999
PLEKHB1	4.42956	1.50766	4.0593	23.5983	7.51586	22.0842	64.0614	0	15.907	-0.32994	0.518994	-0.76944	0.441635	0.99999
AC087741.1	57.5843	48.245	77.5777	106.848	163.846	175.446	0	0	78.6934	-0.32978	0.626298	-0.66498	0.506061	0.99999
ABHD17A	320.7	305.301	363.533	462.789	916.935	813.434	159.372	254.919	449.623	-0.32962	0.461805	-0.70786	0.479034	0.99999
DDX41	133.773	143.981	202.965	184.198	139.795	208.573	198.434	75.4354	160.894	-0.32952	0.574481	-0.58132	0.561024	0.99999
UBL7	75.3026	79.9059	104.189	120.614	91.6935	82.2022	196.871	74.1347	103.114	-0.32933	0.60994	-0.53377	0.593501	0.99999
HEMK1	115.169	77.6444	147.488	129.135	154.827	147.228	40.6243	65.0305	109.643	-0.32871	0.606217	-0.56163	0.574367	0.99999
TSTD3	5.31548	2.26149	6.31447	18.3542	24.0508	25.7649	43.7492	0	15.7263	-0.32838	0.523281	-0.67029	0.502674	0.99999
ACP2	582.045	414.606	506.961	845.606	97.7062	58.8911	978.108	776.464	532.548	-0.32827	0.462633	-0.749	0.453858	0.99999
LLGL2	51.3829	57.291	65.8509	106.848	318.672	327.582	0	0	115.953	-0.32796	0.610275	-0.63309	0.526676	0.99999
TSHZ2	6.20139	21.1072	39.2399	22.2873	93.1967	84.656	0	0	33.3361	-0.32791	0.589621	-0.74172	0.458258	0.99999
MAFG	171.867	168.858	183.571	300.878	69.1459	63.7987	160.935	499.434	202.311	-0.32764	0.554131	-0.61362	0.539464	0.99999
LRRK1	297.667	276.655	494.332	359.874	7.51586	0	145.31	123.558	213.114	-0.32763	0.54876	-0.74979	0.453379	0.99999
OTUD1	93.9068	71.6137	86.1474	159.944	40.5856	68.7063	146.872	316.048	122.978	-0.32721	0.602429	-0.54618	0.584942	0.99999
UBL5	117.826	123.628	138.016	206.485	105.222	121.463	198.434	149.57	145.081	-0.32684	0.585109	-0.56066	0.575031	0.99999
YPEL2	93.9068	88.198	133.506	123.236	54.1142	101.833	81.2486	356.367	129.051	-0.3268	0.594177	-0.54751	0.584026	0.99999
SLFNL1-AS1	18.6042	47.4912	41.044	85.8716	100.713	90.7905	0	0	48.0643	-0.32679	0.619604	-0.66945	0.503208	0.99999
TYROBP	465.99	257.81	330.607	726.303	0	0	1157.79	1017.08	494.447	-0.32679	0.500108	-0.79882	0.424393	0.99999
WDR90	52.2689	62.5678	113.209	122.58	21.0444	61.3449	0	0	54.1269	-0.32651	0.624421	-0.74442	0.456625	0.99999
ARHGAP9	342.848	442.498	649.488	399.205	834.26	1015.87	537.49	137.865	544.941	-0.32613	0.455895	-0.71427	0.47506	0.99999
TMIGD2	7.97321	15.8304	14.4331	21.6318	133.782	199.984	34.3744	0	53.5012	-0.32588	0.624462	-0.46456	0.642246	0.99999
SFI1	260.458	281.932	361.278	373.64	634.338	667.433	132.81	0	338.986	-0.32569	0.494278	-0.71656	0.473645	0.99999
MINK1	830.986	499.788	784.347	888.87	1140.91	925.081	743.737	544.956	794.834	-0.32558	0.41642	-0.78197	0.434231	0.99999
RBM12B	144.404	175.642	166.882	286.457	231.488	258.876	142.185	80.6378	185.821	-0.32556	0.561109	-0.58815	0.556431	0.99999
SIAH2	78.8462	122.12	143.88	137.001	97.7062	69.9332	73.4362	257.521	122.555	-0.32554	0.599602	-0.55386	0.579676	0.99999
TCF25	426.124	505.819	563.341	653.542	635.842	801.165	384.368	159.975	516.272	-0.32525	0.443194	-0.74296	0.457506	0.99999
ENTPD6	140.86	109.305	147.488	216.973	228.482	126.371	337.494	0	163.372	-0.32506	0.580369	-0.62481	0.532096	0.99999
ARRDC1-AS1	31.8929	50.5065	65.3998	100.948	81.1713	65.0256	0	0	49.3681	-0.32506	0.621058	-0.6947	0.487245	0.99999
UNC45A	153.263	146.243	262.501	157.978	255.539	268.691	109.373	188.588	192.772	-0.3249	0.558659	-0.57662	0.564195	0.99999
ZXDA	10.631	3.76914	25.7089	17.6987	25.5539	62.5718	0	0	18.2417	-0.32477	0.530289	-0.743	0.457483	0.99999
AHR	287.036	348.269	460.505	380.851	226.979	307.952	681.238	171.68	358.064	-0.32436	0.488632	-0.67371	0.500493	0.99999
RPL22	162.122	210.318	225.968	283.18	126.266	184.035	178.122	188.588	194.825	-0.32428	0.554435	-0.59908	0.549123	0.99999
CEP131	42.5238	46.7374	63.1447	112.748	75.1586	128.824	0	0	58.642	-0.32413	0.626028	-0.67869	0.497336	0.99999
LETM1	240.082	263.84	324.744	359.219	309.653	390.154	112.498	42.9201	255.389	-0.32404	0.524078	-0.64958	0.515963	0.99999
HIST1H1E	829.214	1049.33	1227.71	1189.75	769.624	998.695	356.244	492.931	864.187	-0.32387	0.394792	-0.83997	0.400924	0.99999
TRIM44	270.203	244.241	228.674	518.507	219.463	233.111	351.556	339.459	300.652	-0.32384	0.521975	-0.6289	0.529415	0.99999
SH2D3A	43.4097	21.861	39.2399	87.1826	132.279	185.262	0	0	63.6543	-0.32382	0.626144	-0.68107	0.495827	0.99999
ZNF524	42.5238	25.6302	44.6523	82.5941	85.6808	52.7566	0	59.828	49.2082	-0.32355	0.622008	-0.6093	0.542324	0.99999
RAB5C	368.54	328.669	298.133	700.739	235.998	247.833	795.298	833.691	476.113	-0.3235	0.478885	-0.67577	0.499185	0.99999
PPP6R2	332.217	292.486	378.868	445.09	559.18	572.962	184.372	211.999	372.147	-0.32332	0.482934	-0.6731	0.500886	0.99999
ZDHHC18	212.619	218.61	302.192	268.103	523.104	483.398	245.308	145.668	299.875	-0.32312	0.506578	-0.62759	0.530273	0.99999
MRPS2	46.0675	73.1214	66.7529	106.848	82.6744	63.7987	48.4366	218.502	88.2752	-0.32309	0.618233	-0.50772	0.611653	0.99999
PEMT	8.85913	9.04595	6.7655	47.1966	7.51586	7.36139	53.1241	65.0305	25.6124	-0.32298	0.583726	-0.53858	0.590176	0.99999
SGTB	93.9068	92.721	99.6784	185.509	94.6998	79.7484	124.998	75.4354	105.837	-0.32282	0.609823	-0.54682	0.584499	0.99999
TOP1MT	21.2619	28.6455	55.9281	74.728	34.5729	24.538	0	0	29.9593	-0.32279	0.586899	-0.75177	0.452187	0.99999
IGHV2-70	0.885913	5.2768	75.7736	29.4979	0	0	0	0	13.9293	-0.32272	0.449449	-1.3831	0.166635	0.99999
CCDC130	66.4435	73.8752	127.642	100.293	204.431	233.111	0	0	100.725	-0.32263	0.617704	-0.65525	0.512309	0.99999
KIF21B	502.312	672.415	750.97	741.38	1770.74	2083.27	390.618	293.938	900.706	-0.3226	0.392982	-0.81492	0.415118	0.99999
CFP	241.854	155.289	254.834	289.735	81.1713	44.1683	245.308	163.877	184.53	-0.32246	0.56394	-0.61873	0.536094	0.99999
AL365203.2	17.7183	7.53829	17.1393	36.053	124.763	119.009	0	0	40.2777	-0.3224	0.604868	-0.65513	0.512387	0.99999
RPS15	384.486	523.157	613.856	549.972	628.326	633.08	498.429	734.845	570.769	-0.32207	0.439076	-0.72769	0.466803	0.99999
CALM3	719.361	791.52	899.36	1041.6	847.789	834.291	1306.23	880.513	915.083	-0.32202	0.38675	-0.8291	0.407045	0.99999
HECW1	0	0	4.96137	0	0	0	0	130.061	16.8778	-0.32178	0.404007	-0.70703	0.479548	0.99999
RAB10	380.942	315.101	301.29	707.294	210.444	188.942	642.176	370.674	389.608	-0.32171	0.500847	-0.66167	0.508184	0.99999
MED10	46.0675	43.7221	60.8895	106.192	27.0571	90.7905	59.3739	0	54.2616	-0.32166	0.625509	-0.61825	0.536409	0.99999
CRYL1	34.5506	27.8917	34.2785	61.6178	25.5539	40.4877	110.936	217.202	69.0647	-0.32146	0.62633	-0.46973	0.638548	0.99999
FHOD1	211.733	145.489	192.14	301.534	242.011	299.363	70.3113	179.484	205.258	-0.32115	0.557906	-0.59255	0.553482	0.99999
HSF4	20.376	33.1685	48.7116	60.9623	73.6554	94.4712	0	0	41.4181	-0.32114	0.611617	-0.66874	0.50366	0.99999
LZTR1	207.304	257.81	325.195	314.644	416.379	547.197	48.4366	0	264.62	-0.32112	0.524762	-0.68929	0.490639	0.99999
SLC35C2	177.183	150.012	141.173	348.075	350.239	285.867	109.373	176.883	217.351	-0.32097	0.558036	-0.57787	0.563351	0.99999
BAX	191.357	137.197	197.553	241.227	145.808	230.657	170.31	403.189	214.662	-0.32085	0.548419	-0.58001	0.56191	0.99999
GNL3L	360.567	426.667	451.484	593.891	523.104	431.868	281.245	81.9384	393.846	-0.32076	0.473868	-0.69882	0.484662	0.99999
PDGFA	16.8323	23.3687	36.9847	47.1966	28.5603	36.807	0	50.7238	30.0592	-0.32065	0.595433	-0.60919	0.542399	0.99999
TRPV2	605.964	399.529	638.663	645.676	706.491	528.793	242.183	425.299	524.075	-0.32055	0.447864	-0.72732	0.467028	0.99999
ZBTB45	40.752	39.1991	41.044	110.781	78.1649	83.4291	98.4357	0	61.4757	-0.32046	0.626856	-0.57901	0.562583	0.99999
TGFA	11.5169	7.53829	13.982	57.6848	0	0	171.872	0	32.8242	-0.32039	0.578197	-0.83105	0.405946	0.99999
PDLIM7	139.974	138.704	167.333	226.15	103.719	57.6642	214.059	174.282	152.736	-0.32031	0.580033	-0.57077	0.568153	0.99999
CRAMP1	196.673	191.472	207.475	344.142	357.755	334.943	7.81236	124.859	220.641	-0.32026	0.546116	-0.629	0.529346	0.99999
RTL6	56.6984	45.9836	76.2246	68.1729	82.6744	66.2525	185.934	158.674	92.5769	-0.3201	0.616252	-0.47531	0.634569	0.99999
AC007952.4	0	0	29.3172	0	0	13.4959	0	55.9262	12.3424	-0.32006	0.394067	-1.02495	0.305385	0.99999
RPS6KA1	566.984	493.004	680.609	677.796	823.738	797.484	689.05	821.985	693.831	-0.32001	0.41348	-0.76461	0.444503	0.99999
SPRED2	29.2351	39.1991	99.2273	38.675	43.592	31.8994	131.248	0	51.6345	-0.31988	0.623213	-0.6154	0.538289	0.99999
THAP11	54.9266	71.6137	76.2246	128.48	102.216	122.69	0	87.1409	80.4114	-0.31963	0.623838	-0.5788	0.562724	0.99999
C11orf45	32.7788	10.5536	43.7502	65.5509	0	0	0	154.773	38.4258	-0.31962	0.59558	-0.85657	0.391684	0.99999
CRTAP	179.84	125.136	174.55	226.806	115.744	110.421	532.803	607.385	259.086	-0.31953	0.530546	-0.58633	0.557651	0.99999
ACTN1	909.832	397.268	640.918	1040.95	15.0317	18.4035	1006.23	984.562	626.649	-0.31938	0.473168	-0.77056	0.440966	0.99999
NES	9.74504	18.0919	41.4951	112.092	0	0	0	0	22.678	-0.31937	0.526571	-0.98739	0.323453	0.99999
PYCARD	77.0744	44.4759	65.8509	98.3263	57.1205	123.917	326.557	243.214	129.567	-0.31935	0.600119	-0.48868	0.625072	0.99999
CEP250	259.572	315.101	331.058	416.904	811.713	795.03	193.747	244.515	420.955	-0.31923	0.4667	-0.67348	0.500641	0.99999
EXD2	38.0943	30.1532	50.9668	72.106	25.5539	30.6725	0	158.674	50.7776	-0.31917	0.623834	-0.59678	0.550657	0.99999
RSAD1	78.8462	62.5678	74.4205	175.676	94.6998	133.732	56.249	0	84.5239	-0.319	0.623957	-0.61717	0.537124	0.99999
LOXL1	1.77183	0	4.51033	28.1869	1.50317	24.538	15.6247	0	9.51686	-0.31871	0.435837	-1.37007	0.170665	0.99999
ITGAX	2493.84	1784.31	2388.67	3175.28	51.1078	61.3449	840.61	1013.17	1476.04	-0.31853	0.37044	-0.93714	0.348687	0.99999
CLDN15	45.1816	43.7221	76.6757	83.9051	94.6998	160.724	0	0	63.1135	-0.3184	0.627206	-0.65157	0.514679	0.99999
DAXX	232.109	235.948	286.857	338.898	260.049	409.784	206.246	144.368	264.282	-0.31823	0.520806	-0.61747	0.536924	0.99999
TMCO4	108.081	82.9212	147.488	123.236	127.77	137.413	104.686	66.3311	112.241	-0.3182	0.604334	-0.53189	0.594805	0.99999
ARHGAP30	1358.1	1368.95	1559.22	1910.15	2964.26	2565.45	2171.84	2299.48	2024.68	-0.31817	0.333459	-0.94084	0.346785	0.99999
CCDC88C	471.306	728.952	696.846	824.63	1733.16	1756.92	192.184	27.3128	803.913	-0.31814	0.40235	-0.81326	0.416068	0.99999
TMBIM4	74.4167	107.797	104.64	148.8	79.6681	112.875	78.1236	310.846	127.146	-0.31809	0.595401	-0.52552	0.599219	0.99999
AHCY	111.625	114.582	155.607	204.519	78.1649	57.6642	81.2486	0	100.426	-0.31807	0.614303	-0.64013	0.52209	0.99999
TALDO1	602.421	394.252	548.005	737.447	249.526	179.127	1129.67	737.446	572.237	-0.31802	0.450039	-0.72077	0.471051	0.99999
COL1A2	0	3.01532	13.08	27.5314	0	0	45.3117	0	11.1173	-0.31769	0.419036	-1.32074	0.186589	0.99999
ELP5	46.9534	65.5831	69.9102	107.503	54.1142	90.7905	217.184	0	81.5048	-0.31764	0.623426	-0.56958	0.568964	0.99999
G0S2	0	3.01532	13.982	6.55509	0	15.9497	60.9364	0	12.5548	-0.31741	0.452998	-1.20946	0.226487	0.99999
PTCRA	16.8323	10.5536	18.4924	58.3403	0	0	49.9991	104.049	32.2833	-0.31732	0.588175	-0.70771	0.479126	0.99999
OSGIN1	43.4097	59.5525	68.5571	105.537	10.5222	7.36139	89.0609	71.5335	56.9418	-0.31731	0.6269	-0.57782	0.563384	0.99999
SH2B3	741.509	487.727	612.503	1002.93	278.087	179.127	934.358	1317.52	694.22	-0.31729	0.442305	-0.73671	0.461301	0.99999
R3HDM4	156.807	176.396	193.042	242.538	718.516	636.76	221.871	145.668	311.45	-0.3172	0.502763	-0.60224	0.547013	0.99999
AC026471.1	36.3224	35.43	34.7296	129.135	76.6618	122.69	0	2.60122	54.6962	-0.31708	0.624616	-0.65006	0.515651	0.99999
B3GAT3	64.6716	91.9671	151.547	85.2161	202.928	142.32	0	231.508	121.27	-0.3168	0.606866	-0.57446	0.56566	0.99999
BLK	51.3829	114.582	154.253	109.47	30.0634	13.4959	17.1872	84.5396	71.8718	-0.31667	0.625895	-0.63628	0.524591	0.99999
PIH1D1	103.652	107.044	131.251	157.978	276.584	136.186	74.9987	205.496	149.149	-0.3166	0.581913	-0.5301	0.596042	0.99999
PRDX6	115.169	128.905	138.467	213.04	64.6364	42.9415	259.37	132.662	136.899	-0.31655	0.589792	-0.56065	0.575037	0.99999
FCHO1	103.652	156.796	184.022	157.322	490.034	506.709	103.123	67.6317	221.161	-0.31639	0.546541	-0.56524	0.571909	0.99999
FCRL2	15.0605	36.9376	139.82	73.417	0	0	0	0	33.1544	-0.31603	0.57134	-1.04814	0.294574	0.99999
STK19	35.4365	49.7527	78.0288	67.5174	67.6427	60.118	0	80.6378	54.8917	-0.31599	0.625756	-0.58292	0.559947	0.99999
STRIP1	133.773	121.366	197.553	146.834	284.099	280.96	146.872	193.791	188.156	-0.31555	0.559376	-0.54199	0.587828	0.99999
CCDC97	143.518	234.441	257.991	228.117	336.711	371.75	206.246	308.245	260.877	-0.31544	0.529159	-0.58296	0.559917	0.99999
ARHGAP1	310.955	269.871	337.824	420.181	437.423	477.264	376.556	413.594	380.458	-0.31532	0.481595	-0.64457	0.519207	0.99999
KITLG	1.77183	8.29212	8.1186	27.5314	0	0	107.811	0	19.1906	-0.31523	0.517624	-0.78806	0.43066	0.99999
NMRK1	58.4702	54.2757	120.877	88.4937	94.6998	93.2443	0	0	63.7576	-0.31504	0.627292	-0.67438	0.50007	0.99999
ISOC2	69.1012	67.8446	119.073	83.2496	30.0634	18.4035	234.371	158.674	97.5975	-0.31491	0.613646	-0.52803	0.597481	0.99999
MAPK11	60.2421	73.1214	67.204	153.389	336.711	283.413	0	0	121.76	-0.31483	0.608003	-0.6285	0.529674	0.99999
C9orf139	40.752	31.6608	59.0854	66.2064	51.1078	76.0677	0	79.3372	50.5272	-0.31469	0.623919	-0.57023	0.568523	0.99999
POLR3E	107.195	168.104	176.805	188.786	302.137	244.153	123.435	80.6378	173.907	-0.31466	0.56857	-0.55339	0.579999	0.99999
FAM160A2	102.766	76.1367	110.052	139.623	154.827	177.9	107.811	81.9384	118.882	-0.31438	0.602084	-0.51443	0.606951	0.99999
NUDCD3	227.68	217.857	307.154	303.5	392.328	384.019	170.31	0	250.356	-0.31427	0.529829	-0.65798	0.510551	0.99999
CEP72	40.752	34.6761	46.0054	149.456	37.5793	63.7987	0	0	46.5334	-0.3141	0.615982	-0.74195	0.458116	0.99999
SEC16A	611.28	696.538	898.458	778.744	1025.16	1179.05	671.863	256.22	764.664	-0.31377	0.406375	-0.77576	0.437892	0.99999
DHRS4L2	53.1548	42.9682	55.0261	106.192	13.5285	41.7146	45.3117	135.263	61.645	-0.31348	0.626956	-0.53827	0.59039	0.99999
RECQL5	58.4702	134.181	143.429	129.791	165.349	127.597	0	93.6439	106.558	-0.31346	0.614111	-0.60522	0.545032	0.99999
TBC1D10B	270.203	247.256	291.818	403.138	369.78	280.96	198.434	172.981	279.321	-0.31321	0.517235	-0.61638	0.537643	0.99999
STAB1	667.092	77.6444	726.615	1819.69	0	0	442.18	249.717	497.868	-0.31314	0.575261	-1.1992	0.230451	0.99999
RPS6	783.147	1175.22	1491.57	1004.89	1196.53	1300.51	1490.6	1256.39	1212.36	-0.31307	0.394451	-0.7914	0.428711	0.99999
RPL41	414.607	557.08	606.64	629.288	653.88	652.71	682.8	439.606	579.576	-0.31278	0.433786	-0.71826	0.472595	0.99999
EEPD1	78.8462	82.1673	106.444	104.226	461.474	576.642	137.498	72.8341	202.516	-0.31239	0.552726	-0.51534	0.606313	0.99999
HNRNPA0	226.794	285.701	271.522	411.004	296.125	283.413	421.868	219.803	302.029	-0.31215	0.505735	-0.61611	0.537825	0.99999
IL32	439.413	575.171	492.979	828.563	2274.3	2160.57	318.744	183.386	909.14	-0.31203	0.391061	-0.78906	0.430077	0.99999
TMTC4	23.9196	24.8763	51.8688	30.1534	54.1142	49.0759	40.6243	53.325	40.9947	-0.31149	0.618749	-0.46756	0.640099	0.99999
MTMR3	333.103	239.718	312.115	443.779	462.977	415.919	374.993	96.2451	334.856	-0.31137	0.503432	-0.62814	0.529914	0.99999
AKR1B1	217.935	152.273	229.576	270.07	102.216	73.6139	268.745	213.3	190.966	-0.31128	0.559976	-0.58148	0.56092	0.99999
NEDD4L	48.7252	37.6914	65.3998	89.8047	28.5603	20.8573	37.4993	19.5092	43.5059	-0.31122	0.621383	-0.579	0.562587	0.99999
LPAR5	116.941	92.721	99.2273	205.174	135.286	133.732	253.12	157.374	149.197	-0.31089	0.588899	-0.51686	0.605252	0.99999
RBM38	176.297	224.641	315.272	226.15	392.328	430.641	54.6865	96.2451	239.533	-0.31076	0.537276	-0.59664	0.550746	0.99999
KHNYN	347.278	373.145	464.564	470.655	635.842	451.499	528.116	89.7421	420.105	-0.31072	0.466481	-0.67377	0.500458	0.99999
KLRK1	26.5774	47.4912	46.0054	81.9386	48.1015	42.9415	115.623	0	51.0848	-0.3102	0.624335	-0.56641	0.571116	0.99999
PFKFB4	56.6984	30.1532	24.3558	172.399	46.5983	42.9415	56.249	280.932	88.7908	-0.30996	0.626305	-0.54034	0.588964	0.99999
DCAF15	116.941	165.842	188.983	185.509	211.947	339.851	193.747	80.6378	185.432	-0.30983	0.561996	-0.54633	0.584842	0.99999
SYMPK	375.627	419.883	572.812	460.167	605.778	531.247	554.678	187.288	463.435	-0.30974	0.458796	-0.67805	0.497737	0.99999
SRM	111.625	112.32	210.632	119.303	73.6554	107.967	49.9991	209.398	124.362	-0.30971	0.598748	-0.54141	0.588226	0.99999
RPSA	786.691	1206.13	1298.07	1177.95	1307.76	1274.75	1393.72	1148.44	1199.19	-0.3097	0.379057	-0.81427	0.415491	0.99999
CD37	458.903	510.342	673.393	566.359	784.656	829.383	832.798	502.035	644.734	-0.3095	0.423228	-0.72142	0.470649	0.99999
CCDC86	54.0407	63.3216	72.6164	95.7043	21.0444	60.118	223.434	157.374	93.4566	-0.30941	0.615655	-0.4912	0.623283	0.99999
ACHE	0.885913	18.0919	31.5723	39.986	0	0	54.6865	0	18.1528	-0.3094	0.501125	-1.15323	0.248815	0.99999
ATF6B	300.324	362.592	377.515	498.187	372.787	593.819	184.372	71.5335	345.141	-0.30935	0.489164	-0.65399	0.513119	0.99999
SAFB	335.761	437.975	468.624	531.617	461.474	428.188	392.18	162.576	402.299	-0.30928	0.471786	-0.66728	0.504593	0.99999
SNX30	219.706	122.12	210.632	234.672	175.871	132.505	210.934	206.797	189.155	-0.30895	0.563568	-0.55931	0.575952	0.99999
SERINC5	222.364	231.425	364.435	246.471	484.021	571.735	59.3739	113.153	286.622	-0.30887	0.514982	-0.61183	0.540652	0.99999
TSC22D3	337.533	306.808	369.847	454.923	1178.49	1051.45	390.618	340.76	553.803	-0.30884	0.439899	-0.68061	0.49612	0.99999
COL11A2	0	5.2768	8.1186	26.8758	22.5476	19.6304	0	0	10.3062	-0.30881	0.431007	-1.15709	0.247236	0.99999
SLC39A1	253.371	175.642	188.532	412.97	163.846	130.051	599.989	517.643	305.256	-0.30867	0.528514	-0.58593	0.557921	0.99999
MRAS	198.445	113.828	161.921	288.424	0	7.36139	446.867	444.808	207.707	-0.30829	0.567143	-0.65616	0.511719	0.99999
TTC19	41.6379	61.0601	68.106	99.6373	52.611	45.3952	56.249	11.7055	54.5503	-0.30794	0.626585	-0.54132	0.588284	0.99999
TCTA	111.625	116.09	119.975	202.552	231.488	155.816	176.559	55.9262	146.254	-0.30785	0.585233	-0.52524	0.59942	0.99999
SNX18	157.692	154.535	139.369	319.233	117.247	83.4291	215.621	379.778	195.863	-0.3077	0.56302	-0.55504	0.578868	0.99999
PATZ1	59.3561	61.0601	115.465	72.106	118.751	120.236	160.935	0	88.4885	-0.30756	0.621046	-0.54771	0.583892	0.99999
CAPNS1	558.125	508.081	503.804	921.645	518.594	474.81	1178.1	745.249	676.052	-0.30736	0.4337	-0.70599	0.480196	0.99999
ALYREF	155.035	185.442	215.143	245.16	169.858	208.573	90.6234	176.883	180.84	-0.3069	0.562323	-0.55973	0.575665	0.99999
NUB1	352.593	281.932	334.667	500.809	192.406	258.876	481.241	762.157	395.585	-0.30678	0.48402	-0.63553	0.525084	0.99999
CUX1	259.572	266.855	296.78	405.104	219.463	315.313	218.746	258.821	280.082	-0.30676	0.515324	-0.60473	0.545359	0.99999
SIRT3	16.8323	28.6455	89.3046	31.4644	63.1332	58.8911	0	0	36.0339	-0.30666	0.598015	-0.729	0.465999	0.99999
MED11	27.4633	47.4912	37.8868	85.8716	21.0444	4.90759	76.5611	154.773	56.9998	-0.30649	0.626889	-0.51157	0.608955	0.99999
CMKLR1	528.004	330.177	437.051	747.935	0	4.90759	734.362	708.832	436.409	-0.30631	0.491018	-0.74723	0.454927	0.99999
AC009283.1	1.77183	6.78446	12.6289	18.3542	10.5222	58.8911	0	0	13.6191	-0.30615	0.492215	-0.78082	0.434911	0.99999
GPAT2	2.65774	2.26149	39.6909	1.31102	73.6554	31.8994	0	0	18.9345	-0.30589	0.517032	-0.66045	0.508965	0.99999
NBDY	39.8661	36.1838	39.6909	102.259	13.5285	30.6725	60.9364	62.4293	48.1959	-0.30574	0.623687	-0.53305	0.594001	0.99999
APOO	11.5169	12.0613	24.8068	22.9428	4.50952	6.13449	0	172.981	31.8691	-0.30563	0.598786	-0.58662	0.557458	0.99999
S1PR2	83.2758	79.9059	90.6577	130.446	88.6871	90.7905	556.24	154.773	159.347	-0.30549	0.578026	-0.49648	0.619553	0.99999
ITGA9	205.532	124.382	256.638	229.428	0	0	187.497	209.398	151.609	-0.30544	0.588388	-0.68632	0.492512	0.99999
ZNF76	90.3631	113.828	172.746	112.748	213.45	147.228	85.936	128.76	133.132	-0.30489	0.594444	-0.50853	0.611082	0.99999
KDM5D	0	0	0	0	0	0	109.373	67.6317	22.1256	-0.3046	0.415946	0.165948	0.868198	0.99999
ACOT13	60.2421	38.4453	55.9281	130.446	27.0571	4.90759	28.1245	72.8341	52.2481	-0.3045	0.625132	-0.60566	0.54474	0.99999
BCL6	193.129	192.98	307.154	241.227	85.6808	100.606	49.9991	70.2329	155.126	-0.30444	0.577771	-0.59369	0.552721	0.99999
HLA-DPB1	1229.65	759.106	1311.61	1152.38	225.476	182.808	2199.96	1633.57	1086.82	-0.30438	0.378732	-0.82326	0.410362	0.99999
NTRK2	3.54365	6.03063	11.7269	38.0195	16.5349	23.3111	0	0	12.3958	-0.30419	0.483241	-0.78726	0.43113	0.99999
TRMT2A	151.491	165.842	273.777	188.786	189.4	188.942	0	97.5457	156.973	-0.30418	0.581887	-0.61215	0.540437	0.99999
ZNF397	67.3294	62.5678	110.503	98.3263	102.216	111.648	35.9369	0	73.5659	-0.30408	0.625768	-0.57894	0.562628	0.99999
SARM1	89.4772	58.0448	98.3253	123.891	300.634	289.548	0	0	119.99	-0.30397	0.608963	-0.62329	0.533097	0.99999
CD4	1362.53	1125.47	1549.3	1566.67	2230.71	2117.63	1354.66	948.144	1531.89	-0.30395	0.349855	-0.8655	0.386766	0.99999
NFKBIA	701.643	533.711	686.473	903.291	314.163	321.447	551.553	820.685	604.121	-0.30381	0.437448	-0.71254	0.476133	0.99999
GNAI2	1794.86	1362.17	1577.71	2455.53	1506.18	1314.01	3379.63	3698.93	2136.13	-0.30379	0.358079	-0.84348	0.39896	0.99999
SCAMP2	367.654	297.009	353.159	502.12	647.867	571.735	814.048	539.753	511.668	-0.3037	0.455396	-0.64688	0.517712	0.99999
FOXD2	0	0.753829	16.6882	43.2636	0	8.58829	0	0	8.66174	-0.30369	0.391216	-1.54852	0.121498	0.99999
CASC4	155.921	168.858	218.3	213.04	229.985	211.026	281.245	118.356	199.591	-0.30355	0.552281	-0.546	0.585068	0.99999
FAM214B	226.794	175.642	225.517	316.611	172.865	175.446	265.62	161.276	214.971	-0.30352	0.548883	-0.56712	0.570636	0.99999
CIZ1	208.19	216.349	308.958	246.471	299.131	353.347	476.554	178.184	285.898	-0.30349	0.513192	-0.58008	0.561861	0.99999
EME2	104.538	112.32	119.975	203.208	181.884	228.203	110.936	0	132.633	-0.30309	0.596576	-0.57636	0.564375	0.99999
NINJ1	236.539	211.826	219.653	385.439	52.611	60.118	1187.48	688.023	380.211	-0.30298	0.490336	-0.62586	0.531404	0.99999
TTC1	131.115	119.859	127.191	235.983	105.222	61.3449	239.058	131.362	143.892	-0.3029	0.588494	-0.53188	0.59481	0.99999
DPY19L4	18.6042	20.3534	20.2965	85.8716	12.0254	19.6304	0	74.1347	31.3645	-0.30289	0.595773	-0.62751	0.530325	0.99999
TBC1D8	50.497	35.43	62.2426	72.7615	4.50952	15.9497	35.9369	225.006	62.7916	-0.30274	0.626932	-0.53882	0.590011	0.99999
SLC2A11	13.2887	19.5996	44.6523	54.4072	6.01269	40.4877	0	0	22.306	-0.30261	0.556261	-0.7596	0.447491	0.99999
SLC36A1	218.821	190.719	305.801	244.505	115.744	152.135	271.87	170.38	208.747	-0.3026	0.547002	-0.57105	0.567964	0.99999
MN1	6.20139	6.03063	5.86343	53.0962	12.0254	0	0	105.349	23.5708	-0.3026	0.552377	-0.71516	0.474512	0.99999
LRFN4	50.497	42.9682	50.5157	121.925	66.1396	69.9332	0	81.9384	60.4896	-0.30219	0.626721	-0.57343	0.566355	0.99999
UBE2O	137.316	171.873	261.148	179.609	278.087	177.9	168.747	0	171.835	-0.30152	0.574954	-0.60111	0.547764	0.99999
FOXP1	251.599	230.672	322.94	315.955	299.131	250.287	37.4993	308.245	252.041	-0.30112	0.525758	-0.59666	0.550736	0.99999
UCKL1	90.3631	82.1673	161.019	97.0153	204.431	209.8	0	84.5396	116.167	-0.30072	0.606262	-0.55406	0.579538	0.99999
HGS	314.499	253.286	290.465	485.076	452.455	338.624	126.56	42.9201	287.986	-0.30052	0.520691	-0.61385	0.539312	0.99999
TP53I11	292.351	94.2286	149.292	386.095	12.0254	15.9497	464.054	586.575	250.071	-0.3005	0.575105	-0.64085	0.521622	0.99999
PARVA	11.5169	3.76914	29.7682	41.9526	0	0	0	46.822	16.7286	-0.30038	0.500906	-0.92185	0.356605	0.99999
ZC3H4	393.345	348.269	431.639	526.373	470.493	496.894	374.993	253.619	411.953	-0.30024	0.471571	-0.64096	0.521551	0.99999
DXO	26.5774	36.1838	46.4564	94.3932	45.0952	65.0256	0	0	39.2165	-0.30022	0.608216	-0.6701	0.502794	0.99999
GFRA2	37.2083	15.0766	37.4358	172.399	0	0	57.8115	0	39.9914	-0.30003	0.593615	-0.98138	0.326406	0.99999
NDOR1	69.9871	90.4595	77.5777	156.667	147.311	215.934	49.9991	80.6378	111.072	-0.3	0.60623	-0.4859	0.627036	0.99999
RPL23A	405.748	525.419	629.643	556.527	572.708	473.583	374.993	427.901	495.815	-0.29971	0.452526	-0.66908	0.503442	0.99999
LAD1	15.0605	6.78446	36.9847	49.1632	0	0	51.5616	0	19.9443	-0.29952	0.525226	-0.86573	0.386636	0.99999
AMH	0	2.26149	5.4124	33.4309	12.0254	9.81519	0	0	7.86817	-0.29951	0.401972	-1.16219	0.245159	0.99999
NAXE	67.3294	63.3216	91.5598	112.748	76.6618	101.833	0	113.153	78.3257	-0.29948	0.624504	-0.5545	0.579238	0.99999
PPM1G	303.868	332.438	419.01	403.138	392.328	343.532	195.309	427.901	352.19	-0.29933	0.487157	-0.61923	0.535766	0.99999
RELL2	34.5506	63.3216	59.0854	105.537	55.6174	88.3367	45.3117	0	56.47	-0.29932	0.626385	-0.5678	0.570174	0.99999
PPP1R16A	23.0337	25.6302	22.1006	151.423	34.5729	49.0759	0	0	38.2295	-0.29927	0.601229	-0.73539	0.4621	0.99999
PPP3CA	126.686	112.32	115.013	265.481	208.941	121.463	1.56247	65.0305	127.062	-0.29911	0.602011	-0.58387	0.559309	0.99999
MSANTD3	36.3224	36.9376	42.3971	110.125	13.5285	40.4877	0	81.9384	45.2171	-0.2988	0.619384	-0.60629	0.544324	0.99999
GTF3C1	367.654	375.407	524.552	434.602	683.943	612.222	204.684	204.196	425.908	-0.29868	0.466243	-0.64694	0.51767	0.99999
RCBTB2	57.5843	44.4759	75.7736	93.7377	49.6047	22.0842	160.935	0	63.0244	-0.29864	0.627174	-0.57806	0.563222	0.99999
LRRC47	81.504	73.1214	100.58	108.159	156.33	112.875	145.31	187.288	120.646	-0.29857	0.599807	-0.4652	0.641785	0.99999
NECTIN2	155.035	126.643	186.728	218.284	0	0	323.432	446.109	182.029	-0.29857	0.570804	-0.65129	0.51486	0.99999
CCDC186	53.1548	100.259	99.2273	103.57	112.738	87.1098	124.998	166.478	105.942	-0.29853	0.610077	-0.47385	0.635608	0.99999
TSC22D4	312.727	341.485	354.061	482.454	862.821	758.223	376.556	685.421	521.718	-0.29844	0.444603	-0.64924	0.516183	0.99999
ZNF764	46.9534	46.7374	63.1447	68.1729	153.323	175.446	18.7497	110.552	85.385	-0.29843	0.619852	-0.44848	0.653808	0.99999
FBLN7	20.376	36.1838	66.3019	60.9623	61.63	28.2187	0	0	34.2091	-0.29831	0.597344	-0.70116	0.4832	0.99999
NDUFB9	134.659	153.027	175.452	210.418	132.279	143.547	103.123	336.858	173.67	-0.29829	0.566704	-0.52836	0.597246	0.99999
PKM	3303.57	3175.13	4413.81	3699.69	2609.51	2699.18	4496.8	3956.45	3544.27	-0.29807	0.307299	-0.97195	0.331074	0.99999
MGAT2	157.692	167.35	253.481	190.753	162.343	150.909	185.934	84.5396	169.125	-0.29762	0.570514	-0.54006	0.589157	0.99999
ZBTB44	104.538	128.151	145.684	156.667	261.552	249.06	124.998	377.177	193.478	-0.29757	0.556449	-0.50294	0.615003	0.99999
IDH3G	132.001	128.151	171.844	178.298	106.725	184.035	101.561	257.521	157.517	-0.29753	0.576329	-0.51645	0.605541	0.99999
SIVA1	47.8393	113.828	110.503	127.169	82.6744	80.9753	74.9987	0	79.7485	-0.29751	0.624721	-0.59013	0.555106	0.99999
IQSEC1	782.261	692.769	903.871	955.732	987.584	1014.64	664.051	620.391	827.663	-0.29749	0.397149	-0.75034	0.453047	0.99999
CBX4	59.3561	70.8599	102.385	87.8381	183.387	187.715	104.686	0	99.5284	-0.29713	0.615481	-0.52826	0.597319	0.99999
TRAF3IP1	25.6915	18.8457	59.5364	32.1199	12.0254	31.8994	81.2486	0	32.6709	-0.29704	0.601557	-0.58249	0.560239	0.99999
GDF11	11.5169	30.1532	13.531	91.7712	102.216	94.4712	0	0	42.9574	-0.29702	0.611852	-0.58305	0.559857	0.99999
VARS2	93.0208	100.259	128.544	160.6	198.419	126.371	48.4366	0	106.956	-0.29683	0.610676	-0.57377	0.56612	0.99999
ADGRG5	72.6449	142.474	331.51	74.0725	281.093	239.245	67.1863	0	151.028	-0.29668	0.609253	-0.63071	0.528231	0.99999
COA4	39.8661	60.3063	84.3432	81.9386	42.0888	55.2104	0	89.7421	56.6869	-0.29644	0.626337	-0.57123	0.567844	0.99999
[truncated: 34,594 more rows]
