# Supplementary material for: Inflammasome activation in infected macrophages drives COVID-19 pathology
Source: Nature. Author manuscript; Available in PMC 2022 Aug 1. (PMC9288243; doi:10.1038/s41586-022-04802-1)
Supplement: Supplementary Table 4 [file NIHMS1809392-supplement-Supplementary_Table_4.xlsx]

## Sheet: pearson_correlation_with_CXCL10
Correlation values calculated for each gene for its correlation with CXCL10 in human monocytes and macrophages at 4dpi (based on Fig. 1g, matched to Fig. 3d).
Gene name	Pearson correlation value	p-value	FDR-adjusted p value
AL627309.1	0.169096479701392	0.113152176297217	0.00192785740724302
AL627309.5	0.0233096181112206	0.895717207886473	0.671230782712797
LINC01409	-0.0477351490276347	0.842212866489102	0.384509773684341
LINC01128	-0.00271073351808548	0.992559704194862	0.960636526794635
LINC00115	0.0197712164191035	0.911511509795879	0.718837610812662
FAM41C	-0.0134238120925551	0.943773117581896	0.806905244630021
NOC2L	-0.00372062482555146	0.989940158965907	0.945990843342435
KLHL17	-0.00592465709042636	0.97947349114341	0.914097166424331
PLEKHN1	-0.055680944351241	0.829735910150303	0.310306692810688
AL645608.7	0.0350069351422684	0.871806173954635	0.523752304217939
HES4	-0.00107310379268757	0.997950931739871	0.984411788158627
ISG15	0.273374211381296	0.000417953172238285	3.88823789972821e-07
AGRN	0.0213812238987994	0.903582333169533	0.69702782820559
C1orf159	-0.0392543160431674	0.849466114278197	0.474618364648652
TNFRSF18	0.046017542058517	0.849466114278197	0.401866416017202
TNFRSF4	0.175683919492961	0.0852004216734478	0.00126495783270278
SDF4	0.180444024408566	0.0707841188852573	0.000924318018341168
B3GALT6	0.127174121947681	0.331573905654793	0.0200759144364984
UBE2J2	0.0614895255467403	0.812838373293649	0.262453987795646
ACAP3	-0.0230609350208168	0.897087234166862	0.674536738865075
PUSL1	0.0566440105636273	0.829735910150303	0.301999506011512
INTS11	0.0300153718099424	0.871806173954635	0.584641468425592
CPTP	0.0149938742010951	0.940038993870461	0.784844688399327
DVL1	-0.0666809565032292	0.792362118670744	0.224204631032569
AURKAIP1	0.0111282696816468	0.955450676484122	0.839431767027259
CCNL2	0.00606524395918277	0.978916756826872	0.912066908094114
MRPL20-AS1	0.0133039681341364	0.94398732846018	0.8085956825796
MRPL20	0.157543972296933	0.157531735662347	0.00389585422717177
ATAD3B	0.0815040608130162	0.708032744542963	0.137165211441862
ATAD3A	-0.0241662684677217	0.891675922517758	0.659891337030352
SSU72	-0.0170563716238987	0.930724312859859	0.756127123867882
AL645728.1	-0.0481487270441697	0.838192003528281	0.380399720029038
FNDC10	0.0524064325538371	0.838192003528281	0.33966460557095
AL691432.2	-0.0179398584303771	0.92337710355265	0.743925043705383
MIB2	-0.00192505639833849	0.994475260252785	0.97204000940128
MMP23B	-0.0392543160431674	0.849466114278197	0.474618364648652
CDK11B	0.0719635845336881	0.763499448877167	0.189535830887088
FO704657.1	0.0281504793974287	0.871806173954635	0.608202004842339
SLC35E2B	-0.0487340554377401	0.838192003528281	0.374628975902026
CDK11A	0.00812991140118135	0.9692189990283	0.882323056033515
SLC35E2A	0.057147790459961	0.829735910150303	0.297713255017036
NADK	-0.0745592109898772	0.745006275636836	0.174018706126082
GNB1	0.0033524530563998	0.990913558376209	0.951328314065087
TMEM52	0.128133560007505	0.330586880064422	0.0191493147496053
PRKCZ	-0.0392543160431674	0.849466114278197	0.474618364648652
FAAP20	0.0192587664042847	0.914653981994705	0.725828572519709
SKI	0.122031734820724	0.372176907070682	0.0257347236312451
MORN1	-0.0481487270441697	0.838192003528281	0.380399720029038
RER1	0.0374118204984155	0.859673266575883	0.495617611547227
PEX10	0.0654115861519092	0.800573864740732	0.233168763231225
PANK4	-0.014216240216132	0.941627994395447	0.795750725957694
AL139246.5	-0.0637382663852563	0.805112243055474	0.245367977956371
TNFRSF14-AS1	-0.0481487270441697	0.838192003528281	0.380399720029038
TNFRSF14	0.105831774546499	0.503443296550985	0.0533194023884654
PRXL2B	-0.0156688254509624	0.936753141916815	0.775412627033346
MEGF6	-0.027715409531404	0.871806173954635	0.613758575523842
TPRG1L	0.0446519352439938	0.849466114278197	0.415994298837225
WRAP73	-0.0542227998066453	0.838192003528281	0.323167468441565
SMIM1	-0.0216188892239296	0.902786323870834	0.693828818212551
LRRC47	0.0966846955288094	0.585390781344589	0.0776497113637174
CEP104	0.00530705972598707	0.982726902126788	0.92302251651546
DFFB	0.0424659637845327	0.849466114278197	0.439206852676268
C1orf174	-0.0179355302587964	0.92337710355265	0.743984668363648
LINC01134	-0.0392543160431674	0.849466114278197	0.474618364648652
NPHP4	0.0871020448150043	0.664898922165384	0.112082685899349
KCNAB2	0.00401916678306895	0.988768261948327	0.941664572071632
RPL22	0.0158868016241888	0.935566757243853	0.772373492180422
RNF207	-0.0392543160431674	0.849466114278197	0.474618364648652
ICMT	-0.0398491761435447	0.849466114278197	0.467944003965993
LINC00337	-0.0481487270441697	0.838192003528281	0.380399720029038
GPR153	0.0179364524350253	0.92337710355265	0.743971964385551
ACOT7	-0.0332397300016239	0.871806173954635	0.544934427952721
HES2	-0.027715409531404	0.871806173954635	0.613758575523842
TNFRSF25	-0.0792205282912752	0.715161369238157	0.148555788595467
NOL9	-0.0638163805873055	0.805112243055474	0.244788758686333
ZBTB48	0.00814140292822447	0.9692189990283	0.882157929579021
KLHL21	0.0886370804857569	0.649031106269208	0.105875492589575
PHF13	-0.0684004559383142	0.775906318663651	0.212456823756356
THAP3	-0.0594987018083736	0.829735910150303	0.278248325658058
DNAJC11	0.0143551945160476	0.941627994395447	0.793798957671318
CAMTA1	0.0226922307629811	0.898559720325981	0.679449753665745
VAMP3	0.0183509821230115	0.919556257963362	0.738268439992912
PER3	0.0227780928969525	0.898300679923641	0.678304412935597
TNFRSF9	-0.0481487270441697	0.838192003528281	0.380399720029038
PARK7	0.0384494947939139	0.853832161009904	0.483730733817525
RERE	-0.0282726623572731	0.871806173954635	0.606645546892466
RERE-AS1	-0.0481487270441697	0.838192003528281	0.380399720029038
ENO1	0.0233592609299233	0.895717207886473	0.670571593565281
GPR157	0.0261043731820452	0.881214939061129	0.634525193858585
MIR34AHG	0.0217843659270062	0.902724853407445	0.691604676416942
LNCTAM34A	-0.055680944351241	0.829735910150303	0.310306692810688
H6PD	-0.040618704001635	0.849466114278197	0.459387191698829
SPSB1	0.0438727401187278	0.849466114278197	0.424184584590403
SLC25A33	-0.0619218002303176	0.809862529341171	0.259107610157166
TMEM201
PIK3CD	-0.0124974911849066	0.947128014071332	0.819994067366793
PIK3CD-AS1	0.0337916337329552	0.871806173954635	0.538273958327667
PIK3CD-AS2
CLSTN1	0.0151542328624343	0.939562637454302	0.782600859527579
CTNNBIP1	0.0220242082694189	0.902299420268428	0.688385700270367
LZIC	0.0251458908586786	0.886897725808792	0.647018920358925
AL357140.2	0.041771797563249	0.849466114278197	0.446730165364021
NMNAT1	0.0352770605273906	0.870443310817804	0.520551957488839
RBP7	-0.0557241178870637	0.829735910150303	0.309931103019675
UBE4B	0.0599749053342769	0.826045107012885	0.274412976339499
KIF1B	0.00198058749036259	0.99420243271688	0.971233805307807
PGD	0.0544664782334364	0.838192003528281	0.320994497815291
CENPS	-0.012897897326172	0.945634359397159	0.814330013841136
DFFA	0.0483624029358424	0.838192003528281	0.378286820753356
PEX14	0.0667216751559934	0.792362118670744	0.223921198043563
CASZ1	0.0120380537669328	0.948286180227544	0.826504681185562
TARDBP	0.035392687853338	0.869397488837769	0.519185119506732
AL109811.2	0.116083381950373	0.415416417044964	0.0339451860466106
SRM	-0.0305262540542226	0.871806173954635	0.578261634987294
EXOSC10	0.013408563654559	0.943773117581896	0.807120279132104
MTOR	0.0400828438601284	0.849466114278197	0.46533646892581
UBIAD1	0.139954454443819	0.261227382004981	0.0104435285019247
FBXO2	0.0943930614475353	0.609337674131924	0.084983213874202
FBXO44	0.0494211052668944	0.838192003528281	0.367924512682783
FBXO6	0.100934613839361	0.536385750722089	0.0654108679654118
MAD2L2	-0.010303137428382	0.958497453110141	0.8511935445934
DRAXIN	-0.027715409531404	0.871806173954635	0.613758575523842
AGTRAP	0.043372024965918	0.849466114278197	0.429496881417067
C1orf167	-0.0392543160431674	0.849466114278197	0.474618364648652
MTHFR	0.0232159035880437	0.896512494719996	0.67247587045179
CLCN6	0.0731923695300415	0.753205167964715	0.182067890046824
AL021155.5	-0.0119786550776054	0.948786688102934	0.827347287989906
KIAA2013	0.0665843996032729	0.792575110415926	0.224877761209497
PLOD1	-0.0148125818458498	0.940757336143999	0.787383577895129
MFN2	0.040966577347525	0.849466114278197	0.455547813869531
MIIP	0.0237378870075548	0.893255462450251	0.665552287777978
TNFRSF8	-0.0574673451872845	0.829735910150303	0.295015503179119
TNFRSF1B	-0.189679756148431	0.0524203784000505	0.000491733141050168
VPS13D	-0.0161243751290283	0.935121069797332	0.769065077012256
DHRS3
PRDM2	-0.0214458866241895	0.903580388392328	0.696156924439779
KAZN	-0.027715409531404	0.871806173954635	0.613758575523842
TMEM51-AS1	-0.000158232683298295	0.999790604781743	0.997701324485831
TMEM51	0.0464990692061859	0.849466114278197	0.396953934967349
FHAD1	0.184406710399387	0.0616522602172716	0.000707618298034195
EFHD2	0.014095045404623	0.941627994395447	0.797454082151809
CASP9	-0.0199534884439814	0.910667561851713	0.716356614641416
DNAJC16	-0.0496376100225935	0.838192003528281	0.365827294096186
DDI2	-0.0165998850085392	0.933158527684513	0.762455807961484
PLEKHM2	-0.024699519885278	0.889082610610344	0.652871578238714
SLC25A34	-0.027715409531404	0.871806173954635	0.613758575523842
FBLIM1	0.0122508731278966	0.947388936226769	0.823487347152589
UQCRHL	-0.00126500897510656	0.996752925327649	0.981624572182066
AL450998.2	0.0567873022228818	0.829735910150303	0.300776215104043
SPEN	-0.0580901509524737	0.829735910150303	0.289804625752987
ZBTB17	0.0186034892587594	0.918335491810454	0.734801180209837
AL109627.1	-0.027715409531404	0.871806173954635	0.613758575523842
FBXO42	-0.00254082638359934	0.992559704194862	0.963101995252407
SZRD1	0.0788494280340606	0.717615731524143	0.150472924773623
NECAP2	0.0786662431454758	0.718369308338724	0.151426168646639
LINC01772	0.0414683221696643	0.849466114278197	0.450041999453669
NBPF1	-0.0684004559383142	0.775906318663651	0.212456823756356
CROCC	0.0895729902246824	0.647192463790746	0.102226224974401
BX284668.5	-0.0722994659656825	0.760761668664628	0.187472548378622
ATP13A2	0.0295537647404353	0.871806173954635	0.590433829223355
SDHB	0.0138577791950147	0.941627994395447	0.800791560747168
PADI2	-0.0102531736861716	0.958677829196301	0.851906835309741
PADI4	-0.0794664549805067	0.715161369238157	0.147295577166395
PADI6	0.041201191129401	0.849466114278197	0.452968633231349
RCC2	0.0608629514055473	0.819154059236976	0.267357050111456
ARHGEF10L	0.0842347901284602	0.684468760204757	0.124438504171742
IGSF21	0.0445134417427353	0.849466114278197	0.417443203890217
ALDH4A1	0.0605728537328438	0.821238251844297	0.26964821915845
IFFO2	0.0254375657608393	0.885549957194226	0.643206260094015
UBR4	-0.0483374340055978	0.838192003528281	0.37853335006804
EMC1	0.057416994807957	0.829735910150303	0.295439486708987
MRTO4	0.0733386976579524	0.7515831379109	0.181193264462007
AKR7A2	0.0514519582760695	0.838192003528281	0.348545304700271
SLC66A1	0.104600981229393	0.511386106027975	0.0561682712346006
CAPZB	0.0362803352158086	0.862479049374044	0.50875395651621
MICOS10	0.0206710396977198	0.906972067437946	0.706618816607312
NBL1
TMCO4	-0.0684004559383142	0.775906318663651	0.212456823756356
OTUD3	0.0257800208400676	0.882909997292417	0.638741734883068
Z98257.1	-0.027715409531404	0.871806173954635	0.613758575523842
UBXN10
MUL1	-0.0251923398421996	0.886706425123146	0.646411136309483
CDA	-0.0848668710329561	0.684468760204757	0.121627625174925
PINK1	-0.0422401886658807	0.849466114278197	0.441645801232404
PINK1-AS	-0.0481487270441697	0.838192003528281	0.380399720029038
DDOST	0.109904160904006	0.472220312357678	0.0447362758121623
KIF17	-0.027715409531404	0.871806173954635	0.613758575523842
HP1BP3	-0.0639441363709388	0.805112243055474	0.243843505574306
EIF4G3	0.00934520130229615	0.963986133341071	0.864889644248098
ECE1	-0.067357736212105	0.785485768583004	0.219526800197049
USP48	-0.0306051671489501	0.871806173954635	0.577279091261574
LINC00339	-0.0286664188520953	0.871806173954635	0.601641685954929
CDC42	-0.104580304782597	0.511386106027975	0.0562171872507689
CDC42-AS1	-0.0481487270441697	0.838192003528281	0.380399720029038
CDC42-IT1	-0.0486188852687712	0.838192003528281	0.375760158777703
ZBTB40	0.0550483206828294	0.8353656833894	0.315844518016133
C1QA	0.133995363474301	0.297563410241353	0.0142564685269522
C1QC	0.0522620786039735	0.838192003528281	0.340998365303981
C1QB	0.14027980951827	0.259422642519744	0.0102641832164174
EPHB2	-0.00527885180240005	0.982726902126788	0.923430408919579
KDM1A	-0.036404609564334	0.862431879762548	0.507302326080527
LUZP1	-0.050437030445187	0.838192003528281	0.35814806446411
LINC01355	0.0201779226673866	0.910344002632594	0.713305819781713
HNRNPR	-0.00103163422527619	0.998168608527455	0.985014114989081
ZNF436	0.052064856308752	0.838192003528281	0.342825991255143
TCEA3	0.10483654909705	0.510324426245688	0.0556134550291686
E2F2	-0.0784288348580329	0.718583957101442	0.152668380505831
ID3	0.0992495354266204	0.555709566432187	0.0700593962393081
RPL11	0.0716209784896243	0.767027247415248	0.191657534373953
ELOA-AS1	-0.0392543160431674	0.849466114278197	0.474618364648652
ELOA	0.0782550382174209	0.719155163420312	0.153582634364161
PITHD1	-0.030031532246976	0.871806173954635	0.584439160711596
LYPLA2	-0.0311439456525527	0.871806173954635	0.570591790472755
GALE	0.0269292046884421	0.877066903885522	0.623855783005213
HMGCL	0.0497847894431716	0.838192003528281	0.364405859027929
FUCA1	-0.0419717312033703	0.849466114278197	0.444555849951525
CNR2	0.0138154769750678	0.941627994395447	0.801386982518333
PNRC2	0.0077714735482937	0.970800972318296	0.887476116712525
SRSF10	0.0324362145434108	0.871806173954635	0.554703658196838
IFNLR1	0.136910972902333	0.281192650695499	0.0122602622734514
STPG1	0.149050917035036	0.203498791008782	0.00635164584411922
NIPAL3	-0.0258603043316012	0.882787082688976	0.637696969055646
RCAN3	-0.0166085200172941	0.933158527684513	0.762335944754689
SRRM1	-0.0274079106023774	0.874034938424411	0.617699240148611
CLIC4	0.131046699582982	0.314640754230844	0.016560175698279
RUNX3	-0.0262428278096769	0.880674309930378	0.63272887927763
SYF2	0.0634416718047052	0.805112243055474	0.247575948699193
AL031432.4	-0.0242544704472752	0.890944168120425	0.658728159653035
RSRP1	-0.000474141840704687	0.998542346701009	0.993112129292029
TMEM50A	0.0283660142517774	0.871806173954635	0.605457556284523
MACO1	-0.00405281316132524	0.988768261948327	0.941177096205659
LDLRAP1	-0.0244162385831367	0.890354471941002	0.656596953491484
MAN1C1	-0.00306783613723447	0.991370193285883	0.955455973511025
SELENON	0.0778981294842397	0.722256122129848	0.155473130346561
AL020996.1	-0.0392543160431674	0.849466114278197	0.474618364648652
MTFR1L	0.0589475247650895	0.829735910150303	0.282732659979615
PAQR7	-0.0739923382530341	0.745006275636836	0.177324243639808
STMN1	-0.0309704485882318	0.871806173954635	0.572741216339275
PAFAH2	-0.00587943973201443	0.979871386919953	0.914750283500455
PDIK1L	-0.0481487270441697	0.838192003528281	0.380399720029038
ZNF593	0.0974701940642761	0.57576809643709	0.0752573851145774
CEP85	0.0145485594928439	0.94114396059904	0.79108507080676
SH3BGRL3	0.0185113342190073	0.919303493820789	0.736065972653727
UBXN11	-0.100847227638655	0.536867052729041	0.0656455479916148
CD52	-0.0213443067264299	0.903582333169533	0.697525222001671
ZNF683
DHDDS	-0.000148701020408521	0.999790604781743	0.997839792371459
HMGN2	0.024402338162986	0.890354471941002	0.656779975000637
RPS6KA1	-0.0347928328387222	0.871806173954635	0.526296026855749
ARID1A	-0.0414745631285934	0.849466114278197	0.449973752529913
PIGV	-0.0513828315561788	0.838192003528281	0.349194133120339
ZDHHC18	-0.0487620413593554	0.838192003528281	0.37435441951496
GPN2	0.00275000289075856	0.992559704194862	0.960066753855722
GPATCH3	0.0536527787032017	0.838192003528281	0.328287749632658
NUDC	0.0363926728455075	0.862479049374044	0.507441663068038
TRNP1	-0.0524244256779839	0.838192003528281	0.339498591638649
SLC9A1	-0.0767266931269184	0.730963760379092	0.16180169511284
WDTC1	-0.027579967756541	0.872348458769874	0.615492931488071
TMEM222	0.0633813820816834	0.805112243055474	0.248026457994216
SYTL1	-0.131915186537331	0.311660619212263	0.0158500167612408
MAP3K6	0.0254597112409109	0.885381739983699	0.642917163046814
WASF2	-0.0632385349422603	0.805112243055474	0.249096148338249
AHDC1	-0.055664387766217	0.829804861370956	0.3104508067597
FGR	-0.146758216991166	0.213063169005049	0.0072181010622444
IFI6	0.101366453441404	0.535468742221671	0.0642612305573414
FAM76A	0.0588293195250544	0.829735910150303	0.283700683620636
STX12	0.0135084470205487	0.943528977435824	0.805711981677718
AL020997.2	0.106808314141288	0.496021764733988	0.0511454527086513
PPP1R8	0.0533470162155737	0.838192003528281	0.331055762750226
THEMIS2	-0.0237300960918207	0.893288520670493	0.665655419853073
RPA2	0.0695407153094838	0.775906318663651	0.204914571055328
XKR8	0.0432613751521732	0.849466114278197	0.430675981871232
EYA3	0.00729896286751149	0.973269321438933	0.894276345758362
PTAFR	0.0080981529197554	0.9692189990283	0.88277943310568
DNAJC8	0.0861365572503332	0.674425499690602	0.11613089078319
ATP5IF1	-0.00658730000347924	0.976708506633195	0.904532838288001
AL353622.1	-0.027715409531404	0.871806173954635	0.613758575523842
SESN2	-0.0147858736539438	0.940757336143999	0.787757800812908
MED18	0.0325040919721535	0.871806173954635	0.553875111183972
PHACTR4	0.0543395068435929	0.838192003528281	0.322125560239278
RCC1	0.0478282802783109	0.841609622648716	0.383581903368618
SNHG3	0.0140232127475516	0.941627994395447	0.798464122223728
TRNAU1AP	0.0115817205600363	0.952609033001658	0.832983081708698
SNHG12	0.0271007126815487	0.875682520471897	0.621647014494237
TAF12	0.0818692155539045	0.706700859665084	0.135407689365108
RAB42
LINC01715
AL360012.1	-0.0223695039423533	0.900839199476084	0.683761275743114
GMEB1	0.048413076442356	0.838192003528281	0.377786801424651
YTHDF2	0.0134479328311125	0.943748504074063	0.806565122018178
EPB41	-0.0353856895717652	0.869423062944928	0.519267794164488
SRSF4	0.0199428502176298	0.910667561851713	0.716501335310631
MECR	0.0907728159854549	0.640496817737576	0.0976944724920129
LAPTM5	-0.100301483193685	0.544263406374632	0.0671268503807196
SDC3	0.0627407659261789	0.805112243055474	0.252848688456445
PUM1	0.0267034204382829	0.877816427463595	0.626768687257904
SNRNP40	-0.0061534173717704	0.978619741035811	0.910793859301877
ZCCHC17	-0.00860870605944874	0.967146005023296	0.875447457527871
FABP3	0.0417054972340413	0.849466114278197	0.447452521556515
SERINC2	-0.00136879157239541	0.996652224988461	0.98011733265979
LINC01226	-0.027715409531404	0.871806173954635	0.613758575523842
PEF1	0.053012482733305	0.838192003528281	0.334101397903905
SPOCD1
AL136115.2	-0.0726631879247151	0.759094319040203	0.185256912655133
PTP4A2	-0.0695994029715432	0.775906318663651	0.204531693615993
KHDRBS1	-0.0487198742386155	0.838192003528281	0.374768148108101
TMEM39B	-0.0471184472876003	0.846404087007068	0.39068842034577
KPNA6	-0.0135403939189122	0.943528977435824	0.805261681102848
TXLNA	0.0860028678287405	0.674425499690602	0.116700342298583
CCDC28B	0.0601813224287551	0.823584576830343	0.272761711157394
TMEM234	-0.0574743938649326	0.829735910150303	0.294956181043316
EIF3I	0.103876139716724	0.519208032035513	0.0579042853833046
LCK
HDAC1	0.0764633055639237	0.733643781684421	0.163250912340957
MARCKSL1	0.0480440958349801	0.839042937075168	0.381436976100364
FAM229A	0.057548835997066	0.829735910150303	0.294330156873443
BSDC1	0.0973517692516269	0.577342880003124	0.0756141788525425
ZBTB8A	0.0943930614475353	0.609337674131924	0.084983213874202
ZBTB8OS	0.0662176686525266	0.796889631862756	0.227447457086691
RBBP4	0.0349766579919903	0.871806173954635	0.524111641832505
SYNC	-0.0398165402428329	0.849466114278197	0.46830883334719
KIAA1522	-0.00675140376021371	0.976098233767932	0.902166303045297
YARS	0.0603639043438454	0.821543407346657	0.271306770029485
S100PBP	0.0475175652576421	0.844077154524659	0.386682889417966
TMEM54	0.073618449783118	0.748224485901254	0.17952979175629
RNF19B	0.069334103302164	0.775906318663651	0.206266632451626
AK2	0.0482095802284796	0.838192003528281	0.379797249373583
AZIN2	0.139259138722078	0.266824392753465	0.0108361378782442
TRIM62	-0.0481487270441697	0.838192003528281	0.380399720029038
ZNF362	0.025901607295667	0.882706632271703	0.637159753512085
PHC2	0.011679140338266	0.951426774706546	0.831599083699242
SMIM12	0.0404413915823655	0.849466114278197	0.461351057835255
TMEM35B	0.0653814367310877	0.800573864740732	0.233384707307945
ZMYM6	-0.00342973300252567	0.990913558376209	0.950207780664445
ZMYM1	-0.0186055115503202	0.918335491810454	0.734773433049288
SFPQ	-0.0366529555715894	0.861457925392713	0.504407933608258
ZMYM4	-0.012681754232635	0.946371349058469	0.817386344432872
KIAA0319L	-0.00301851802654783	0.991370193285883	0.956171333858263
NCDN	-0.0684004559383142	0.775906318663651	0.212456823756356
AC004865.2	0.0920959536411486	0.626003847306026	0.092883820540435
TFAP2E	0.126339077665098	0.336894228600273	0.0209138386502727
PSMB2	0.0928086816644351	0.619655482753905	0.0903720382165569
C1orf216	0.0443351595517072	0.849466114278197	0.419312726357197
CLSPN	-0.0623468709159661	0.805112243055474	0.255845808534335
AGO4	0.0183614844575069	0.919465288132196	0.73812412269237
AGO1	0.0784168102819324	0.718583957101442	0.152731502507256
AGO3	0.0798568451868262	0.715161369238157	0.145311817332682
ADPRHL2	0.146213206912696	0.216116533979956	0.00743900620878365
COL8A2	0.225275465486953	0.00873539218787172	3.25063047536896e-05
TRAPPC3	0.126650079167335	0.336239642348602	0.0205982841484255
MAP7D1	0.0296799423479507	0.871806173954635	0.588847910939685
THRAP3	-0.0329509462152587	0.871806173954635	0.548435683362813
SH3D21	-0.0392543160431674	0.849466114278197	0.474618364648652
EVA1B	0.00708480542521076	0.973583173409303	0.897361014053844
STK40	-0.0149084008784003	0.940757336143999	0.78604140831787
LSM10	-0.0107162745035732	0.957307129942611	0.845300226894626
OSCP1	0.0617072533893894	0.811990452883911	0.260764790542957
MRPS15	0.0780734292296812	0.720663841914591	0.154542406186474
CSF3R	-0.0292419468164063	0.871806173954635	0.594361419480869
LINC01137	0.0673419790674562	0.785486496904393	0.219634912859037
ZC3H12A	0.0903725622869292	0.642824453124787	0.0991881254771125
MEAF6	0.161302348551851	0.142952267859507	0.0031141629016607
SNIP1	-0.0774090584617486	0.723818482148713	0.158092159138921
DNALI1	-0.027715409531404	0.871806173954635	0.613758575523842
GNL2	0.0132569569279148	0.944244912218322	0.809259034312149
C1orf109	0.0493613211287303	0.838192003528281	0.368504934755885
CDCA8	-0.0392543160431674	0.849466114278197	0.474618364648652
YRDC	0.0923819595900863	0.623945491324699	0.0918692632084342
C1orf122	0.0967114055972043	0.585111931295361	0.0775673620059747
MTF1	0.0161454673763452	0.935121069797332	0.768771550583431
INPP5B	0.125778293681594	0.340785912287295	0.0214934402769644
SF3A3	0.087850030905028	0.658068016690659	0.109023284880063
FHL3	-0.00882515516070184	0.966530147601324	0.872342237255746
UTP11	0.104682907317895	0.510879540394629	0.0559747984847401
RRAGC	0.151163831475868	0.190700628062977	0.00563690763753161
AL139260.1	0.0876633032900285	0.659319555957408	0.109780807332782
MYCBP	0.0324906005251708	0.871806173954635	0.55403974672365
AKIRIN1	-0.011907038268422	0.949379166466333	0.828363479368236
NDUFS5	0.0178342698723305	0.924397405148104	0.745380061318353
MACF1	-0.0820497113230098	0.704628785638859	0.134545367782658
PABPC4	0.0221830551729694	0.901652280192568	0.686256865911667
PPIE	0.0171670801444517	0.929580063399761	0.754594704796176
AL033527.4	-0.027715409531404	0.871806173954635	0.613758575523842
TRIT1	0.0201212647572902	0.910344002632594	0.714075557689478
MYCL	0.00366531810491485	0.990087422055149	0.946792489426694
MFSD2A	0.0948462932683136	0.607753977502238	0.0834901967698244
CAP1	-0.0852281301366887	0.682132298543757	0.120043438847533
PPT1	-0.0277187072598535	0.871806173954635	0.61371637428996
RLF	0.0388807419690813	0.85254455269746	0.478836343052421
AL050341.2	-0.055680944351241	0.829735910150303	0.310306692810688
ZMPSTE24	0.000565482868117421	0.998542346701009	0.991785258742568
COL9A2	0.034378454902997	0.871806173954635	0.531236984660887
SMAP2	-0.0226688595693516	0.898559720325981	0.679761636729751
ZFP69B	-0.00209957218785162	0.993942697292297	0.969506477109505
AL031985.3	-0.027715409531404	0.871806173954635	0.613758575523842
ZFP69	-0.0392543160431674	0.849466114278197	0.474618364648652
AL603839.3	-0.00209957218785162	0.993942697292297	0.969506477109505
EXO5	-0.0216094210613149	0.902786323870834	0.693956157699353
ZNF684	0.0693729621877244	0.775906318663651	0.206011850131548
NFYC-AS1	-0.0481487270441697	0.838192003528281	0.380399720029038
NFYC	0.0666086594087212	0.792575110415926	0.224708503022221
CITED4	-0.055680944351241	0.829735910150303	0.310306692810688
CTPS1	-0.000511487763335706	0.998542346701009	0.992569619156698
SCMH1	-0.0623468709159661	0.805112243055474	0.255845808534335
HIVEP3	0.067565893133825	0.783648978259196	0.218102165435345
FOXJ3	0.0242929119427553	0.890661983089367	0.658221463284598
PPCS	0.0435485902123798	0.849466114278197	0.427619248803427
CCDC30	0.0789180286605526	0.717584794259473	0.150117120421152
PPIH	0.0525807852369344	0.838192003528281	0.338058118517815
YBX1	0.16732967524278	0.119197272937913	0.00215310989956847
P3H1	0.0262959890946097	0.880368208195418	0.632039734973249
C1orf50	-0.0109724172800794	0.956290801602432	0.841650702450036
SVBP	-0.0332151748197837	0.871806173954635	0.54523170808172
ERMAP	-0.0542091064312887	0.838192003528281	0.323289859965103
ZNF691	0.0445782150931199	0.849466114278197	0.416765183410607
SLC2A1	0.00989021720479932	0.960857841041445	0.857092047369786
EBNA1BP2	0.016929358631526	0.931134082814862	0.757886404796747
TIE1	0.127330214803697	0.330586880064422	0.0199225614289039
CDC20	-0.027715409531404	0.871806173954635	0.613758575523842
ELOVL1	0.103438949888461	0.523790602011426	0.0589726640453211
MED8	0.0647557376928343	0.805112243055474	0.237898146347533
SZT2	-0.0385815849974648	0.853832161009904	0.48222872666773
HYI	0.0779386696791824	0.721941840825234	0.155257513485479
PTPRF	0.127330214803697	0.330586880064422	0.0199225614289039
KDM4A	-0.0135568054200848	0.943493266294649	0.805030381334903
KDM4A-AS1	-0.027715409531404	0.871806173954635	0.613758575523842
ST3GAL3	0.0843755002649576	0.684468760204757	0.123808438404907
IPO13	-0.0143570509415732	0.941627994395447	0.793772890772066
DPH2	-0.0792205282912752	0.715161369238157	0.148555788595467
ATP6V0B	0.000622435906434909	0.998542346701009	0.990957938457579
B4GALT2	-0.027715409531404	0.871806173954635	0.613758575523842
CCDC24	-0.055680944351241	0.829735910150303	0.310306692810688
DMAP1	0.023611938760186	0.894829964100119	0.667220295737262
ERI3	0.0814924618162891	0.708032744542963	0.137221324104158
RNF220	-0.0432138023306301	0.849466114278197	0.431183498936423
TMEM53	0.023598401575094	0.894977482116476	0.667399674430451
ARMH1	0.101573074603146	0.533745938243364	0.0637170687921101
KIF2C	0.0645960549171691	0.805112243055474	0.239059770666684
RPS8	0.0781758440923087	0.719729640579748	0.15400060531825
PLK3	0.0053940758254149	0.982371081021302	0.921764373157744
BTBD19	0.0713977991176695	0.768798603054959	0.193048970873324
PTCH2	0.0033456069396865	0.990913558376209	0.951427585122052
EIF2B3	0.0641123649375465	0.805112243055474	0.242602695569044
HECTD3	-0.0318308181040582	0.871806173954635	0.562120008979526
UROD	0.0624893728261219	0.805112243055474	0.254758697036094
MUTYH	0.00265214695490816	0.992559704194862	0.9614866166639
TOE1	-0.0203010986122568	0.909771712282746	0.711633390285194
TESK2	0.0105960808147989	0.957716707451802	0.847013892442062
MMACHC
PRDX1	0.165726101282902	0.124694555408917	0.00237808052024138
AKR1A1	0.224928934945677	0.00880603864088749	3.34518872318387e-05
NASP	0.050146165255189	0.838192003528281	0.360930352144375
CCDC17	0.0710061300676309	0.771236505897672	0.195508709546253
GPBP1L1	0.00301417551716177	0.991370193285883	0.956234323750132
TMEM69	-0.0388788485497594	0.85254455269746	0.478857773194179
IPP	-0.014138017330853	0.941627994395447	0.79685001448118
MAST2	-0.0403012008021743	0.849466114278197	0.462907073790872
PIK3R3	0.108853275116094	0.481754508748535	0.0468317665690754
POMGNT1	0.0280402862645377	0.871806173954635	0.609607244732776
LRRC41	0.0520014831620075	0.838192003528281	0.343414580237225
UQCRH	0.0763701869634427	0.734226785199428	0.163765595911035
NSUN4	0.0956816217649445	0.59963234955302	0.0807939393381773
MKNK1	-0.00330094023814357	0.991206727209386	0.952075286070998
MOB3C	0.05165076654176	0.838192003528281	0.346683529648315
ATPAF1	0.00357109447333442	0.990547861836505	0.948158341739308
EFCAB14	-0.0781147350113213	0.720595721603726	0.154323714818652
STIL	-0.0392543160431674	0.849466114278197	0.474618364648652
CMPK1	0.111370822014529	0.462609980303864	0.0419437897216723
SLC5A9	-0.055680944351241	0.829735910150303	0.310306692810688
SPATA6	-0.0696936459201658	0.775906318663651	0.203917938230103
ELAVL4	0.117405950426293	0.409617619813514	0.0319487136087788
FAF1	0.00882514726847148	0.966530147601324	0.872342350443803
CDKN2C	-0.027715409531404	0.871806173954635	0.613758575523842
RNF11	-0.104169386684262	0.517053486673393	0.0571966775712818
EPS15	0.0223093270869379	0.901043008175295	0.684566360192099
OSBPL9	-0.059959410616327	0.826045107012885	0.274537202400515
NRDC	-0.014984336183194	0.940038993870461	0.784978206033605
TXNDC12	0.138326871143721	0.272145320877993	0.0113830121266143
KTI12	-0.0566050135013783	0.829735910150303	0.30233299643101
BTF3L4	0.0519597376775003	0.838192003528281	0.343802649437535
CC2D1B	0.0304760106423567	0.871806173954635	0.57888762125428
PRPF38A	-0.0488642845115933	0.838192003528281	0.373352414608726
TUT4	0.0337616413443425	0.871806173954635	0.538634864200319
GPX7	0.0911675449569146	0.636614671812551	0.0962390155211293
SHISAL2A
COA7	-0.0739923382530341	0.745006275636836	0.177324243639808
ZYG11B	0.0133196175721452	0.94398732846018	0.80837489150261
ECHDC2	-0.0449741298436977	0.849466114278197	0.412634988809007
SCP2	-0.0132532605357339	0.944244912218322	0.809311198055234
SLC1A7
CPT2	0.0312618875590959	0.871806173954635	0.569132815652945
CZIB	0.00401656210536862	0.988768261948327	0.941702310104287
MAGOH	0.0384589980419377	0.853832161009904	0.483622587415256
LRP8	-0.0331823911385552	0.871806173954635	0.545628732355557
LINC02812	0.0267297931876728	0.877625354935879	0.626428145041836
NDC1	0.0271078661027685	0.875652784311436	0.621554962525531
YIPF1	0.0428865932017102	0.849466114278197	0.434683577190685
HSPB11	-0.036335147950618	0.862479049374044	0.508113429973272
LRRC42	0.0106407115705894	0.957500715558612	0.846377483432769
TMEM59	0.0435753519967817	0.849466114278197	0.427335074131985
TCEANC2	-0.0169420723174184	0.931095026998925	0.757710248733058
CYB5RL	0.0703021192556492	0.775429086314127	0.199987362496061
MRPL37	0.0371814580068234	0.860053774296601	0.498277383253554
SSBP3	-0.0336109082864197	0.871806173954635	0.540450499677166
TTC4	0.115253017268841	0.423386880646746	0.0352521520904415
PARS2
DHCR24	0.0214607900888451	0.903580388392328	0.695956255034215
USP24	0.0720839777929765	0.76316467199574	0.188794361449601
PLPP3	0.00299956141682139	0.991370193285883	0.956446309306721
OMA1	-0.00756166807132954	0.971866636431162	0.890494585484729
MYSM1	-0.0279544368166734	0.871806173954635	0.610703035850368
JUN	0.0627100585469459	0.805112243055474	0.253081459863463
LINC01135	0.107246584708476	0.491573855828122	0.0501940816718288
LINC01358	-0.027715409531404	0.871806173954635	0.613758575523842
FGGY	0.0182933381131399	0.919655042537461	0.739060715632477
NFIA	-0.0684004559383142	0.775906318663651	0.212456823756356
TM2D1	-0.0310609516435594	0.871806173954635	0.571619511923151
L1TD1	0.0476349118753047	0.843058363466398	0.385509965950364
USP1	0.0117393925587674	0.950885458211612	0.830743367903422
DOCK7	0.0927566414883074	0.619655482753905	0.0905535766331584
ATG4C	0.111641267852434	0.459675161213229	0.0414452447857186
ALG6	-0.00132389063843465	0.996752925327649	0.980769422669236
ITGB3BP	-0.0232302872899102	0.896512494719996	0.672284710913529
PGM1	0.0222421685672883	0.901564971835637	0.685465271221445
JAK1	0.0419409665448189	0.849466114278197	0.444890029506199
LINC01359	0.0214922260034915	0.903219655546289	0.6955330520615
AK4	0.242001561044968	0.00343359568087737	7.71953444030109e-06
LEPROT	0.0805448270577747	0.715161369238157	0.14186551802783
LEPR	-0.00137354060850822	0.996652224988461	0.980048363835665
AC119800.1	0.125032060668954	0.348027349261837	0.0222862695162631
PDE4B	-0.0354697783207628	0.86854973934153	0.518274854152396
TCTEX1D1	-0.027715409531404	0.871806173954635	0.613758575523842
MIER1	-0.0112678844542399	0.954595637282194	0.837445091207482
SLC35D1	0.0349976297957399	0.871806173954635	0.523862729261529
IL23R
IL12RB2
SERBP1	-0.00712474261000919	0.973543015268872	0.896785650625997
GADD45A	0.0198423460733105	0.911127936586056	0.717869076635715
GNG12
DEPDC1	0.0645960549171691	0.805112243055474	0.239059770666684
LRRC40	-0.0661318654477861	0.796889631862756	0.228051678893646
SRSF11	-0.0361867024729869	0.862479049374044	0.509849096711332
ANKRD13C	0.0092085743620275	0.964583553556584	0.866846465061471
HHLA3	-0.0623468709159661	0.805112243055474	0.255845808534335
ZRANB2	0.0120892457714457	0.948286180227544	0.825778650721432
FPGT	-0.0596504979318715	0.829650485095807	0.277021834197042
CRYZ	0.0523068564004685	0.838192003528281	0.340584283700639
TYW3	0.00741850194151314	0.972494724893827	0.892555224800073
ACADM	0.114454749038902	0.431327707391271	0.0365486614604744
RABGGTB	0.0411387889775328	0.849466114278197	0.453653836707632
ST6GALNAC3	0.16103705875142	0.144737428834798	0.00316427280652864
PIGK	0.0240593963115345	0.892399244325146	0.661301827365021
AC118549.1	0.011497461053327	0.952979780691023	0.834180533667907
USP33	-0.0211477594248943	0.904918239126905	0.700175524277485
MIGA1	2.29461860238575e-05	0.999918304608917	0.99966665605383
NEXN	-0.0036278815112644	0.990087422055149	0.947335146529634
FUBP1	0.145934849763308	0.217286305665454	0.00755414317669317
DNAJB4	0.0239559558873982	0.892788132241399	0.662668166960208
AC103591.3	0.0607991002200356	0.820500748333199	0.267860194684169
IFI44L	0.0652210665535379	0.801065805538088	0.234535724964388
IFI44	0.020129965067457	0.910344002632594	0.713957338954355
LINC01781	0.0184396713048616	0.919465288132196	0.737050011158723
TTLL7	-0.027715409531404	0.871806173954635	0.613758575523842
PRKACB	0.00759853905210338	0.971776588416865	0.889964007431915
SAMD13
DNASE2B	0.0645432525307534	0.805112243055474	0.239444760463524
RPF1	-0.0162151990754571	0.934415507447153	0.767801377117015
GNG5	0.133405256130949	0.302889113636504	0.0146935713820806
SPATA1	0.007495461200153	0.97200172774777	0.891447433076682
CTBS	-0.0436834090529403	0.849466114278197	0.426188765852012
AL359762.1	-0.0265138138994457	0.878767892703883	0.629219339252117
SSX2IP	-0.055680944351241	0.829735910150303	0.310306692810688
MCOLN2	0.251636112348564	0.00170919969123626	3.21283602862876e-06
MCOLN3	0.108049929912285	0.485099487251844	0.0484885639152107
C1orf52	0.110473155234605	0.467751547032761	0.0436349259651539
BCL10	0.0418665572604369	0.849466114278197	0.445698885969428
ZNHIT6	-0.0535097843226857	0.838192003528281	0.329580386859186
COL24A1	0.0379615712224491	0.856988389284532	0.489300787056615
ODF2L	-0.0457889103787229	0.849466114278197	0.404211545502479
AL049597.2	-0.0392543160431674	0.849466114278197	0.474618364648652
SH3GLB1	0.0323027673312864	0.871806173954635	0.556334340762736
SELENOF	0.0539600653428763	0.838192003528281	0.325521038457341
HS2ST1	0.0423112545719371	0.849466114278197	0.440877276372914
LINC02801
LMO4	0.0493494981593311	0.838192003528281	0.368619786735002
PKN2	-0.052860558251908	0.838192003528281	0.335490457416851
GTF2B	0.140225442059093	0.259422642519744	0.0102939609175031
KYAT3	0.0781295998312033	0.720595721603726	0.154245071086588
RBMXL1	0.0581762645922167	0.829735910150303	0.289089016645508
GBP3	0.159605750364307	0.147737293859937	0.0034474707691946
GBP1	0.214719526274335	0.0164079831022399	7.63221169187063e-05
GBP2	0.0158763655376432	0.935566757243853	0.772518918629683
GBP4	0.123152302124682	0.363964808717808	0.0243964864413283
AC099063.4
GBP5	0.0844690299370925	0.684468760204757	0.123391008458735
LRRC8B	0.0445265735641011	0.849466114278197	0.417305693172318
LRRC8C-DT	0.00509792556543949	0.983252339457316	0.926047111731159
LRRC8C	0.0680009208868643	0.777794523024259	0.215146201887786
LRRC8D	-0.0548837624423827	0.83592485863937	0.317295541217603
ZNF326	0.0403498894885269	0.849466114278197	0.46236633479415
LINC02609	0.0863596147681348	0.671690446632693	0.115185616555665
ZNF644	0.0904171922157274	0.642824453124787	0.0990206837105145
CDC7	0.101186928063567	0.535795454841782	0.0647371277188813
TGFBR3
BTBD8	0.00439569775893726	0.987473529027041	0.936210593885663
GLMN	-0.0512760590201788	0.838192003528281	0.350197807243189
RPAP2	0.0676773036214459	0.781790155259373	0.217342390631841
GFI1
EVI5	-0.0597968007171572	0.827657939850496	0.275843203614023
RPL5	0.0856929817881178	0.67845463485309	0.118028699946533
DIPK1A	0.0030515071038626	0.991370193285883	0.955692822594433
MTF2	-0.100967039337323	0.536385750722089	0.0653239630273202
TMED5	0.0263089606233025	0.880368208195418	0.631871629745334
CCDC18	0.0491519146151793	0.838192003528281	0.37054245463392
CCDC18-AS1	-0.0700749503364952	0.775906318663651	0.201448320363266
DR1	0.0146089583073101	0.94114396059904	0.79023788529842
FNBP1L	0.110002868109075	0.471343225465542	0.0445435608839829
BCAR3	-0.0392543160431674	0.849466114278197	0.474618364648652
DNTTIP2	0.0547249975336144	0.836806815124823	0.318699598124465
GCLM	0.130616736233942	0.315761138570992	0.0169219387266089
ABCD3	-0.0564993513765527	0.829735910150303	0.303237810399676
F3	0.16275791789244	0.134254018612178	0.00285181805564283
ALG14	-0.041628684543682	0.849466114278197	0.448290238129654
RWDD3	-0.0217219049485925	0.902786323870834	0.69244389298051
PTBP2	-0.0504063035822767	0.838192003528281	0.358441347875343
DPYD	0.0389807279959271	0.851800139957953	0.477705419990374
SNX7
FRRS1	0.0493852731623114	0.838192003528281	0.368272325254554
AGL	0.0141487672064467	0.941627994395447	0.796698919578385
SLC35A3	0.042431070291866	0.849466114278197	0.43958328777457
MFSD14A	-0.0365158612837036	0.86232536936636	0.506004650492892
SASS6	-0.0175434189424585	0.926869736555253	0.749392671211731
TRMT13	0.0375353357462389	0.859449975177588	0.494194614695367
DBT	0.0390393763027319	0.851531096419702	0.477042737375615
RTCA-AS1	0.0448275234016509	0.849466114278197	0.414161568588456
RTCA	-0.0276114796298087	0.872159603472457	0.615089224962318
CDC14A	-0.0350735564896177	0.871806173954635	0.522962066695888
VCAM1	-0.0392543160431674	0.849466114278197	0.474618364648652
EXTL2	0.0560352551066615	0.829735910150303	0.307233194515293
AC104506.1	-0.0392543160431674	0.849466114278197	0.474618364648652
SLC30A7	0.0379441002992388	0.856988389284532	0.489500867764308
DPH5	0.0226488004764011	0.898647553280625	0.680029364103588
AC093157.1	-0.0792205282912752	0.715161369238157	0.148555788595467
S1PR1	-0.055680944351241	0.829735910150303	0.310306692810688
RNPC3	0.0508121525451864	0.838192003528281	0.354579704210643
AMY2B	-0.0392543160431674	0.849466114278197	0.474618364648652
PRMT6	0.0512113993622496	0.838192003528281	0.350806500196147
VAV3	0.0112872185944231	0.954595637282194	0.837170053278089
LINC02785	-0.0684004559383142	0.775906318663651	0.212456823756356
SLC25A24	0.00314807804055638	0.991370193285883	0.954292139415938
AL359258.2	-0.0392543160431674	0.849466114278197	0.474618364648652
FAM102B	-0.0261746490543451	0.880898491167394	0.633613163892634
HENMT1	-0.0642182503234212	0.805112243055474	0.241823982779115
PRPF38B	0.0267946499458802	0.87752818443974	0.625591009385417
STXBP3	-0.0375126986471548	0.859449975177588	0.494455249693223
GPSM2	-0.0243687341551909	0.890354471941002	0.657222510768049
CLCC1	0.0955315562598017	0.602385013404729	0.0812730627124289
WDR47	-0.0227126443840058	0.898559720325981	0.679177383387405
TAF13	0.0258862917193755	0.882776003779316	0.637358936599486
AL356488.3	0.00385606123338456	0.989638254167349	0.944027984929904
TMEM167B	-0.0462907012839919	0.849466114278197	0.399075237210497
SARS	0.0253532683824151	0.886046324902965	0.644307207638145
PSRC1	0.0537545326740571	0.838192003528281	0.327369912668076
SORT1	0.0267805754527746	0.87752818443974	0.625772634491412
PSMA5	0.123162696692062	0.363964808717808	0.0243843592487713
CYB561D1	0.044690589911044	0.849466114278197	0.415590425789159
GNAI3	-0.123958623618673	0.356750026269989	0.0234710771791878
AMPD2	-0.0744127470466756	0.745006275636836	0.174868341352712
GSTM4	0.034402201926143	0.871806173954635	0.530953198731367
GSTM2	-0.0481487270441697	0.838192003528281	0.380399720029038
GSTM3	0.0312064734509858	0.871806173954635	0.569818082984549
CSF1	0.139859781854275	0.261227382004981	0.0104962334973934
AHCYL1	-0.0691410424156016	0.775906318663651	0.207535833873184
STRIP1	-0.112783110830539	0.449378015409733	0.0393950731336753
RBM15	0.00291473305773375	0.991816435626528	0.957676851362773
LAMTOR5-AS1	-0.0392543160431674	0.849466114278197	0.474618364648652
SLC16A4
AL355488.1	0.044624829732489	0.849466114278197	0.416277641121311
LAMTOR5	0.0605806094891115	0.821238251844297	0.269586790858898
AL365361.1	0.0874572083496582	0.660912143799007	0.110621700787817
KCNA3	0.0202893490367792	0.909771712282746	0.711792861489842
CD53	-0.0272207108809939	0.875239293463362	0.620103629107219
LRIF1	0.000808468108694445	0.998542346701009	0.988255639986476
DRAM2	0.0561891509447561	0.829735910150303	0.305904484347239
CEPT1	-0.0324343116650629	0.871806173954635	0.554726894405197
AL355816.2	-0.0123525042351081	0.947128014071332	0.822047343321328
DENND2D	0.0982258455230911	0.568029281452112	0.0730128342233973
CHI3L2
WDR77	-0.0302352062075011	0.871806173954635	0.581892210695837
ATP5PB	-0.0131031567468915	0.945542160693746	0.811430183237596
C1orf162	-0.0503512057984843	0.838192003528281	0.358967624594968
TMIGD3	-0.0392543160431674	0.849466114278197	0.474618364648652
RAP1A	0.0481849319244081	0.838192003528281	0.380041206959486
INKA2	-0.0449816226032852	0.849466114278197	0.412557057666294
DDX20	-0.0362681588505238	0.862479049374044	0.508896303338676
CTTNBP2NL	0.0120960614042243	0.948286180227544	0.82568199920041
WNT2B	0.0999034899678081	0.548861818122784	0.0682242951158957
ST7L	0.0455328915726514	0.849466114278197	0.406847243110366
CAPZA1	-0.0498633374328802	0.838192003528281	0.363648663529519
MOV10	-0.0251205088353616	0.886897725808792	0.647351142729288
RHOC	-0.114627927889666	0.429935154855589	0.0362640087202791
PPM1J	0.0193060113268893	0.914561653750556	0.725183083538312
SLC16A1	-0.027715409531404	0.871806173954635	0.613758575523842
SLC16A1-AS1	0.0230753061424365	0.897087234166862	0.674345520184483
LRIG2	-0.0664917666374384	0.793191288051887	0.225524885999384
MAGI3	-0.0107886686338528	0.956888863542986	0.84426841610079
PHTF1	0.02493652424442	0.888034762380292	0.649761383622389
RSBN1	-0.0536780660618093	0.838192003528281	0.328059498646445
PTPN22	0.0325388863114496	0.871806173954635	0.553450627456616
AP4B1	-0.0419413984699433	0.849466114278197	0.444885336754381
DCLRE1B	0.0937434051201945	0.614260322059408	0.0871606911610044
HIPK1	-5.17582792142435e-05	0.999918304608917	0.999248096961307
TRIM33	0.0272876858870962	0.875081571322983	0.619242937319355
BCAS2	0.0897182905000146	0.647192463790746	0.101668719102449
NRAS	0.15166586255967	0.187930273584855	0.00547808224419766
CSDE1	-0.0644381247279394	0.805112243055474	0.240212557833213
SIKE1	0.0751669001973178	0.745006275636836	0.170526282399219
TSPAN2	-0.0623468709159661	0.805112243055474	0.255845808534335
VANGL1	-0.0481487270441697	0.838192003528281	0.380399720029038
SLC22A15	-0.00167214147291322	0.995411123086245	0.975712192604297
ATP1A1	-0.0979084403064769	0.572136254838508	0.0739489073352661
ATP1A1-AS1	-0.027715409531404	0.871806173954635	0.613758575523842
LINC01762	-0.0481487270441697	0.838192003528281	0.380399720029038
AL390066.1	-0.0481487270441697	0.838192003528281	0.380399720029038
CD58	0.0280038314264863	0.871806173954635	0.61007245174234
CD2	0.089265915624906	0.647592408339567	0.103412412670331
PTGFRN	-0.0481487270441697	0.838192003528281	0.380399720029038
CD101	-0.041073270641192	0.849466114278197	0.454373883278758
TTF2	0.0567225453790382	0.829735910150303	0.301328641197697
MAN1A2	0.0381207076315154	0.856557656445625	0.4874803432746
TENT5C	-0.0392543160431674	0.849466114278197	0.474618364648652
GDAP2	-0.102788228986484	0.527744007027314	0.0605929819681721
WDR3	0.0750982347552927	0.745006275636836	0.170918266580897
WARS2	0.0102961183872608	0.958497453110141	0.851293742292246
WARS2-AS1	-0.0481487270441697	0.838192003528281	0.380399720029038
ZNF697	0.0741832732517792	0.745006275636836	0.176205707264914
PHGDH	0.0852732076665567	0.681916700166644	0.119846899703681
NOTCH2	-0.0994951127338799	0.55299554826829	0.0693655940071395
SEC22B	-0.0657989396015681	0.797205042775851	0.23040690077394
NBPF26	0.0108813929665031	0.956888863542986	0.842947234002144
AC253572.2	0.0106959793735548	0.957307129942611	0.845589534499203
LINC00623	0.0654569100900091	0.800348691455492	0.232844397731401
FCGR1B	0.0193615121796423	0.914120519281015	0.724425045268198
SRGAP2C	0.00757332297730245	0.971866269792076	0.890326864633041
LINC02591	-0.0684004559383142	0.775906318663651	0.212456823756356
HIST2H3PS2	-0.0392543160431674	0.849466114278197	0.474618364648652
LINC02802	-0.0235372045362671	0.895084667610501	0.668210820865386
AC246785.3	-0.0392543160431674	0.849466114278197	0.474618364648652
SRGAP2B	-0.0799850213243985	0.715161369238157	0.144664954133204
AC245014.3	0.00212856512945602	0.993942697292297	0.969085601181304
NBPF20	-0.0392543160431674	0.849466114278197	0.474618364648652
GPR89A	0.0511078282349478	0.838192003528281	0.351782888203919
CD160
RNF115	-0.020429222007978	0.908967524457042	0.709895250901639
POLR3C	-0.0212150385959414	0.904246280936766	0.699267900794189
NUDT17	0.0566024549349343	0.829735910150303	0.302354884996401
PIAS3	-0.0268303521434224	0.877350666274402	0.625130389800883
PEX11B	-0.000550259812856792	0.998542346701009	0.992006395835341
RBM8A	0.0734340091949921	0.75060729218704	0.180625244976244
LIX1L	-0.0579863888534494	0.829735910150303	0.290668470441516
POLR3GL	0.00728915010901543	0.973269321438933	0.894417651761589
TXNIP	-0.189260679524028	0.0530340066143333	0.000506345099398165
AC239799.2	-0.0410514342613243	0.849466114278197	0.454614007509459
NBPF10	-0.0920809658890806	0.626003847306026	0.0929372329320908
NOTCH2NLA	-0.0787135117998775	0.718369308338724	0.151179758301115
AC239799.1	0.142791279290584	0.23854333714675	0.00896918509312148
AC245407.2	-0.0301790696394363	0.871806173954635	0.58259368484727
NBPF12	-0.0605752952501838	0.821238251844297	0.269628880457098
PRKAB2	0.0378432319461048	0.85735900123624	0.490656890331748
AC242426.2	-0.027715409531404	0.871806173954635	0.613758575523842
FMO5	0.046336649034033	0.849466114278197	0.398606880569963
CHD1L	0.0318665488166727	0.871806173954635	0.561680972322901
ACP6
GPR89B	0.0236181742930347	0.894812195665807	0.667137676232116
NBPF11	-0.0888392132599033	0.647592408339567	0.10507875886927
LINC01138	0.0895227003521388	0.647192463790746	0.102419746501666
NBPF14	-0.0537162343546719	0.838192003528281	0.327715174777986
PDE4DIP	0.193654531623158	0.0443518313006633	0.000371346443946945
NBPF9	0.0414102199993214	0.849466114278197	0.450677645823529
AC245297.3	-0.0305913880185904	0.871806173954635	0.577450598231007
AC245297.2
NOTCH2NLC	-0.095343596325048	0.604303435048571	0.0818764095029127
NBPF19	0.0176268005110367	0.926260452619158	0.748241634302932
FCGR1A	0.0805627136420211	0.715161369238157	0.141776759891934
HIST2H2BF	-0.0392543160431674	0.849466114278197	0.474618364648652
HIST2H4A
HIST2H2BE	-0.0365930921900349	0.862138972805144	0.505104828061937
HIST2H2AC	0.0318619991876423	0.871806173954635	0.561736866149569
BOLA1	0.119440279716794	0.394688155957882	0.0290737032073846
SF3B4	0.00671672192232811	0.976312720233293	0.902666377364918
MTMR11	-0.0424241483973246	0.849466114278197	0.439657983894083
OTUD7B	-0.027715409531404	0.871806173954635	0.613758575523842
AC244033.2	-0.027715409531404	0.871806173954635	0.613758575523842
VPS45	0.0532112278379118	0.838192003528281	0.332289835287281
PLEKHO1	0.245024670181542	0.00271149555150428	5.88587297016203e-06
AC242988.2	-0.0123525042351081	0.947128014071332	0.822047343321328
ANP32E	0.0509033547549179	0.838192003528281	0.353715529451666
APH1A	0.0428601570267942	0.849466114278197	0.434967069934356
C1orf54	0.110583041965039	0.466626692737585	0.0434248762820137
MRPS21	0.0772636880859387	0.725178541508456	0.15887701048941
PRPF3	0.0584731281548759	0.829735910150303	0.286631155085253
RPRD2	-0.0531335572321181	0.838192003528281	0.332997049937316
TARS2	0.0456404964029202	0.849466114278197	0.405738216900249
ECM1	-0.000899249322766082	0.998542346701009	0.986937001437589
AL356356.1	0.100722473782844	0.537473782601378	0.0659817776430759
ADAMTSL4	-0.0309984158445127	0.871806173954635	0.572394476188966
ADAMTSL4-AS1	0.0372896995270123	0.859903504567657	0.497026683161688
MCL1	-0.0156861670829176	0.936753141916815	0.775170715069853
ENSA	0.100506267155839	0.541057624559577	0.0665678308532482
GOLPH3L	-0.0481487270441697	0.838192003528281	0.380399720029038
HORMAD1	-0.0481487270441697	0.838192003528281	0.380399720029038
CTSS	-0.115626380840616	0.418839906215752	0.034659293300316
CTSK	0.118411041255581	0.402671922962347	0.0304992998476016
ARNT	0.0704045943126877	0.775098462707261	0.199330856601536
SETDB1	-0.021653089829564	0.902786323870834	0.693368918141675
CERS2	0.0059829326907515	0.979144125896047	0.913255522029253
MINDY1	-0.0817183717032291	0.707030424890632	0.136131603256997
PRUNE1	-0.0792205282912752	0.715161369238157	0.148555788595467
C1orf56	-0.0137094626105552	0.9425141100545	0.802879683795554
CDC42SE1	-0.0435740598617152	0.849466114278197	0.427348792376662
MLLT11	-0.00841285685231332	0.968013346896766	0.87825879515721
GABPB2	-0.0788423180790355	0.717615731524143	0.150509837875617
TNFAIP8L2	0.139975524337416	0.261227382004981	0.0104318306592692
SCNM1	0.107922070598699	0.485127353400216	0.0487567247803812
LYSMD1	-0.0481487270441697	0.838192003528281	0.380399720029038
VPS72	0.0684470215896985	0.775906318663651	0.212144957640817
PIP5K1A	0.0926191395792803	0.621640988854615	0.091034647634718
PSMD4	0.0380945224787932	0.856619408536783	0.487779638398533
ZNF687-AS1	-0.0792205282912752	0.715161369238157	0.148555788595467
ZNF687	-0.0255879293482029	0.884581039222271	0.641244405281482
PI4KB	-0.069748391556543	0.775906318663651	0.203562021549722
RFX5	0.108604311182505	0.484527265596615	0.0473400758561418
AL391069.2	0.0724840501265724	0.759950500195665	0.186345720478352
PSMB4	0.0510335532744003	0.838192003528281	0.352484148572473
POGZ	-0.0870589820919633	0.665159727870506	0.112260851815962
TUFT1	-0.0392543160431674	0.849466114278197	0.474618364648652
SNX27	0.0831264719268221	0.693635525741161	0.129488669353029
MRPL9	0.0189318852643107	0.917261318693507	0.730299911905593
OAZ3	0.0526133198063611	0.838192003528281	0.33775888342754
TDRKH-AS1
THEM4	-0.055680944351241	0.829735910150303	0.310306692810688
S100A10	0.0490063948784117	0.838192003528281	0.371962450689322
S100A11	0.0595132755172515	0.829735910150303	0.278130412718252
TCHH	0.0866478220632021	0.670072966473291	0.113973183071742
S100A9	-0.150538084942157	0.193661943367875	0.00584065530672904
S100A12	-0.110936238118998	0.463837718172267	0.0427554885577817
S100A8	-0.174753245532928	0.0876026438798002	0.00134375672762009
S100A6	0.0224974979660453	0.89938294707992	0.682050080497386
S100A4	-0.102847611628055	0.527744007027314	0.0604436102198747
S100A3	-0.0194778201194112	0.91339393847379	0.72283736832951
S100A2	0.127330214803697	0.330586880064422	0.0199225614289039
S100A16
S100A13	0.0596600598924068	0.829650485095807	0.276944697861359
CHTOP	0.0212974010920177	0.903582333169533	0.698157379356997
SNAPIN	0.136953634671653	0.281192650695499	0.0122329829736997
ILF2	0.0694390688360975	0.775906318663651	0.205578938037122
NPR1	-0.0392543160431674	0.849466114278197	0.474618364648652
INTS3	0.0360676803482847	0.862931563006204	0.51124296491925
SLC27A3	0.0103586347657807	0.958497453110141	0.850401397422978
GATAD2B	0.017088070820796	0.930405377939636	0.75568824808289
DENND4B	-0.014985353790997	0.940038993870461	0.784963960783552
CRTC2	-0.0209241504201842	0.906054774773829	0.70319515855964
SLC39A1	0.016065497152653	0.935186143796323	0.769884615937139
CREB3L4	-0.027715409531404	0.871806173954635	0.613758575523842
JTB	0.0707068500098254	0.772355137390673	0.197403590327691
RAB13	0.206849143837253	0.0266403830868421	0.000140440813233992
RPS27	0.0267617709124823	0.87752818443974	0.626015334045011
TPM3	-0.0620065397208653	0.809098506809504	0.2584550793211
C1orf43	0.0940807275386364	0.612806634261736	0.0860245456432508
UBAP2L	0.00947709768649654	0.962744288150862	0.863001358129054
HAX1	0.00878144115161713	0.966704792301566	0.87296921061148
ATP8B2	-0.0250255387347172	0.887851483082962	0.648594815496608
IL6R	0.0359489974589821	0.86344342578868	0.512634830479005
UBE2Q1	-0.00241939436106075	0.992803466980161	0.964864273359431
ADAR	-0.0299081666183284	0.871806173954635	0.585984358583846
KCNN3	-0.0481487270441697	0.838192003528281	0.380399720029038
PMVK	-0.0293454972559054	0.871806173954635	0.593055802609303
PBXIP1	-0.094950858843002	0.607240903167414	0.0831487611030441
PYGO2	0.0409169199063327	0.849466114278197	0.456094766323096
SHC1	0.0775110379290408	0.723700605947122	0.15754332130394
CKS1B	0.075228140197208	0.744864739865784	0.170177253150203
FLAD1	-0.0385047417857911	0.853832161009904	0.483102209095457
ZBTB7B	-0.000450441526602563	0.998573478450074	0.993456416477902
ADAM15	-0.0842021595179462	0.684468760204757	0.124584971134963
EFNA4	-0.0150782490027464	0.939562637454302	0.783663845372799
SLC50A1	0.0669132198532335	0.789981772920107	0.222591322088152
DPM3	0.12289768143164	0.365792985287368	0.024695177813395
KRTCAP2	0.0561565070074728	0.829735910150303	0.30618600908538
TRIM46
MUC1	-0.020587104686778	0.907669284442311	0.707755458789113
THBS3	0.108010226684539	0.485127353400216	0.0485717016587202
MTX1	-0.0330515212826842	0.871806173954635	0.547215042789899
GBA	0.0439520404017265	0.849466114278197	0.423346777010328
FAM189B	-0.0168193477808045	0.932297041319227	0.759411195685024
SCAMP3	0.0216449786851241	0.902786323870834	0.693477979609941
CLK2	0.00565550566012125	0.980888997270981	0.917985611254853
HCN3	0.0361832611171138	0.862479049374044	0.509889370621621
FDPS	0.0635405787216287	0.805112243055474	0.246838111788335
RUSC1-AS1	0.0628842356156251	0.805112243055474	0.251763111698161
RUSC1	0.102223965265547	0.531852453269708	0.0620275878040871
ASH1L	-0.0521642601021133	0.838192003528281	0.341904055305585
ASH1L-AS1	0.0867217504686608	0.668973921722978	0.113663797900516
MSTO1	0.0743958096220508	0.745006275636836	0.17496679359283
AL353807.5	0.122065663385236	0.372176907070682	0.0256932950965851
YY1AP1	0.00312747344926918	0.991370193285883	0.954590980668952
DAP3	0.0362922217199492	0.862479049374044	0.508615018333552
GON4L	0.109561775846952	0.473868715305439	0.0454101791141354
SYT11	0.0267597509542365	0.87752818443974	0.6260414069019
RIT1	0.00721740761509197	0.973269321438933	0.89545086140933
KHDC4	0.0374905981689271	0.859673266575883	0.49470977681178
ARHGEF2	0.0364016845170968	0.862431879762548	0.507336468225306
AL355388.2	-0.027715409531404	0.871806173954635	0.613758575523842
SSR2	0.0629427619899781	0.805112243055474	0.251321197014604
UBQLN4	-0.0110850491039737	0.955450676484122	0.840046989844672
LAMTOR2	0.0897498135023553	0.647192463790746	0.10154808649516
LMNA	0.106107863271224	0.501600350058407	0.0526971276174515
SEMA4A	-0.0026266518774366	0.992559704194862	0.961856563400577
SLC25A44	-0.0753011219033318	0.744057097417094	0.169761999976627
PMF1	-0.0223691800311893	0.900839199476084	0.683765608276895
BGLAP	-0.0365062054349276	0.86232536936636	0.50611721045091
PAQR6	-0.0392543160431674	0.849466114278197	0.474618364648652
SMG5	0.0317943746017025	0.871806173954635	0.562567973897512
TMEM79	0.0586014622260891	0.829735910150303	0.285572983715913
GLMP	-0.0213059171369019	0.903582333169533	0.698042591278404
CCT3	-0.0577296692539104	0.829735910150303	0.292813127795136
C1orf61	0.190899834532293	0.0503193614497144	0.00045139113194615
MEF2D	-0.046852307939837	0.847602997412051	0.393373275289563
IQGAP3	-0.027715409531404	0.871806173954635	0.613758575523842
NAXE	0.109777716303315	0.473529237399676	0.0449841673316132
GPATCH4	0.02855870324059	0.871806173954635	0.603008694694124
CRABP2	-0.0392543160431674	0.849466114278197	0.474618364648652
ISG20L2	-0.0233269030567198	0.895717207886473	0.67100123352629
RRNAD1	0.0587368637229772	0.829735910150303	0.284459391598684
MRPL24	0.0440420219681289	0.849466114278197	0.422397290347462
HDGF	0.0308831447045961	0.871806173954635	0.573824254477232
PRCC	-0.044869564395082	0.849466114278197	0.413723465427952
SH2D2A
ARHGEF11	0.0793255744277274	0.715161369238157	0.14801649753308
ETV3	-0.0165023938323133	0.933255519881123	0.763809483168076
FCRL3	-0.027715409531404	0.871806173954635	0.613758575523842
FCRL2	-0.0392543160431674	0.849466114278197	0.474618364648652
FCRL1	-0.0623468709159661	0.805112243055474	0.255845808534335
CD5L	0.0977816463177879	0.57325365073218	0.074325560374298
CD1D	-0.0238791033311406	0.892872376134423	0.663684033055031
CD1C	0.0422176047127179	0.849466114278197	0.44189018966894
OR6N1	0.119296762765608	0.394917152795364	0.0292689974472725
MNDA	-0.0674310896484952	0.784993247238065	0.219024009365826
PYHIN1	-0.0392543160431674	0.849466114278197	0.474618364648652
IFI16	0.0704616731427123	0.774196275002329	0.198965861821282
AIM2	0.0171724288387716	0.929580063399761	0.754520692862164
DUSP23	0.0279511660268519	0.871806173954635	0.610744801739845
SLAMF8	0.29423604256055	7.8838548551386e-05	4.27839243243431e-08
TAGLN2	-0.107911112864947	0.485127353400216	0.0487797641181549
PIGM	0.0472110677491654	0.8464030491772	0.389756656450977
IGSF8	0.0386340064108224	0.853537769316557	0.481633339395905
PEA15	0.0864240825122323	0.671320164573648	0.114913539970899
DCAF8	-0.00125753591259086	0.996752925327649	0.981733106403377
PEX19	0.201906684421376	0.0341117508836398	0.000203628561752095
COPA	0.0342773057063011	0.871806173954635	0.532446613018064
NCSTN	0.0768096768428272	0.730497505736192	0.161347108941489
SLAMF6	-0.0684004559383142	0.775906318663651	0.212456823756356
CD84	0.112732162579137	0.449378015409733	0.0394846884463614
SLAMF1	0.138509284676402	0.272064290161845	0.0112741266678326
AL121985.1	-0.027715409531404	0.871806173954635	0.613758575523842
CD48	0.00904772247514523	0.964798746519477	0.869151285095197
SLAMF7	0.0745418618299602	0.745006275636836	0.174119187791894
LY9	0.00375700201623621	0.989684668881525	0.945463601922704
CD244	-0.0568518433919768	0.829735910150303	0.300226297674807
ITLN1	0.0509192774853912	0.838192003528281	0.353564791662231
F11R	-0.0313052996507659	0.871806173954635	0.568596242656028
TSTD1	-0.034541412577564	0.871806173954635	0.529291120197086
USF1	0.0540567753243459	0.838192003528281	0.324653424935644
ARHGAP30	-0.0868453200963895	0.667351547717019	0.113148138216693
PFDN2	0.0328744729650296	0.871806173954635	0.549364704542092
NIT1	-0.0124435333386592	0.947128014071332	0.820758064813839
DEDD	0.0658649976721503	0.797205042775851	0.229938221634229
UFC1	-0.0278171528467805	0.871806173954635	0.612457147231729
USP21	0.0560207439112844	0.829735910150303	0.307358677645897
PPOX	0.0677416868495532	0.78138660634063	0.21690418775706
B4GALT3	0.0397594737998056	0.849466114278197	0.468947142844296
NDUFS2	0.00894027100564329	0.965779551110311	0.870691557474363
FCER1G	0.0886609705155599	0.648864835603595	0.105781078981097
TOMM40L	0.0513519114322976	0.838192003528281	0.349484598623899
MPZ	-0.0166979504082685	0.932854710428738	0.761094888948914
SDHC	0.102869977176208	0.527744007027314	0.0603874304973122
AL592295.5	-0.0300786703621737	0.871806173954635	0.583849237929065
FCGR2A	-0.00520880743603492	0.9832119714344	0.924443351388201
HSPA6	0.0314829474149716	0.871806173954635	0.566403029684342
FCGR3A	0.00168963861063552	0.995411123086245	0.97545812656377
FCGR3B	-0.0759708143526402	0.737362707551073	0.165986814140317
FCGR2B	0.0163639978210317	0.933881330553916	0.765732360297258
FCRLA	-0.055680944351241	0.829735910150303	0.310306692810688
FCRLB	0.157400263891795	0.157601543570631	0.00392899102274945
DUSP12	0.0919911503674795	0.626070413317937	0.0932578261337641
ATF6	0.0727595996262606	0.758387528425968	0.184672860437706
OLFML2B	0.0361485242202178	0.862680100960417	0.510295986493255
SH2D1B	0.042913010430945	0.849466114278197	0.434400393741503
UHMK1	-0.0233126118404674	0.895717207886473	0.671191022916165
UAP1	-0.0739923382530341	0.745006275636836	0.177324243639808
HSD17B7	0.0958776428971387	0.597764506396978	0.0801715323720267
NUF2	-0.0392543160431674	0.849466114278197	0.474618364648652
MGST3	0.0933953678132208	0.614260322059408	0.0883455298386251
ALDH9A1	0.0435976531265546	0.849466114278197	0.427098349377115
TMCO1	0.0243785009853837	0.890354471941002	0.657093877704938
UCK2	0.0328784800283201	0.871806173954635	0.549316006299192
POGK	0.0572185845348938	0.829735910150303	0.297114185231338
TADA1	-0.0792205282912752	0.715161369238157	0.148555788595467
POU2F1	0.0104837810071534	0.958497453110141	0.848615661903853
CD247
CREG1	0.0838021538451427	0.687373558319701	0.126391346809594
RCSD1	-0.0539250204431234	0.838192003528281	0.325835806712858
MPZL1	0.00805852752808785	0.9692189990283	0.883348913886061
MPC2	0.0375343010085393	0.859449975177588	0.49420652667815
DCAF6	0.013920074115695	0.941627994395447	0.799914943014897
TIPRL	0.102508491227957	0.529293000409285	0.0613007391779615
SFT2D2	0.0538482133813085	0.838192003528281	0.326526365489339
TBX19	-0.0233134153647033	0.895717207886473	0.67118035144567
XCL2	-0.027715409531404	0.871806173954635	0.613758575523842
XCL1
ATP1B1	0.110790575971394	0.465472794271248	0.0430304920017815
NME7	-0.00413853604418473	0.988764023832459	0.939935224454113
BLZF1	0.0359074636839677	0.863955835722022	0.513122386035073
SLC19A2	0.00538543890301641	0.982371081021302	0.92188924353294
F5	-0.0107136743802821	0.957307129942611	0.845337290560567
C1orf112	0.0216766073357173	0.902786323870834	0.693052740350515
SELL	-0.117001835388786	0.411073279489679	0.0325478294666344
METTL18	-0.027715409531404	0.871806173954635	0.613758575523842
SCYL3	-0.0439639070934511	0.849466114278197	0.423221488385391
KIFAP3	0.0466037730029908	0.849258646589269	0.395890552906526
GORAB-AS1
GORAB	0.0804348603207721	0.715161369238157	0.142412137020584
FMO4	0.0365575989681021	0.862138972805144	0.505518257709346
PRRC2C	-0.0432363527496906	0.849466114278197	0.430942883202451
VAMP4	0.0782629525615261	0.719155163420312	0.153540911255571
EEF1AKNMT	-0.0141979348060057	0.941627994395447	0.796007941028474
PIGC	0.0932163165967243	0.61429138219976	0.0889600978330996
SUCO	0.00508215105301929	0.983267670095645	0.926275293755051
FASLG
TNFSF18	0.111993251046908	0.456091226892619	0.0408038821485451
TNFSF4	0.0851148202758697	0.682873819654607	0.120538582197478
AL645568.1	-0.000166709414225272	0.999790604781743	0.997578181811628
PRDX6	0.0167061829009174	0.932854710428738	0.760980674558356
KLHL20	-0.0184887925400004	0.91941796738148	0.736375457091097
CENPL	-0.0346473795790955	0.871806173954635	0.528027716012418
DARS2	-0.0178520585505051	0.924290590626934	0.745134868602672
GAS5	-0.0301145991865794	0.871806173954635	0.5833997823465
ZBTB37	-0.0430563090273033	0.849466114278197	0.432866132615752
RC3H1	-0.0814927582764279	0.708032744542963	0.137219889694496
RC3H1-IT1	-0.0481487270441697	0.838192003528281	0.380399720029038
RABGAP1L	-0.0652705534709849	0.801065805538088	0.234180118549204
RABGAP1L-IT1	-0.0623468709159661	0.805112243055474	0.255845808534335
Z99127.4	-0.00270856925978761	0.992559704194862	0.960667929353019
CACYBP	0.10279064769743	0.527744007027314	0.0605868919724076
MRPS14	0.0823287255388841	0.701393374439758	0.133220696749935
KIAA0040	0.0204119546985633	0.909070489694779	0.710129414212469
LINC02803	0.038348158960161	0.854907061691032	0.484884741454209
COP1	0.0289121844925558	0.871806173954635	0.598527919752612
RASAL2-AS1	-0.027715409531404	0.871806173954635	0.613758575523842
RASAL2	-0.0166603557812088	0.933139399157982	0.761616527973892
C1orf220	-0.027715409531404	0.871806173954635	0.613758575523842
RALGPS2	-0.0976134995600216	0.574343793717972	0.0748274610859738
FAM20B	0.0452210481757981	0.849466114278197	0.410071401093452
TOR3A	0.0953132193294731	0.604566008076869	0.0819742575491468
ABL2	0.0499989784181235	0.838192003528281	0.362343405370324
SOAT1	0.10299643916534	0.526392963070377	0.0600705823427859
TOR1AIP2	-0.00607662231068301	0.978916756826872	0.911902614622765
AL353708.3	0.108388350143982	0.485099487251844	0.047784736258541
TOR1AIP1	-0.0353219864857078	0.869893213193299	0.520020665705367
AL353708.1	0.102426513485623	0.529293000409285	0.061509435430151
CEP350	0.0492388734194461	0.838192003528281	0.369695503701022
QSOX1	0.0352017466683607	0.871494669424658	0.521443239016586
ACBD6	-0.0773534202657791	0.723818482148713	0.15839220249394
XPR1	-0.0162941238003665	0.933881330553916	0.766703738413477
KIAA1614-AS1	-0.0481487270441697	0.838192003528281	0.380399720029038
STX6	0.0115917172999097	0.952546245761	0.832841038816385
MR1	0.073207585842062	0.753069835394963	0.18197679486209
IER5	-0.119110215213951	0.397533247747246	0.0295245252610173
GLUL	-0.0273379972175841	0.874729141918267	0.618596730954216
RNASEL	-0.0367252858408866	0.861302586063247	0.503566580824623
RGS16	-0.027715409531404	0.871806173954635	0.613758575523842
NPL	0.0547221459635598	0.836806815124823	0.318724853299345
DHX9	0.00284405064696705	0.992320696687627	0.95870226545633
SMG7	-0.0368141102113749	0.861086380883091	0.502534377021253
NCF2	-0.0150028194242053	0.940038993870461	0.784719474710739
ARPC5	0.00183831527856756	0.99521639487074	0.973299379359849
RGL1	0.204232746202629	0.0298335060836033	0.000171151209410547
TSEN15	-0.0102613521965211	0.958677829196301	0.851790069261674
C1orf21	0.0249483503511854	0.888034762380292	0.649606348754414
EDEM3	0.0693258480488429	0.775906318663651	0.206320788202827
NIBAN1	0.00913312553928359	0.964708943147115	0.86792741964405
RNF2	0.0880450915892734	0.656329824213419	0.108236357699192
TRMT1L	-0.00850995936663207	0.967522681026611	0.876864733814763
SWT1	-0.0888392132599033	0.647592408339567	0.10507875886927
IVNS1ABP	-0.0111007208295946	0.955450676484122	0.839823899584152
TPR	0.00356066080279619	0.990582403848368	0.948309596138134
ODR4	0.0247932603173151	0.888574211258962	0.651640705988465
AL096803.2	-0.0392543160431674	0.849466114278197	0.474618364648652
PTGS2	0.0166373029573315	0.933158527684513	0.761936447590693
PLA2G4A	0.0225199354276571	0.899088825352861	0.681750273806671
RGS18	-0.0696527659349477	0.775906318663651	0.204184004292579
RGS1	0.255894079778106	0.00139050306110441	2.15598583007119e-06
RGS13	-0.027715409531404	0.871806173954635	0.613758575523842
RGS2	-0.141172022508094	0.251962907238639	0.00978629479235275
UCHL5	0.087966855408764	0.656329824213419	0.10855144427713
RO60	0.00984340190163187	0.961209377568334	0.857761304978543
GLRX2	0.151980864386325	0.187069958827949	0.00538049110203653
CDC73	0.0318284305735712	0.871806173954635	0.562149351342992
CFH	0.0448922913986703	0.849466114278197	0.413486744336828
ASPM	-0.0392543160431674	0.849466114278197	0.474618364648652
ZBTB41	-0.00799009405267544	0.969571238405854	0.88433255444956
DENND1B	-0.0546644698424353	0.837584177183432	0.319235946826167
C1orf53	0.094683057582233	0.608965211350613	0.0840254654228834
NEK7	-0.0635677784825286	0.805112243055474	0.246635473072139
PTPRC	-0.234812697492348	0.00547971656125388	1.45068959620123e-05
MIR181A1HG	0.0364616959147915	0.86238880406246	0.506636235386887
LINC00862	0.0373176607736594	0.859727234879361	0.496703869724861
ZNF281	0.0946825868520057	0.608965211350613	0.0840270129908584
KIF14	0.00907365291383105	0.964749895564289	0.86877965677216
DDX59	0.18987424594633	0.0524203784000505	0.00048508570681779
CAMSAP2	0.00738475054582459	0.972588440048318	0.893041125973507
KIF21B	0.044705932462071	0.849466114278197	0.41543018714314
TMEM9	0.0605125080211288	0.821238251844297	0.270126504842267
PHLDA3	0.132894052285729	0.305398305110397	0.015081690081039
CSRP1	-0.0443267205434531	0.849466114278197	0.419401341747846
AC096677.1	-0.0481487270441697	0.838192003528281	0.380399720029038
NAV1	-0.066731639270862	0.792362118670744	0.223851879035595
IPO9	0.0554675257714214	0.831626936396797	0.312167728030892
SHISA4	0.0213382552012536	0.903582333169533	0.697606767982439
TIMM17A	0.0739271977271467	0.745444964117257	0.177707052070747
RNPEP	0.00338142188929214	0.990913558376209	0.950908264322583
ELF3-AS1
ARL8A	0.0304055668310811	0.871806173954635	0.57976581893001
PTPN7	0.0381620929532335	0.856325410426196	0.487007512217287
UBE2T	0.032960398529274	0.871806173954635	0.548320907326376
PPP1R12B	-0.0457499948260437	0.849466114278197	0.404611521880213
KDM5B	0.0548406883698554	0.83592485863937	0.31767607233508
RABIF	0.0426872582689671	0.849466114278197	0.436823796501918
KLHL12	-0.00010751044917282	0.999790604781743	0.998438174623027
ADIPOR1	0.0711786894230177	0.770698234849104	0.19442220762842
CYB5R1	0.0890620011121308	0.647592408339567	0.104206106459263
TMEM183A	-0.0746674891782779	0.745006275636836	0.17339256208549
MYBPH	-0.027715409531404	0.871806173954635	0.613758575523842
CHI3L1	0.128565137834825	0.328964720818098	0.0187447918289249
CHIT1	0.000542146703617097	0.998542346701009	0.992124250837347
LINC01353	-0.055680944351241	0.829735910150303	0.310306692810688
LINC01136	-0.0186538603476657	0.918278407364745	0.734110158674723
BTG2	-0.0673954781638281	0.785213197348719	0.219268000376005
ATP2B4	-0.030032666746774	0.871806173954635	0.584424959463409
LAX1
ZC3H11A	0.0276797029867449	0.871843275934264	0.614215595916389
ZBED6	-0.027715409531404	0.871806173954635	0.613758575523842
SNRPE	0.0642559186596959	0.805112243055474	0.241547381273252
SOX13
PPP1R15B	0.0266718997160378	0.878100590397923	0.627175807375461
MDM4	-0.0899737217459652	0.645235109305738	0.100694493761722
AL512306.3	0.0207016266035319	0.906972067437946	0.706204772512087
AL512306.2	-0.0481487270441697	0.838192003528281	0.380399720029038
TMEM81	-0.0481487270441697	0.838192003528281	0.380399720029038
RBBP5	-0.0184267609235334	0.919465288132196	0.737227335601273
DSTYK	0.0146712468032526	0.940937969642505	0.789364452533744
NUAK2	-0.109114054681049	0.478875496048949	0.046304243629589
CDK18	0.0537545326740571	0.838192003528281	0.327369912668076
MFSD4A
ELK4	-0.0369718235071849	0.861086380883091	0.500704381604412
NUCKS1	0.108647667417478	0.484384522972519	0.0472512248298141
RAB29	0.0294044700926757	0.871806173954635	0.592312828072895
SLC41A1
RAB7B	0.0034042545600494	0.990913558376209	0.950577198846708
FAM72A	0.0106605338611176	0.957457119631277	0.846094860888466
SRGAP2	0.0214028186421269	0.903580388392328	0.696736937187323
IKBKE	0.0525770339165353	0.838192003528281	0.338092631996457
AC244034.2	0.0192419411644885	0.914653981994705	0.726058496067579
RASSF5	-0.152557591652786	0.184008462820803	0.00520585588368998
EIF2D	-0.0322033075453191	0.871806173954635	0.557551219508513
DYRK3	0.147386790211545	0.21206132408173	0.00697061798671628
MAPKAPK2	0.0171560160366641	0.929580063399761	0.754747810216738
IL10	-0.055680944351241	0.829735910150303	0.310306692810688
FCMR	-0.0481487270441697	0.838192003528281	0.380399720029038
PFKFB2	-0.0138158292908462	0.941627994395447	0.801382023048819
YOD1	-0.0311880676029228	0.871806173954635	0.570045781821125
C4BPA	-0.0481487270441697	0.838192003528281	0.380399720029038
CD55	-0.110356072619122	0.46902720925008	0.0438596699939934
CR1	-0.00983963482915669	0.961209377568334	0.857815162354147
CR1L
CD46	-0.000250751875687751	0.999767613054968	0.996357288613196
MIR29B2CHG	-0.0298026936812006	0.871806173954635	0.587306938540078
PLXNA2	0.0016371073764957	0.995411123086245	0.976220910250493
LAMB3	0.0862420744750315	0.673098660300109	0.115682975777321
G0S2	-0.0445510914100232	0.849466114278197	0.417049024113519
HSD11B1	0.148958938684506	0.203498791008782	0.00638452665737385
TRAF3IP3	-0.0369892407644354	0.861086380883091	0.50050249971198
UTP25	-0.00651290434470709	0.976786243464919	0.905605975220467
RCOR3	0.0178866857359158	0.92387695450609	0.744657653716032
TRAF5	0.128023165811141	0.330586880064422	0.0192540006421716
LINC00467	0.105807286521661	0.503443296550985	0.0533748895817829
SLC30A1	-0.0630973046702148	0.805112243055474	0.2501568831441
NEK2	-0.027715409531404	0.871806173954635	0.613758575523842
LPGAT1	-0.076445172626517	0.733657757381692	0.163351041103979
INTS7	-0.012428083986372	0.947128014071332	0.820976845781829
DTL
PPP2R5A	-0.0398579416020152	0.849466114278197	0.467846043588652
PACC1	0.126680351346519	0.336239642348602	0.0205677906594342
NENF	0.0292932852677309	0.871806173954635	0.593713954548864
AC092803.1	0.0578342124805051	0.829735910150303	0.291938491727165
AC092803.4	0.0823428833904031	0.701393374439758	0.133153748609707
ATF3	0.0807065773568465	0.715161369238157	0.141064412378936
FAM71A	-0.027715409531404	0.871806173954635	0.613758575523842
LINC02773	0.0334552607539997	0.871806173954635	0.542328523566658
BATF3	0.0747876274597172	0.745006275636836	0.172699797559764
NSL1	0.0967401628462329	0.584785714344059	0.0774787802011006
TATDN3	-0.0349532978954696	0.871806173954635	0.524388971879201
FLVCR1-DT	0.0860788346470089	0.674425499690602	0.11637649360588
FLVCR1	-0.0413341682911758	0.849466114278197	0.45151042702033
ANGEL2	-0.0895681884493332	0.647192463790746	0.102244690270319
RPS6KC1	0.0404834824504981	0.849466114278197	0.460884448164547
SMYD2	-0.0194775581523496	0.91339393847379	0.722840943014222
CENPF	-0.0792205282912752	0.715161369238157	0.148555788595467
KCTD3	-0.0481487270441697	0.838192003528281	0.380399720029038
GPATCH2	0.0384483865008816	0.853832161009904	0.483743346977314
RRP15	0.0600302008854124	0.825300932187101	0.27396996601482
LYPLAL1	0.0759589797802958	0.737362707551073	0.166052977742471
ZC3H11B	-0.0481487270441697	0.838192003528281	0.380399720029038
EPRS	0.0498174570231805	0.838192003528281	0.364090827445004
BPNT1	0.043968296510162	0.849466114278197	0.423175150364036
IARS2	-0.00182514850030886	0.99521639487074	0.97349054998626
RAB3GAP2	0.0528363078261557	0.838192003528281	0.335712523422182
MARC1	-0.0481487270441697	0.838192003528281	0.380399720029038
HLX	-0.0272123689588337	0.875239293463362	0.620210866970401
DUSP10	0.143670080757861	0.231737873990665	0.0085516108240605
AL513314.2	0.0438727401187278	0.849466114278197	0.424184584590403
TAF1A	0.139087542963015	0.268543946386876	0.010935016093178
MIA3	0.0948502323577017	0.607753977502238	0.0834773140908242
AL592148.3	0.123143050761507	0.363964808717808	0.0244072842500119
AIDA	0.047096812978921	0.846449520692332	0.390906255893032
BROX	-0.0339398803879105	0.871806173954635	0.536491845290437
AL392172.1	0.0573063133402207	0.829735910150303	0.296372925236571
DISP1	-0.0481487270441697	0.838192003528281	0.380399720029038
TLR5	-0.0373307415135284	0.859727234879361	0.496552890395999
CAPN2	-0.064817333447859	0.804146296598948	0.237451125655415
TP53BP2	0.0404716058721701	0.849466114278197	0.461016082573643
FBXO28	-0.038664374065441	0.853235546901262	0.481288614563422
DEGS1	0.00123427539709344	0.996752925327649	0.982070930148779
NVL	0.0592892682359752	0.829735910150303	0.279946551319034
CNIH4	0.0153157285908017	0.938434044718477	0.780342938495262
WDR26	-0.033294156300016	0.871806173954635	0.544275795481398
DNAH14
LBR	-0.129042488241176	0.325247607246677	0.0183060518537164
SRP9	0.126350805760432	0.336894228600273	0.020901863195627
EPHX1	-0.027715409531404	0.871806173954635	0.613758575523842
AL591895.1	0.0446683529407111	0.849466114278197	0.41582273471122
TMEM63A	0.00892966710817059	0.965782084313383	0.870843586529883
PYCR2	0.109267973913377	0.476923197747238	0.0459952289322865
SDE2	0.0474703009122683	0.844077154524659	0.387155926021715
H3F3A	-0.0700451458514549	0.775906318663651	0.201640571044288
ACBD3	-0.00558864730605136	0.980966394972583	0.918951823922691
LIN9	-0.055680944351241	0.829735910150303	0.310306692810688
PARP1	0.0554900693018359	0.83161473049433	0.311970800641681
ITPKB	-0.102703724905503	0.528174344507266	0.0608060693628616
ITPKB-IT1	-0.0481487270441697	0.838192003528281	0.380399720029038
PSEN2	0.054166406443878	0.838192003528281	0.32367170597201
COQ8A	-0.00305814783775124	0.991370193285883	0.955596499720284
CDC42BPA	0.103229858689432	0.523790602011426	0.0594893582406961
ZNF678	0.000533122425266561	0.998542346701009	0.99225534212938
SNAP47	0.102537333783287	0.529293000409285	0.0612274517021994
JMJD4	0.0804576436671423	0.715161369238157	0.142298754317112
ARF1	-0.00394534573005422	0.988907875291389	0.942734183122524
C1orf35	-0.0807164218049622	0.715161369238157	0.141015767460536
MRPL55	0.109919764289879	0.472220312357678	0.0447057654159457
GUK1	0.105925239767132	0.502597857729369	0.0531080610966067
IBA57	0.0778837496187364	0.722256122129848	0.155549665360831
TRIM11	0.0630063687278926	0.805112243055474	0.250841533300997
HIST3H2A	0.00455468158787297	0.986689109220086	0.933908623495467
RNF187	-0.0479864988541923	0.83944296226387	0.382008697456308
RHOU	-0.10490630220438	0.510324426245688	0.0554500454231119
RAB4A	0.0448331656934513	0.849466114278197	0.414102755206702
CCSAP	-0.00220265310500411	0.993848414100391	0.968010142572757
NUP133	0.0188090841930887	0.917710213766559	0.731982052636638
ABCB10	-0.0802633372742485	0.715161369238157	0.143267949650448
TAF5L	0.029523823806736	0.871806173954635	0.590810442048113
URB2	-0.000100267256381867	0.999790604781743	0.998543397784459
GALNT2	-0.0224862585282005	0.899489052733572	0.682200279315647
COG2	0.0757632828890534	0.739138463069952	0.167149926100864
C1orf198	-0.0392543160431674	0.849466114278197	0.474618364648652
TTC13	-0.00118654825001709	0.99710048767417	0.982764104603245
ARV1	0.0358629637527363	0.864309514159766	0.513645027299048
FAM89A	0.188109690560477	0.0536066455374606	0.000548575642371099
C1orf131	-0.0437435746421486	0.849466114278197	0.425551282214005
GNPAT	-0.0642787253560277	0.805112243055474	0.241380017721161
EXOC8	0.0183411256504982	0.919600266491176	0.738403890566011
SPRTN	0.0760421631447679	0.73728371031636	0.165588342278631
EGLN1	-0.0684747989030598	0.775906318663651	0.211959080316385
AL445524.1	-0.071135031895286	0.771075499205897	0.194696674986211
TSNAX	-0.0309821348567281	0.871806173954635	0.572596317030927
DISC1	-0.0218681885514833	0.902391570886391	0.690479040391294
AL136171.2	0.058713081233838	0.829735910150303	0.284654775540034
SIPA1L2	0.0116002642816687	0.952491807832706	0.832719599730942
MAP10	-0.055680944351241	0.829735910150303	0.310306692810688
NTPCR	0.0787536050524814	0.718323430866504	0.15097099163339
COA6-AS1	-0.0255502485384728	0.885036907513135	0.64173580866504
COA6	0.105360884318436	0.505139622957475	0.0543948318697521
TARBP1	-0.0792205282912752	0.715161369238157	0.148555788595467
IRF2BP2	-0.00531089186824392	0.982726902126788	0.922967104498879
AL391832.2	-0.0666033039463748	0.792575110415926	0.224745859740422
AL391832.3	0.0549008554501159	0.83592485863937	0.317144618223182
TOMM20	0.123827965582548	0.357323173796182	0.0236189412141617
RBM34	0.040870106357681	0.849466114278197	0.456610731200152
ARID4B	0.0176015278289217	0.926378448541096	0.748590450987591
GGPS1	-0.00453542811772368	0.986902776154143	0.934187370869222
TBCE	-6.44530463187282e-05	0.999838806505923	0.999063677576157
TBCE.1	0.0746565800245136	0.745006275636836	0.173455570795222
B3GALNT2	0.0551456493589437	0.833956221259308	0.314988348707291
LYST	-0.118075679576608	0.405444572899125	0.0309765367491801
NID1	-0.0345880709222265	0.871806173954635	0.528734641987012
GPR137B	0.0483233946761476	0.838192003528281	0.378672009826394
ERO1B	0.0506190411119534	0.838192003528281	0.356413882527931
LGALS8	-0.0994078681655603	0.554270271088626	0.0696114302785932
AL359921.2	-0.055680944351241	0.829735910150303	0.310306692810688
HEATR1	-0.0187860151098768	0.91793987639103	0.732298198514052
MTR	0.0163359957662162	0.933881330553916	0.766121596713564
FH	0.0197424895151144	0.911547236193021	0.71922889716797
KMO	0.0386311017020168	0.853537769316557	0.481666319816449
OPN3	0.0459980881152136	0.849466114278197	0.402065642862698
CHML	0.05238454330681	0.838192003528281	0.339866637013724
EXO1	0.110459965523712	0.467751547032761	0.0436601955676753
CEP170	0.0860513094615709	0.674425499690602	0.11649375295532
SDCCAG8	0.0218974139105581	0.902299420268428	0.690086739322391
AKT3	-0.0215298892474128	0.903219655546289	0.695026138566891
AKT3-IT1	0.0807574227605758	0.715098749601453	0.140813305216504
ZBTB18	0.0208483741995562	0.906507401165768	0.704219507948912
ADSS	-0.0588445483624574	0.829735910150303	0.283575844172831
CATSPERE	-0.0392543160431674	0.849466114278197	0.474618364648652
DESI2	0.0897710326919178	0.647192463790746	0.101466948554699
COX20	0.0904227927724003	0.642824453124787	0.0989996875114701
HNRNPU	-0.032524708956737	0.871806173954635	0.553623569089859
AL356512.1	-0.0392543160431674	0.849466114278197	0.474618364648652
EFCAB2	0.0658787916641287	0.797205042775851	0.229840439109567
SMYD3	-0.0792205282912752	0.715161369238157	0.148555788595467
TFB2M	0.0174943018661263	0.926917550227655	0.750070965910246
CNST	-0.0635090558405035	0.805112243055474	0.247073103043287
AL591623.1	-0.027715409531404	0.871806173954635	0.613758575523842
SCCPDH	-0.0148544008122297	0.940757336143999	0.786797727929841
AHCTF1	-0.0234941598748875	0.895084667610501	0.668781594771508
ZNF670	0.127459850899343	0.330586880064422	0.019795975593425
ZNF669	0.0207672183113712	0.90670582134666	0.705317172756988
ZNF124	0.0258120569642814	0.882787082688976	0.638324748389292
AL390728.6	-0.080907241690256	0.713598928757739	0.140075392481169
AL390728.5	0.0570011529202207	0.829735910150303	0.298956677476301
ZNF496	-0.0134855923514196	0.943640831585062	0.806034164075061
NLRP3	-0.049970700502488	0.838192003528281	0.362615279310696
TRIM58	-0.0392543160431674	0.849466114278197	0.474618364648652
SH3BP5L	0.16284262412717	0.134054542189271	0.00283718815549041
ZNF672	0.0690357889322721	0.775906318663651	0.208230151560168
ZNF692	0.00323726167310199	0.991272378275173	0.952998727804783
PGBD2	-0.0933164052460872	0.614260322059408	0.0886161364227653
SH3YL1	-0.00198561731297911	0.99420243271688	0.9711607834409
ACP1	0.0754180367799711	0.742767655137059	0.169098351508826
TMEM18	0.0943570341688413	0.609517569907424	0.0851028097839577
EIPR1	0.0634897395474218	0.805112243055474	0.24721717581028
TRAPPC12	0.0318425972653048	0.871806173954635	0.561975255775874
ADI1	0.0376802424160254	0.85875521980306	0.492527948531494
AC108488.1	-0.027715409531404	0.871806173954635	0.613758575523842
RNASEH1	0.08527792349796	0.681916700166644	0.119826353066779
RNASEH1-AS1	-0.027715409531404	0.871806173954635	0.613758575523842
AC108488.3	0.121653917273248	0.376759487465086	0.0261999581561503
RPS7	0.0792797347383396	0.715161369238157	0.14825164820752
NRIR	0.0797210530954671	0.715161369238157	0.145999518800107
CMPK2	0.148414467559824	0.206804935365256	0.0065823079877107
RSAD2	0.138057216607665	0.273427096786404	0.0115456754174477
LINC01871
LINC00299	-0.00601988445553275	0.979085013910407	0.912721896885957
LINC01814	0.0634548420494731	0.805112243055474	0.247477611222399
ID2	-0.0774195866844397	0.723818482148713	0.158035431222391
KIDINS220	0.0226265129095563	0.898753275461809	0.680326881871286
MBOAT2	0.0311202449168022	0.871806173954635	0.570885189176072
ASAP2	0.117475369927205	0.40956253449498	0.0318467495230998
ITGB1BP1	-0.0305891588029971	0.871806173954635	0.57747834722007
CPSF3	-0.0229675018055948	0.897630728559693	0.675780448487726
IAH1	0.103920238277753	0.519170509991195	0.0577974147102377
ADAM17	-0.0252107286268011	0.8866972730432	0.646170584278322
AC073195.1
YWHAQ	0.0464743443660617	0.849466114278197	0.397205293014564
TAF1B	0.0532151987526533	0.838192003528281	0.332253704864506
AC010969.2	0.136144813578072	0.284960859155001	0.0127593855023449
GRHL1	-0.0481487270441697	0.838192003528281	0.380399720029038
AC104794.3	-0.000257442048212792	0.999747863053451	0.996260100138697
KLF11	-0.0601108616439995	0.824512196536448	0.273324610620192
RRM2
HPCAL1	0.0451585082502548	0.849466114278197	0.410719818478587
ODC1	-0.000161664187448054	0.999790604781743	0.997651474530909
NOL10	0.0647191655788057	0.805112243055474	0.238163841967297
RN7SL832P	0.132150286026549	0.311271377912026	0.0156624222616347
PDIA6	0.108330955641549	0.485099487251844	0.0479034966901454
SLC66A3	0.13513483886765	0.292081987655229	0.0134446517859617
ROCK2	0.00661296937031194	0.976708506633195	0.904162604897842
E2F6	0.207952700916341	0.0249731641657515	0.000129105926697053
LPIN1	-0.0732451975238992	0.752712569688055	0.181751770195482
TRIB2	0.0170466473482368	0.930733765942316	0.756261772295637
NBAS	0.00523844595951969	0.983067998057308	0.924014720650829
DDX1	-0.00571774386486725	0.980888997270981	0.917086275629535
FAM49A	-0.0603802115443957	0.821543407346657	0.27117708072073
SMC6	-0.00916191620593997	0.964708943147115	0.867514906914617
GEN1	-0.0570596986942951	0.829735910150303	0.298459821625626
RDH14	0.0014178761718508	0.996162957946396	0.979404499005829
LINC00954	-0.0623468709159661	0.805112243055474	0.255845808534335
TTC32	-0.0410078366157794	0.849466114278197	0.455093642837389
WDR35
LAPTM4A	0.0251190166894191	0.886897725808792	0.647370675432777
PUM2	0.0655101275384729	0.800348691455492	0.23246394837681
RHOB	-0.106639519495376	0.496909980096794	0.0515158488728293
HS1BP3	0.0284167698995998	0.871806173954635	0.604812078611076
LDAH	-0.0137785832425394	0.941971613109263	0.801906371311948
KLHL29
AC009242.1	0.0263008016655112	0.880368208195418	0.631977363990352
ATAD2B	0.00249327496007158	0.992571163089888	0.963792062772373
UBXN2A	0.113272470535611	0.445588828276897	0.03854303619485
WDCP	0.07460608698351	0.745006275636836	0.173747428624628
FKBP1B	0.000637844715296695	0.998542346701009	0.990734106193594
SF3B6	0.112126271250751	0.455397277179364	0.0405636906878785
FAM228B	0.00528374524593248	0.982726902126788	0.9233596472749
TP53I3	0.121556634455589	0.37765681654094	0.0263209146499965
ITSN2	-0.0191251526174304	0.915081037491336	0.727655133978988
AC009228.1	-0.0392543160431674	0.849466114278197	0.474618364648652
NCOA1	0.000205221024715867	0.999790604781743	0.997018718942414
PTRHD1	0.0528140107163848	0.838192003528281	0.335916785627609
CENPO	0.146846843227874	0.213063169005049	0.00718273815991902
ADCY3	0.0889234722258175	0.647592408339567	0.104748042889269
DNAJC27	0.0737665942849458	0.746273026657671	0.178653479347034
DNAJC27-AS1	0.0292232171647625	0.871806173954635	0.594597712116905
POMC	0.0238417446918925	0.893071302449635	0.664178076160892
DNMT3A	-0.016727066678778	0.932763019149095	0.760690964438693
DTNB	0.0373988680570164	0.859673266575883	0.495766960330005
ASXL2	-0.0417827081624308	0.849466114278197	0.446611355394413
RAB10	-0.0581593752892232	0.829735910150303	0.289229274179901
HADHA	0.0350631178037593	0.871806173954635	0.523085846211208
HADHB	0.00554258219667057	0.981093877763178	0.919617609577265
SELENOI	0.158181397362088	0.153637326067537	0.00375189996986387
OTOF	-0.0710507915551857	0.771236505897672	0.195227079080499
SLC35F6	-0.0712480906924971	0.770391487276844	0.193986475748135
CENPA
MAPRE3	-0.0623468709159661	0.805112243055474	0.255845808534335
TMEM214	-0.0970335361540068	0.580565244132071	0.0765797731321431
OST4	0.0112155446849127	0.954978914590569	0.838189750056565
EMILIN1	-0.0392543160431674	0.849466114278197	0.474618364648652
KHK	0.0187739504130395	0.917999163856856	0.732463554881368
ABHD1	-0.0392543160431674	0.849466114278197	0.474618364648652
PREB	-0.0815140373951178	0.708032744542963	0.137116961657602
SLC5A6	0.0374118148319204	0.859673266575883	0.495617676879807
ATRAID	0.027912009445048	0.871806173954635	0.611244904074462
CAD	0.0175987155538679	0.926378448541096	0.748629269524179
MPV17	0.0857172442649553	0.67833638697704	0.117924272189318
GTF3C2	0.0526542439826611	0.838192003528281	0.337382725975789
AC074117.1	-0.0496198869710126	0.838192003528281	0.365998692529547
EIF2B4	-0.0548974020418657	0.83592485863937	0.317175106370165
SNX17	0.0651482561541215	0.801065805538088	0.235059622758482
ZNF513	-0.0559907265956677	0.829735910150303	0.307618354542053
PPM1G	-0.0106703453976686	0.957442594518825	0.84595497710916
NRBP1	-0.0228050941465876	0.89810639000786	0.677944387879299
KRTCAP3	-0.0481487270441697	0.838192003528281	0.380399720029038
IFT172	0.10483654909705	0.510324426245688	0.0556134550291686
ZNF512	0.0222453397417874	0.901564971835637	0.68542281533877
GPN1	-0.0728783237347334	0.756910953321143	0.183955507096742
SUPT7L	0.0306088558642758	0.871806173954635	0.57723318237468
SLC4A1AP	0.012758543343089	0.946042796367661	0.816300203393446
MRPL33	0.0858717949704594	0.676273443104213	0.117260765790819
RBKS	-0.027715409531404	0.871806173954635	0.613758575523842
BABAM2	0.00563058047225131	0.980888997270981	0.918345807004517
AC093690.1	0.0657372677848651	0.797205042775851	0.230845069485658
FOSL2	-0.0504332866276559	0.838192003528281	0.358183790612309
AC104695.4	-0.00564627986798245	0.980888997270981	0.918118931916113
AC104695.3	-0.0247847525552756	0.888574211258962	0.651752379466019
PLB1	-0.0486228235085408	0.838192003528281	0.375721443384544
AC092164.1	0.0775457889491783	0.723401414487059	0.157356625336109
PPP1CB	-0.128084012779134	0.330586880064422	0.0191962385509764
SPDYA	-0.0288397304188026	0.871806173954635	0.599445131282667
TRMT61B	-0.0102163400913584	0.958749145988998	0.852432755114057
WDR43	0.059888392356586	0.826909577738452	0.275107067469972
TOGARAM2	-0.027715409531404	0.871806173954635	0.613758575523842
CLIP4	-0.087529296956639	0.660068610313606	0.110326996188552
YPEL5	-0.000734021498969343	0.998542346701009	0.989337034950582
LBH	-0.0310398447717185	0.871806173954635	0.571881019708406
LCLAT1	-0.0486152414347802	0.838192003528281	0.375795982159481
EHD3	-0.0684004559383142	0.775906318663651	0.212456823756356
MEMO1	-0.038484685327251	0.853832161009904	0.483330332998056
DPY30	0.0452886754445133	0.849466114278197	0.409370919936567
SPAST	0.0226156246992269	0.898753275461809	0.680472247113613
AL121658.1	0.0976064422627706	0.574343793717972	0.0748485864981712
SLC30A6	-0.0277028877389356	0.871843275934264	0.613918829273123
NLRC4	-0.0620987306126798	0.808529077420858	0.257746458357591
YIPF4	0.00261762803961628	0.992559704194862	0.961987505909211
BIRC6	-0.0422279900701837	0.849466114278197	0.44177779670709
AL133243.2	0.0335720019643431	0.871806173954635	0.540919634913551
AL133243.3	-0.00773636220361661	0.971012959443256	0.887981151220455
TTC27	0.000299593729912084	0.999366623623494	0.995647761856386
RASGRP3	0.168677300771105	0.114622728735668	0.00197925860515698
FAM98A	-0.0694599674219604	0.775906318663651	0.205442216632911
CRIM1-DT
CRIM1	0.156947428758378	0.159169737252505	0.00403508055520345
FEZ2	-0.0124189765407535	0.947128014071332	0.821105824402049
VIT
STRN	0.0569943221147658	0.829735910150303	0.299014683719767
HEATR5B	0.00475143244809016	0.985051705192011	0.931060577540972
GPATCH11	0.0319266700952113	0.871806173954635	0.560942612325993
EIF2AK2	0.13569775413148	0.287941502233796	0.0130588246225886
CEBPZOS	0.00763061262664196	0.971754641069434	0.889502504546394
CEBPZ	0.0453691177860525	0.849466114278197	0.408538624039087
NDUFAF7	0.0181229033270616	0.921860507557669	0.74140483025066
PRKD3	0.0247713442870195	0.888574211258962	0.651928393113025
QPCT	0.0665781972134303	0.792575110415926	0.224921049200704
AC006369.1
CDC42EP3	-0.0673991747514572	0.785213197348719	0.21924266428531
LINC00211
RMDN2	0.0914496522474595	0.632623791470371	0.095209444046392
CYP1B1	-0.0259891006650863	0.882345953811637	0.636022379916319
CYP1B1-AS1	-0.027715409531404	0.871806173954635	0.613758575523842
ATL2	-0.119791271986253	0.393306463937018	0.0286007801514011
HNRNPLL	0.0337219469542892	0.871806173954635	0.539112702326845
GALM	0.0327387100341102	0.871806173954635	0.551015896292976
SRSF7	0.0418394857776012	0.849466114278197	0.4459933698061
GEMIN6	0.0998813624949548	0.548861818122784	0.0682857388275138
DHX57	0.0365528005240337	0.862138972805144	0.505574164214931
MORN2	0.0322712777534078	0.871806173954635	0.556719472509588
AC019171.1	-0.0481487270441697	0.838192003528281	0.380399720029038
SOS1	0.0192575700673699	0.914653981994705	0.725844920124247
SOS1-IT1	-0.0362681588505238	0.862479049374044	0.508896303338676
MAP4K3	0.0107428782746421	0.957132411782511	0.844921020905365
MAP4K3-DT	0.0636384953877097	0.805112243055474	0.246109173909603
THUMPD2	0.0480662204880742	0.839042937075168	0.38121750056193
SLC8A1-AS1	-0.027715409531404	0.871806173954635	0.613758575523842
SLC8A1	0.0636735291009822	0.805112243055474	0.245848731649633
AC007877.1	-0.0132460862884526	0.944253514909596	0.809412443937933
LINC01914	0.119296762765608	0.394917152795364	0.0292689974472725
EML4	0.127575983837124	0.330586880064422	0.0196831694552681
COX7A2L	0.0869452698496347	0.666728603064739	0.112732388811861
MTA3	0.0370198082365771	0.860991979905615	0.500148298738877
HAAO	0.0689213665831716	0.775906318663651	0.20898685293429
ZFP36L2	-0.0383337789599695	0.854907061691032	0.485048620412316
AC010883.1	0.160213012401565	0.146811228776762	0.00332462569931293
THADA	0.106231998881166	0.501281229842068	0.0524193148128188
DYNC2LI1	0.0112004396285454	0.955014305971133	0.838404682596877
LRPPRC	0.09045593161955	0.642824453124787	0.0988755240566417
AC019129.2	-0.0392543160431674	0.849466114278197	0.474618364648652
PPM1B	-0.0506551693907919	0.838192003528281	0.356070283118183
PREPL	0.0172343792849871	0.929580063399761	0.753663624458401
CAMKMT	0.0296965567779407	0.871806173954635	0.58863923116932
SRBD1	-0.0733869299500293	0.751158169992504	0.180905654112959
PRKCE	-0.13419682153383	0.296422421638268	0.0141098819199858
EPAS1	0.0946803789025289	0.608965211350613	0.0840342721299396
ATP6V1E2	0.0543874133234266	0.838192003528281	0.321698505058069
RHOQ	0.0147440072289097	0.940757336143999	0.788344512067745
PIGF	0.0238201184203184	0.893138390343064	0.664464135610544
CRIPT	-0.0863735770733593	0.671690446632693	0.115126647963927
SOCS5	0.109609995559956	0.473868715305439	0.0453147578821211
MCFD2	-0.0598854618092196	0.826909577738452	0.275130600038775
TTC7A	0.0119960131113304	0.948672970518456	0.827101033138271
CALM2	-0.0141896266767737	0.941627994395447	0.796124688445132
MSH2	0.00573504805556888	0.980888997270981	0.916836250577343
MSH6	0.0350421498135742	0.871806173954635	0.523334525007145
FBXO11	0.0197682551055456	0.911511509795879	0.718877943185788
AC092650.1	0.127904419016826	0.330586880064422	0.0193671627387993
FOXN2	0.0234221277031231	0.895106340648167	0.669737170462156
PPP1R21	-0.0150862678014884	0.939562637454302	0.783551646361307
STON1	-0.0392543160431674	0.849466114278197	0.474618364648652
ASB3	0.094091767573438	0.612806634261736	0.0859875636386511
CHAC2	-0.0684004559383142	0.775906318663651	0.212456823756356
ERLEC1	0.115614050454113	0.418839906215752	0.0346787363236238
PSME4	0.0655080449636278	0.800348691455492	0.232478828358123
ACYP2	-0.0558467311689331	0.829735910150303	0.308866054545452
SPTBN1	-0.0576619157581224	0.829735910150303	0.29338090564589
RTN4	-0.0760942117821827	0.736295147615848	0.165298111066133
RPS27A	0.138977838683435	0.268939319146268	0.0109986482083501
MTIF2	0.00300809456706439	0.991370193285883	0.956322530899582
CCDC88A	0.0254786543704021	0.88528398290356	0.642669913629656
CFAP36	-0.00957792509723538	0.962352071342904	0.861558393663683
PPP4R3B	0.0226490927185971	0.898647553280625	0.680025463278144
AC015982.2	-0.055680944351241	0.829735910150303	0.310306692810688
PNPT1	0.0825444748987981	0.69974981276252	0.132203294340822
AC132153.1	-0.0392543160431674	0.849466114278197	0.474618364648652
VRK2	0.12409220182108	0.355572307627535	0.0233207358906035
AC068193.1	0.0597375400973893	0.828703624988467	0.276320202424637
FANCL	0.0748556929982595	0.745006275636836	0.172308220402434
AC007381.1	-0.0481487270441697	0.838192003528281	0.380399720029038
BCL11A	-0.0672839548091504	0.785486496904393	0.22003335590662
PAPOLG	0.041071790120988	0.849466114278197	0.454390161602457
REL	0.0330927034261015	0.871806173954635	0.546715617545481
PUS10	-0.0291147672940638	0.871806173954635	0.595966751133384
PEX13	0.0277685543311421	0.871806173954635	0.613078633481821
KIAA1841	-0.0474981016273203	0.844077154524659	0.386877645086742
AC016747.1	-0.031148008850964	0.871806173954635	0.570541498070307
C2orf74	-0.0025945026904833	0.992559704194862	0.962323076346147
USP34	-0.0954073059887458	0.603713849530602	0.0816714991418637
AC016727.1	0.0242912529075491	0.890661983089367	0.658243327761139
XPO1	0.0302278856785054	0.871806173954635	0.581983664649574
FAM161A	-0.027715409531404	0.871806173954635	0.613758575523842
CCT4	0.0703972289381269	0.775098462707261	0.199377990484742
COMMD1	0.039591158828019	0.849466114278197	0.470832596578296
B3GNT2	0.0855750472336538	0.680144717633445	0.118537329273833
EHBP1	0.0123075037110658	0.947128014071332	0.822684879188618
WDPCP	-0.0552633411999468	0.833101540919288	0.313955081045714
MDH1	0.122400491074446	0.369477302754531	0.0252875234199308
UGP2	0.041599557856499	0.849466114278197	0.448608124492886
VPS54	0.0315587275137031	0.871806173954635	0.565468690659783
PELI1	-0.0302481775349747	0.871806173954635	0.581730178828607
AC012368.1	0.0294307566079441	0.871806173954635	0.591981792103718
LINC00309	0.0823428833904031	0.701393374439758	0.133153748609707
LGALSL	-0.027715409531404	0.871806173954635	0.613758575523842
AC008074.2	-0.015712116140396	0.936753141916815	0.774808771981254
AFTPH	-0.0632888446872412	0.805112243055474	0.248719045363765
SERTAD2	-0.0329495943785347	0.871806173954635	0.548452099193465
LINC02245	0.00869247636715846	0.966704792301566	0.87424544349935
SLC1A4	0.0689548389990417	0.775906318663651	0.208765287196815
CEP68	-0.0539494401097301	0.838192003528281	0.325616451972185
RAB1A	0.10824519950892	0.485099487251844	0.0480814028997523
ACTR2	-0.128487417499092	0.329337300277934	0.0188170858442389
SPRED2	-0.00868809419618025	0.966704792301566	0.874308315815008
ETAA1	-0.02435772625721	0.890354471941002	0.65736750130853
C1D	0.0349861621763769	0.871806173954635	0.523998829992243
WDR92	-0.055680944351241	0.829735910150303	0.310306692810688
PNO1	0.0546174645559768	0.837980007953328	0.319652876056564
PPP3R1	-0.0266259575066513	0.878454920142265	0.627769397152601
AC017083.1	0.0522484416980924	0.838192003528281	0.341124535988385
CNRIP1
PLEK	0.18559269943505	0.0586160626399322	0.000652550655244872
FBXO48	-0.0534905687121011	0.838192003528281	0.329754341498834
APLF	0.0207016266035319	0.906972067437946	0.706204772512087
ARHGAP25	0.0979949275797332	0.572136254838508	0.0736928812576856
LINC01888
GFPT1	0.106400546745186	0.50000121522298	0.0520440605446716
NFU1	0.0778199547422291	0.722736770367254	0.155889548840835
AAK1	-0.0310342891437883	0.871806173954635	0.571949861675763
ANXA4	0.127387801435874	0.330586880064422	0.0198662432013706
GMCL1	0.0404802557870688	0.849466114278197	0.460920208915157
SNRNP27	0.101481204263206	0.534266434868867	0.0639585507853725
MXD1	-0.0206327198471782	0.906972067437946	0.707137660795342
PCBP1-AS1	-0.0585924641721156	0.829735910150303	0.28564709085686
PCBP1	-0.0515883936482442	0.838192003528281	0.347266951919439
LINC01816	-0.0481487270441697	0.838192003528281	0.380399720029038
C2orf42	-0.014852222569151	0.940757336143999	0.786828240394763
TIA1	-0.0951059115073837	0.605770249854462	0.0826445449176268
PCYOX1	-0.0543397310134083	0.838192003528281	0.322123561053604
SNRPG	0.11944043177696	0.394688155957882	0.0290734968812867
FAM136A	-0.0356803815665949	0.865935772004752	0.515792296096392
CLEC4F	0.0628598001325619	0.805112243055474	0.25194777606996
TEX261	0.0564908506059123	0.829735910150303	0.303310682643111
NAGK	0.0948912825903819	0.607369133969732	0.0833431558358342
MCEE	0.0375138575109443	0.859449975177588	0.494441905197062
MPHOSPH10	0.0325429591596015	0.871806173954635	0.553400949928894
ZNF638	-0.0298463347147258	0.871806173954635	0.586759534125934
AC007878.1	0.0702152508134813	0.775429086314127	0.200545114500653
DYSF	-0.0542340539759919	0.838192003528281	0.323066901080382
EXOC6B	0.00375823453425584	0.989684668881525	0.945445738546371
SPR	-0.027715409531404	0.871806173954635	0.613758575523842
SFXN5	0.0846206474959656	0.684468760204757	0.12271665277327
SMYD5	-0.0481487270441697	0.838192003528281	0.380399720029038
PRADC1	0.0593339791320665	0.829735910150303	0.279583418503572
CCT7	0.0349135071218858	0.871806173954635	0.524861538475215
FBXO41	0.125449305667862	0.34271649088424	0.0218399066211989
ALMS1	0.00663062200869741	0.976708506633195	0.903908010097144
TPRKB	0.0709049596341819	0.771236505897672	0.19614777556398
DUSP11	-0.00201307421010897	0.99420243271688	0.970762174459887
STAMBP	0.0230131037099649	0.897286284051204	0.675173321420342
DGUOK	0.0502112949076349	0.838192003528281	0.360306180867409
TET3	0.03763867776543	0.85894210666422	0.49300570365533
BOLA3	0.0582732161787476	0.829735910150303	0.288284762996658
MOB1A	-0.0612233303548365	0.814164845539335	0.26452941062527
MTHFD2	0.137505853249143	0.278222252800739	0.0118846779822628
DCTN1	-0.0319125391901485	0.871806173954635	0.5611161144038
C2orf81
WDR54	-0.0684004559383142	0.775906318663651	0.212456823756356
RTKN
INO80B	-0.0340569604164687	0.871806173954635	0.535086486213342
WBP1	-0.00376756926768476	0.989684668881525	0.945310447410609
MOGS	0.0313513192195756	0.871806173954635	0.568027704229402
AC005041.5	0.0373176607736594	0.859727234879361	0.496703869724861
MRPL53	0.0711457063001573	0.771075499205897	0.19462954072036
CCDC142	0.00869667444208505	0.966704792301566	0.874185213205988
TTC31	-0.0784097353891946	0.718583957101442	0.152768650797924
LBX2	0.0234928571568171	0.895084667610501	0.668798871837697
LBX2-AS1	0.0503293123100743	0.838192003528281	0.359176878485236
PCGF1	-0.0398706434066518	0.849466114278197	0.46770411175021
AUP1	0.0767188840611008	0.730963760379092	0.161844522803526
HTRA2	-0.0380284658597905	0.856988389284532	0.488535100985185
LOXL3	-0.00534438450332075	0.982468318009131	0.92248282351177
DOK1	0.0587104703334154	0.829735910150303	0.284676230776535
M1AP	-0.027715409531404	0.871806173954635	0.613758575523842
AC019069.1	-0.027715409531404	0.871806173954635	0.613758575523842
HK2	0.0917612472121238	0.628792716536486	0.0940824825889928
POLE4	-0.0207999522925896	0.906585774950194	0.704874359359921
MRPL19	0.0396962717577096	0.849466114278197	0.469654640162989
GCFC2	0.0159243731762141	0.935566757243853	0.771850000038941
SUCLG1	0.0296593242080391	0.871806173954635	0.589106925178974
TRABD2A	-0.027715409531404	0.871806173954635	0.613758575523842
TMSB10	0.153599820117562	0.177656537163237	0.00490314964184143
KCMF1	0.092914457575503	0.619179139473435	0.0900039449967199
TGOLN2	-0.01094422195701	0.956466376369723	0.842052265296114
RETSAT	0.054841825131873	0.83592485863937	0.317666025965933
ELMOD3	-0.0649942678077694	0.802796958416558	0.23617034131731
CAPG	0.0448910288553081	0.849466114278197	0.413499892706255
PARTICL	-0.0392543160431674	0.849466114278197	0.474618364648652
MAT2A	0.105756209362809	0.503443296550985	0.0534907793648884
GGCX	-0.0221826018607749	0.901652280192568	0.686262937596099
VAMP8	0.100275641111233	0.544461496494038	0.0671976666732698
VAMP5	0.132401050387014	0.310227450944991	0.0154644740644724
RNF181	0.0162846241262657	0.933881330553916	0.76683582967935
TMEM150A	-0.0436201076787191	0.849466114278197	0.426860072928383
USP39	0.0431362287628997	0.849466114278197	0.432011810429829
C2orf68	0.020026601444807	0.91047701947962	0.715362272088832
GNLY	-0.055680944351241	0.829735910150303	0.310306692810688
ST3GAL5	0.0212284868731837	0.904193035320693	0.699086529285469
AC012511.1	0.0935897162437265	0.614260322059408	0.087682317394712
POLR1A	0.0499220405884341	0.838192003528281	0.363083410617086
PTCD3	-0.0778733436952865	0.722256122129848	0.155605067322959
IMMT	-0.0409439755483275	0.849466114278197	0.455796716067822
MRPL35	0.144034127519195	0.229679921012345	0.00838375962961022
KDM3A	0.0207751402632114	0.90670582134666	0.705209998351294
CHMP3	0.0372097257828429	0.859903504567657	0.497950596422536
RNF103	-0.0170708557259426	0.930587609809707	0.755926581563386
RMND5A	0.0443497123924	0.849466114278197	0.41915993727284
CD8A	0.0943930614475353	0.609337674131924	0.084983213874202
LINC01943	0.0503632568239336	0.838192003528281	0.358852475693597
CYTOR	0.0211098551814066	0.905029537256738	0.700687055874223
KRCC1	0.0211373573290174	0.904918239126905	0.700315890889836
EIF2AK3	-0.0285353113545414	0.871806173954635	0.603305742708462
RPIA	0.0260925514272796	0.881214939061129	0.634678669194988
IGKC	0.10408121931367	0.517552299476323	0.0574086696174521
MRPS5	0.0327398819450446	0.871806173954635	0.551001632750341
ZNF514	0.0649249826127359	0.803134781288457	0.236671299183353
ZNF2	-0.0392543160431674	0.849466114278197	0.474618364648652
FAHD2A	0.0287741228386742	0.871806173954635	0.600276217911214
LINC00342	0.018740312629541	0.918209600890966	0.732924653014013
ANKRD36C	0.041094245027054	0.849466114278197	0.454143305004678
GPAT2	-0.027715409531404	0.871806173954635	0.613758575523842
ADRA2B	-0.055680944351241	0.829735910150303	0.310306692810688
DUSP2	0.00799733972681976	0.969571238405854	0.884228399052622
STARD7	0.0311284861332384	0.871806173954635	0.570783160511689
STARD7-AS1	-0.0310505282295899	0.871806173954635	0.571748647807532
TMEM127	-0.020434454744909	0.908966899415168	0.709824294736723
CIAO1	0.0113862667395892	0.953873188077391	0.835761354662634
SNRNP200	0.0973525402869664	0.577342880003124	0.0756118514178962
ITPRIPL1	-0.0392543160431674	0.849466114278197	0.474618364648652
NCAPH	-0.027715409531404	0.871806173954635	0.613758575523842
NEURL3	-0.027715409531404	0.871806173954635	0.613758575523842
ARID5A	0.108727906679209	0.483580601204024	0.0470871567650402
KANSL3	0.0920614371577828	0.626070413317937	0.0930068649937989
LMAN2L	0.066006794421985	0.797205042775851	0.228934460294144
CNNM4	-0.0199969452546843	0.910518709102982	0.715765540763179
CNNM3	-0.055680944351241	0.829735910150303	0.310306692810688
ANKRD39	0.065001896352692	0.802796958416558	0.236115229744934
SEMA4C	-0.0392543160431674	0.849466114278197	0.474618364648652
FAHD2B	0.0702152508134813	0.775429086314127	0.200545114500653
ANKRD36	0.0459490064075968	0.849466114278197	0.402568548170925
AC092683.1	0.0367504609453866	0.861086380883091	0.503273914681574
ANKRD36B	-0.0481487270441697	0.838192003528281	0.380399720029038
COX5B	0.0449092488991784	0.849466114278197	0.413310169547333
ACTR1B	-0.00495334728018186	0.98390316970411	0.92813869478868
ZAP70
TMEM131	-0.0238030797917047	0.893138390343064	0.664689546723053
INPP4A	0.0497396057190339	0.838192003528281	0.364841870144295
COA5	0.0624090453901314	0.805112243055474	0.255371101056652
UNC50	0.0749611638734924	0.745006275636836	0.171702759051922
MGAT4A	0.0263063680954713	0.880368208195418	0.631905226235539
LIPT1	0.00840544743323975	0.968047891062546	0.878365184665171
MITD1	-0.0442633526263611	0.849466114278197	0.42006709858182
MRPL30	0.0367989204612568	0.861086380883091	0.50271081399259
TXNDC9	0.0775291762116004	0.723510537293074	0.157445854576452
EIF5B	-0.114254453411578	0.4332589325075	0.036880247142665
REV1	0.0415105133226825	0.849466114278197	0.449580739127565
AFF3	-0.0237449532696072	0.893255462450251	0.665458753736097
PDCL3	0.0388414445199484	0.85254455269746	0.479281227207124
RPL31	-0.0353653919905611	0.869581427480638	0.519507619231199
TBC1D8	-0.0344793877115465	0.871806173954635	0.530031328526839
CNOT11	-0.0382417730521648	0.855576071014214	0.486097854784127
RNF149	-0.148056051091212	0.20888564197485	0.00671548020622584
MAP4K4	-0.0271420120696956	0.875652784311436	0.621115645141129
IL1R2	0.0379288197874473	0.856988389284532	0.489675899355955
IL1R1	-0.0623468709159661	0.805112243055474	0.255845808534335
IL1RL2	0.0200413708840382	0.91047701947962	0.715161464846491
IL18R1	0.159243602987849	0.148882785988561	0.0035226741721577
IL18RAP	0.0221390267686967	0.901652280192568	0.686846678438032
AC007278.2
AC007278.1	-0.027715409531404	0.871806173954635	0.613758575523842
MFSD9	0.0321476487283517	0.871806173954635	0.558232760898071
TMEM182	-0.027715409531404	0.871806173954635	0.613758575523842
MRPS9	0.032947533382291	0.871806173954635	0.548477127063433
TGFBRAP1	0.0604948057302983	0.821242163759239	0.270266918765638
AC012360.3	-0.0623468709159661	0.805112243055474	0.255845808534335
C2orf49	0.0755784660436388	0.741453812742351	0.168190856351975
NCK2	-0.00679470397961098	0.97586066470434	0.901542015313272
UXS1	0.158236810952167	0.153621987331765	0.00373961578588838
GCC2	0.071612185839699	0.767027247415248	0.19171221378919
LIMS1	0.0387270652989851	0.853103211924998	0.480577384916158
RANBP2	-0.0355712370708429	0.867150947610864	0.51707810712904
CCDC138	0.0526133198063611	0.838192003528281	0.33775888342754
SEPTIN10	0.0974741204288891	0.57576809643709	0.0752455791234209
SOWAHC	0.0154002150383648	0.938109633548455	0.779162440718438
RGPD5	-0.038259328294797	0.855413124118939	0.485897560699853
NPHP1	-0.027715409531404	0.871806173954635	0.613758575523842
MTLN	0.0770582964834872	0.728148119165884	0.159990914098232
BUB1	-0.027715409531404	0.871806173954635	0.613758575523842
MIR4435-2HG	0.00532021302919278	0.982713955765222	0.922832323915353
BCL2L11	-0.0142466000425264	0.941627994395447	0.795324179213201
AC108463.3	0.044054223298641	0.849466114278197	0.422268637454394
AC068491.3	-0.027715409531404	0.871806173954635	0.613758575523842
ANAPC1	-0.0551239561853696	0.834285100230554	0.315179045020212
MERTK	-0.0324995113370476	0.871806173954635	0.553931005800928
TMEM87B	0.00490311697855033	0.984324305581485	0.928865482237812
ZC3H8	-0.0552363814875571	0.833280529229926	0.314191575828548
ZC3H6	-0.00224851097101802	0.993663032052518	0.967344500196859
RGPD8	0.109107308079639	0.478875496048949	0.0463178280993915
TTL	0.00907286315068589	0.964749895564289	0.868790975027117
POLR1B	0.0261997145193452	0.880674309930378	0.633288001899044
CHCHD5	-0.023024491879031	0.897269721424566	0.675021736313202
AC079922.2	0.116900638543155	0.411073279489679	0.0326993486983086
SLC20A1	-0.0276213482954337	0.872159603472457	0.614962818852843
CKAP2L	-0.027715409531404	0.871806173954635	0.613758575523842
IL1A	0.251306358665811	0.00170919969123626	3.31265929769025e-06
AC079753.2	-0.00345956688914942	0.990913558376209	0.949775225375722
IL1B	0.130276955304205	0.316728217938869	0.0172126894158576
IL1RN	0.131399729183409	0.312634668414904	0.0162682165857824
PSD4	-0.0592898223606216	0.829735910150303	0.279942048879492
PAX8-AS1	0.00478997146133373	0.984893914517557	0.930502811951486
PAX8	0.0537545326740571	0.838192003528281	0.327369912668076
AC016745.2	0.0188408062346751	0.917571964878734	0.731547397885596
CBWD2	0.115917448274491	0.41615294849806	0.03420301164182
RABL2A	0.00975024563657157	0.961809400574848	0.859093341498515
SLC35F5	0.0260886830486594	0.881214939061129	0.634728893620974
AC104653.1	-0.0392543160431674	0.849466114278197	0.474618364648652
AC110769.2	-0.0684004559383142	0.775906318663651	0.212456823756356
ACTR3	-0.0296384347748788	0.871806173954635	0.589369400882524
DDX18	0.0360561510598579	0.863046706493392	0.511378089598341
AC009404.1	0.049484683851709	0.838192003528281	0.367307873889957
CCDC93	-0.0109654857011599	0.956290801602432	0.841749419442903
INSIG2	0.0381053078760349	0.856619408536783	0.487656349836568
MARCO	0.0560155221934231	0.829735910150303	0.307403839839267
AC013457.1
STEAP3	-0.00723335546446885	0.973269321438933	0.895221170883131
C2orf76	0.00502520170118936	0.983522631193345	0.927099129597634
DBI	0.120771104553438	0.383812989246344	0.0273153208875218
TMEM37	-0.055680944351241	0.829735910150303	0.310306692810688
TMEM177	-0.0392543160431674	0.849466114278197	0.474618364648652
PTPN4	0.00656132011524653	0.976708506633195	0.904907571414747
TMEM185B	0.0545921890168004	0.838119938299498	0.319877212503651
RALB	-0.0228523573419599	0.897990418602069	0.677314373467977
TFCP2L1	-0.027715409531404	0.871806173954635	0.613758575523842
CLASP1	-0.0838001274069529	0.687373558319701	0.126400549361372
NIFK-AS1	0.0452358840811796	0.849466114278197	0.409917670546995
NIFK	0.0525125571050126	0.838192003528281	0.338686193628087
TSN	0.0336989397849971	0.871806173954635	0.539389757692652
GYPC	0.0747638013829224	0.745006275636836	0.172837024028621
BIN1	-0.0188744257760752	0.917571964878734	0.731086837231005
ERCC3	-0.0723864973545814	0.760761668664628	0.18694062692677
MAP3K2	-0.0139859042612811	0.941627994395447	0.79898885003852
MAP3K2-DT	-0.0481487270441697	0.838192003528281	0.380399720029038
IWS1	0.0438850816093634	0.849466114278197	0.424054133352354
MYO7B	-0.039112686628057	0.850850538600127	0.476215089725473
AC010976.2	-0.027715409531404	0.871806173954635	0.613758575523842
LIMS2	-0.0481487270441697	0.838192003528281	0.380399720029038
WDR33	0.0321537790101795	0.871806173954635	0.558157675932347
SFT2D3	0.133633508741447	0.300646844984	0.0145231253489956
POLR2D	0.0186981013399079	0.918212347536887	0.733503410327446
AMMECR1L	-0.0630961781855775	0.805112243055474	0.250165356410386
AC012306.2	-0.027715409531404	0.871806173954635	0.613758575523842
AC012306.3	-0.0392543160431674	0.849466114278197	0.474618364648652
SAP130	-0.0532588115247255	0.838192003528281	0.331857048734478
UGGT1	0.0689997479987571	0.775906318663651	0.208468284930249
HS6ST1	-0.0431548804526378	0.849466114278197	0.43181256852209
SMPD4	0.0278647857952926	0.871806173954635	0.611848278015449
MZT2B	0.00686901502548786	0.975409170753187	0.900470765588724
CCDC115	-0.0319059168220446	0.871806173954635	0.561197434059155
IMP4	0.0395315019081461	0.849466114278197	0.471501867964359
PTPN18	-0.0546693423498199	0.837584177183432	0.319192748754321
FAM168B	0.028192490900014	0.871806173954635	0.607666631045023
PLEKHB2	0.0412086540727274	0.849466114278197	0.452886725746037
MZT2A	-0.0381189479575448	0.856557656445625	0.487500453175709
MGAT5	0.0719194408551316	0.763499448877167	0.189808234385469
TMEM163	-0.027715409531404	0.871806173954635	0.613758575523842
CCNT2	-0.0455283726867154	0.849466114278197	0.406893856238923
RAB3GAP1	-0.0192117952776484	0.914653981994705	0.72647051296735
ZRANB3	-0.0392543160431674	0.849466114278197	0.474618364648652
R3HDM1	-0.00451032549996339	0.987125035705759	0.934550812934238
UBXN4	0.0786853011860105	0.718369308338724	0.151326782927703
MCM6	-0.00852683385544902	0.967449844795388	0.876622512285331
DARS	0.119376591388251	0.394688155957882	0.029160230454133
DARS-AS1
CXCR4	0.0458402278923207	0.849466114278197	0.403684461260853
HNMT	0.137618494404659	0.277518424926132	0.0118147156187845
SPOPL	-0.050907625503875	0.838192003528281	0.353675095027823
AC092620.1	-0.0481487270441697	0.838192003528281	0.380399720029038
KYNU	0.00537530733119377	0.982371081021302	0.92203572560314
ARHGAP15	0.0596140516550812	0.829735910150303	0.277315979940568
GTDC1	0.0759986587442069	0.73735158064642	0.165831222223061
ZEB2	-0.0947787725810314	0.607990810243173	0.0837112705629797
ZEB2-AS1	-0.0200097362067184	0.91047701947962	0.715591598068408
AC009951.6	0.0222509103371268	0.901564971835637	0.685348238253934
LINC01412	-0.0392543160431674	0.849466114278197	0.474618364648652
ACVR2A	-0.0045049036470219	0.987127120050855	0.934629313681765
ORC4	0.0183187466280636	0.919655042537461	0.73871145974643
MBD5	0.0288541565649416	0.871806173954635	0.599262457106419
EPC2	0.058515037924331	0.829735910150303	0.286285300983441
KIF5C	0.000299593729912084	0.999366623623494	0.995647761856386
MMADHC	0.083108290153364	0.693779458173358	0.129572817986741
RND3	-0.027715409531404	0.871806173954635	0.613758575523842
RBM43	0.0339242594179052	0.871806173954635	0.536679489810559
NMI	0.126211424163973	0.336894228600273	0.021044569986841
TNFAIP6	0.148318117843702	0.206804935365256	0.0066178730739263
RIF1	-0.0584709586819099	0.829735910150303	0.286649065979195
ARL5A	-0.0137177474842692	0.942462911342064	0.802763005420207
AC097448.1	-0.027715409531404	0.871806173954635	0.613758575523842
CACNB4	0.0917225899897987	0.629397152083051	0.0942217149137431
STAM2	0.0153814599558209	0.938109633548455	0.779424454845195
FMNL2	0.104370260244959	0.514473362971481	0.056716111492786
AC012066.2	0.0707824506417541	0.77137553280327	0.196923669325681
PRPF40A	-0.0256232956826378	0.884198461216819	0.64078332776815
ARL6IP6	-0.0031773235025722	0.991370193285883	0.953867985212595
AC073225.1	0.0281504793974287	0.871806173954635	0.608202004842339
NR4A2	0.0143371100396495	0.941627994395447	0.794052901866862
GPD2	-0.013042054572802	0.945634359397159	0.812293145328261
ERMN	-0.0186538603476657	0.918278407364745	0.734110158674723
CYTIP	-0.0888694908938379	0.647592408339567	0.104959824485492
ACVR1	-0.0282517090736062	0.871806173954635	0.606912339575072
PKP4	-0.055680944351241	0.829735910150303	0.310306692810688
DAPL1	-0.0619083188325217	0.809862529341171	0.25921152742894
WDSUB1	-0.0429379689656739	0.849466114278197	0.434132944474068
BAZ2B	-0.0683617509390752	0.77613047447874	0.212716295158526
AC009506.1	-0.0247847525552756	0.888574211258962	0.651752379466019
AC009961.1	0.0695057453396035	0.775906318663651	0.205142961137222
MARCH7	-0.0104839175001177	0.958497453110141	0.848613714680212
CD302	-0.0386047649389515	0.853832161009904	0.481965406473703
AC009961.4	0.0261480092094639	0.881189106313177	0.633958826776206
LY75	0.0724593781670966	0.760307362636786	0.186496045847181
RBMS1	-0.0387588219580917	0.853095065202304	0.480217324477396
TANK	0.0353315800276068	0.869893213193299	0.519907249111659
PSMD14	0.128621999666226	0.32848609792466	0.0186920533279092
DPP4	0.082142126686624	0.703467558511846	0.13410549084275
IFIH1	0.032650352637795	0.871806173954635	0.552091830708588
GCA	-0.0228020033109628	0.89810639000786	0.677985596273786
GALNT3	0.0387941728644975	0.852982799365383	0.479816684315443
AC009495.3	-0.027715409531404	0.871806173954635	0.613758575523842
TTC21B	-0.0596540836670722	0.829650485095807	0.276992906363511
SCN9A	0.0284531966904729	0.871806173954635	0.604349015573291
STK39	-0.0315629406319833	0.871806173954635	0.565416766196273
CERS6	0.00716596043498993	0.973269321438933	0.89619189404276
SPC25
ABCB11	-0.027715409531404	0.871806173954635	0.613758575523842
DHRS9	0.0808278500274282	0.714460430172862	0.140466055579376
BBS5
FASTKD1	-0.0464203302862164	0.849466114278197	0.397754744091384
PPIG	-0.050822963331675	0.838192003528281	0.354477198718538
PHOSPHO2	-0.027715409531404	0.871806173954635	0.613758575523842
SSB	0.183084856801375	0.0652572535919356	0.000774041383019316
METTL5	0.0588439805351911	0.829735910150303	0.283580498311298
UBR3	-0.028207384116941	0.871806173954635	0.607476889516667
GORASP2	0.0145493718760123	0.94114396059904	0.791073674260958
TLK1	-0.00238541893434124	0.992917724621558	0.965357371545729
METTL8	-0.0428660961316551	0.849466114278197	0.434903371698346
DCAF17	-0.00251668281959999	0.992559704194862	0.96345236388776
CYBRD1	0.0709559626328348	0.771236505897672	0.195825413357812
DYNC1I2	-0.021888406300578	0.902299420268428	0.690207642436513
SLC25A12	0.0297350868026592	0.871806173954635	0.588155419083308
HAT1	-0.0787796413717782	0.718254487944861	0.150835536974758
METAP1D
ITGA6	-0.027715409531404	0.871806173954635	0.613758575523842
PDK1	0.030199934199583	0.871806173954635	0.582332918552435
MAP3K20	0.0103121174157375	0.958497453110141	0.851065357626445
CDCA7	-0.027715409531404	0.871806173954635	0.613758575523842
SP3	0.0193659053311234	0.914120519281015	0.724365054476118
OLA1	0.100053857758756	0.547343399728182	0.0678079504431068
CIR1	0.0931163322117448	0.616341475702783	0.0893047692137764
SCRN3	0.0337263641943662	0.871806173954635	0.539059517463611
GPR155	-0.0447554420476477	0.849466114278197	0.414913353515927
WIPF1	-0.100420294777253	0.542391385857947	0.0668020517831215
ATF2	-0.089134712098663	0.647592408339567	0.103922543672202
ATP5MC3	0.218686002652239	0.0128181095420492	5.56488204011748e-05
LNPK	0.0530898646644567	0.838192003528281	0.333395308934032
MTX2	0.0616592008813101	0.812029246239936	0.261136950857184
LINC01116	-0.039701797414029	0.849466114278197	0.469592761351484
AC079305.3	-0.055680944351241	0.829735910150303	0.310306692810688
HNRNPA3	-0.076119556416272	0.736295147615848	0.165156923537806
NFE2L2	-0.0409923970688024	0.849466114278197	0.455263567529671
AC079305.1	0.0672829531499332	0.785486496904393	0.22004023866596
AC019080.1	0.0519173101785179	0.838192003528281	0.344197344192574
AGPS	-0.00825891662193786	0.968546618006149	0.880469621113273
TTC30B	0.0158941721953762	0.935566757243853	0.772270788360187
TTC30A	0.0239218486789787	0.892788132241399	0.663118932814332
RBM45	-0.0317713375225776	0.871806173954635	0.562851235026573
CHROMR	0.0855306123999326	0.680360141299837	0.118729411432354
PRKRA	-0.0123512461760067	0.947128014071332	0.822065165033207
PLEKHA3	0.085861117115827	0.676273443104213	0.117306513196108
TTN-AS1	0.00838732297309131	0.9680883398413	0.878625437276112
TTN	-0.00145206315868679	0.995898978591296	0.978908026345823
AC010680.3	-0.0199350456645699	0.910667561851713	0.716607513604078
AC010680.2	0.124829568800938	0.350182549471458	0.0225057239717682
AC010680.4	-0.0103007873687248	0.958497453110141	0.851227091725707
SESTD1	0.0488650087406889	0.838192003528281	0.373345322908324
CWC22	-0.0507606789840027	0.838192003528281	0.355068020694535
UBE2E3	0.000112949777344064	0.999790604781743	0.9983591565443
LINC01934	-0.0392543160431674	0.849466114278197	0.474618364648652
ITGA4	-0.0534925913429298	0.838192003528281	0.329736028285797
AC009962.1	-0.055680944351241	0.829735910150303	0.310306692810688
[truncated: 21,407 more rows]

## Sheet: pearson_correlation_with_TLR7
Correlation values calculated for each gene for its correlation with TLR7 in human monocytes and macrophages at 4dpi (based on Fig. 1g, matched to Fig. 3d).
Gene name	Pearson correlation value	p-value	FDR-adjusted p value
AL627309.1	0.00179193099059225	0.995964244664385	0.97397284720395
AL627309.5	-0.0769519769703998	0.950183280311882	0.160569822438273
LINC01409	-0.00135776535172482	0.996657917908247	0.980277463718267
LINC01128	0.0500795851981003	0.950183280311882	0.361569120888922
LINC00115	0.0663457795501797	0.950183280311882	0.226547422261076
FAM41C	-0.0357926370730088	0.950183280311882	0.514471559689808
NOC2L	-0.0284080700400185	0.950183280311882	0.604922696009684
KLHL17	0.123730729662992	0.577522386560289	0.0237295034403406
PLEKHN1	-0.0337844995639673	0.950183280311882	0.538359794608405
AL645608.7	0.01291854515908	0.962880119918333	0.814038193443729
HES4	-0.0680966507255219	0.950183280311882	0.214499604662827
ISG15	0.0277839089596196	0.950183280311882	0.612882245873174
AGRN	0.0124353660416031	0.964339083029746	0.820873721601221
C1orf159	-0.0250328901103027	0.950183280311882	0.648498511288119
TNFRSF18	0.151848749422996	0.272989504559682	0.00542122994346615
TNFRSF4	0.129428204989948	0.503568487649653	0.0179580978617599
SDF4	-0.0111952118273896	0.968613788183919	0.838479072708089
B3GALT6	0.0418020691367812	0.950183280311882	0.446400569913381
UBE2J2	0.218899772940788	0.016799541841015	5.47004230810629e-05
ACAP3	0.0331261791257828	0.950183280311882	0.54630981573176
PUSL1	0.0204552067936379	0.950183280311882	0.70954292062536
INTS11	-0.00344948174147024	0.992465602521421	0.949921446182687
CPTP	0.0723231491517812	0.950183280311882	0.187327690627174
DVL1	0.110541812503273	0.751208525033469	0.0435035869602296
AURKAIP1	0.00775636870836307	0.978403887717818	0.887693376124828
CCNL2	0.0166356160934493	0.954781447480262	0.761959858931841
MRPL20-AS1	-0.0301232830063349	0.950183280311882	0.583291175241083
MRPL20	-0.0236691358497521	0.950183280311882	0.666462596936578
ATAD3B	-0.0479644728028546	0.950183280311882	0.382227471516137
ATAD3A	0.0135860919678715	0.961366769865109	0.804617665953928
SSU72	0.00930648319837006	0.97336741989515	0.865444095838103
AL645728.1	-0.0293126502049954	0.950183280311882	0.593469813340274
FNDC10	-0.0371821411947612	0.950183280311882	0.49826948398808
AL691432.2	0.0903369667342219	0.950183280311882	0.0993218334073274
MIB2	-0.0658405477248405	0.950183280311882	0.230111614206038
MMP23B	0.0640330723932999	0.950183280311882	0.24318698492137
CDK11B	-0.0650859662480112	0.950183280311882	0.235508475880059
FO704657.1	-0.0290846708341863	0.950183280311882	0.596346933299242
SLC35E2B	-0.00915281160134568	0.973632098388874	0.86764535383032
CDK11A	-0.0499701459897275	0.950183280311882	0.362620611864543
SLC35E2A	-0.0275644046124617	0.950183280311882	0.615692357594629
NADK	0.0247699855588289	0.950183280311882	0.651946230550766
GNB1	0.000803747973661009	0.997866608915424	0.988324203005621
TMEM52	-0.0177635484744175	0.950183280311882	0.746355113286156
PRKCZ	-0.0235888260760815	0.950183280311882	0.667526568992925
FAAP20	0.0282493511737344	0.950183280311882	0.606942365363532
SKI	0.0311008029940227	0.950183280311882	0.571125920099997
MORN1	-0.0283189661198143	0.950183280311882	0.606056158341759
RER1	0.048343071018766	0.950183280311882	0.378477684734998
PEX10	-0.0461582013257593	0.950183280311882	0.400427686756574
PANK4	0.0125038384734031	0.964167194333179	0.81990420629541
AL139246.5	-0.0416476216371767	0.950183280311882	0.448083628521515
TNFRSF14-AS1	-0.0306931624648623	0.950183280311882	0.576184389192937
TNFRSF14	-0.00461197116214812	0.989458907203058	0.933079245877436
PRXL2B	-0.00847187937402097	0.975498146031583	0.877411387724508
MEGF6	-0.0177635484744175	0.950183280311882	0.746355113286156
TPRG1L	-0.0777732960982324	0.950183280311882	0.15613848964307
WRAP73	-0.0310054399857674	0.950183280311882	0.572307405952786
SMIM1	-0.0155363795214086	0.958328310085726	0.777260932794073
LRRC47	-0.0277285388535885	0.950183280311882	0.613590566341099
CEP104	0.0371905749353161	0.950183280311882	0.498171975498333
DFFB	-0.049919479401852	0.950183280311882	0.363108060865737
C1orf174	0.00947641005640811	0.97336741989515	0.863011200530642
LINC01134	-0.0248975376088397	0.950183280311882	0.65027258753622
NPHP4	-0.033878656471756	0.950183280311882	0.537227476176493
KCNAB2	0.164170902962204	0.179360534279091	0.00261652485089324
RPL22	0.0332957079743694	0.950183280311882	0.544257023881669
RNF207	0.0971737767074597	0.901910390582115	0.0761530238411068
ICMT	-0.0626411391768397	0.950183280311882	0.253604430828854
LINC00337	-0.0285263782752779	0.950183280311882	0.603419199046991
GPR153	-0.0457998995269605	0.950183280311882	0.40409864103932
ACOT7	0.0580011816246167	0.950183280311882	0.29054521174337
HES2	-0.0177635484744175	0.950183280311882	0.746355113286156
TNFRSF25	0.0460480602132587	0.950183280311882	0.401553999967166
NOL9	-0.0520580875994203	0.950183280311882	0.34288882617069
ZBTB48	-0.0386938579387457	0.950183280311882	0.480954050122452
KLHL21	-0.0507098282598442	0.950183280311882	0.355550843162937
PHF13	-0.0416943524007576	0.950183280311882	0.447574011752307
THAP3	-0.0703837275132707	0.950183280311882	0.199464412377532
DNAJC11	-0.0526549730522944	0.950183280311882	0.337376027111747
CAMTA1	-0.0721281943091547	0.950183280311882	0.188522579220373
VAMP3	0.0514958663791365	0.950183280311882	0.348133576341795
PER3	0.118062561480432	0.636638226034999	0.0309953334328226
TNFRSF9	-0.0111639665069195	0.968726790707595	0.838923714594667
PARK7	0.103711070660091	0.838352569768138	0.0583057743982748
RERE	0.0665840327752028	0.950183280311882	0.224880321227191
RERE-AS1	-0.0306438592767436	0.950183280311882	0.576797623331297
ENO1	0.140102715904868	0.404258643493615	0.010361461050319
GPR157	0.0118917770678541	0.965233097681291	0.828580061933073
MIR34AHG	-0.00365011050626142	0.992465602521421	0.947012926176133
LNCTAM34A	0.0643336145945925	0.950183280311882	0.240977554397663
H6PD	-0.00624490108557442	0.985272217450141	0.90947325730381
SPSB1	-0.0253080098351389	0.950183280311882	0.644898617835587
SLC25A33	-0.0165858494523755	0.954908503415433	0.762650648673718
TMEM201
PIK3CD	0.0663903500176526	0.950183280311882	0.226234889137031
PIK3CD-AS1	0.0438700384656655	0.950183280311882	0.424213144547605
PIK3CD-AS2
CLSTN1	-0.00555588469778652	0.987615211470651	0.919425340833015
CTNNBIP1	-0.000283669367193704	0.999172481225597	0.995879095096139
LZIC	0.0812989142994587	0.950183280311882	0.13816025499263
AL357140.2	-0.0249242649827051	0.950183280311882	0.649922112891554
NMNAT1	0.0522697827794655	0.950183280311882	0.340927098276774
RBP7	-0.0681472571792774	0.950183280311882	0.214158352738984
UBE4B	0.0554774086514666	0.950183280311882	0.31208138680647
KIF1B	-0.0577704939310796	0.950183280311882	0.292471369646776
PGD	0.0542178322635743	0.950183280311882	0.323211864914368
CENPS	-0.0203591767027694	0.950183280311882	0.710845309515178
DFFA	-0.00784508572302459	0.978403887717818	0.886417441879274
PEX14	0.03485368545183	0.950183280311882	0.52557240595541
CASZ1	-0.0250024402947887	0.950183280311882	0.648897446858298
TARDBP	0.0970132440683091	0.901910390582115	0.0766416819949653
AL109811.2	-0.0177635484744175	0.950183280311882	0.746355113286156
SRM	0.103281741284538	0.838984002162994	0.0593608014280171
EXOSC10	-0.0846510637032876	0.950183280311882	0.122581715158318
MTOR	0.0768061817340181	0.950183280311882	0.161366235816572
UBIAD1	-0.0188090556162994	0.950183280311882	0.731982444233827
FBXO2	0.0641937220120351	0.950183280311882	0.24200421530383
FBXO44	-0.0131497764071409	0.962135832909566	0.810771914799716
FBXO6	0.138157992176337	0.416124855175904	0.0114846459758603
MAD2L2	0.0618890562129449	0.950183280311882	0.25936005735923
DRAXIN	-0.0177635484744175	0.950183280311882	0.746355113286156
AGTRAP	0.102550774746289	0.849201134101162	0.0611933235770987
C1orf167	-0.0241803699261987	0.950183280311882	0.65970531678338
MTHFR	0.0175208069537275	0.951438678911446	0.749704913261151
CLCN6	0.0346466928889229	0.950183280311882	0.528035898230261
AL021155.5	-0.0694714658257425	0.950183280311882	0.205367020564282
KIAA2013	0.132881697764636	0.465913784487756	0.0150911801414433
PLOD1	0.0735910110390031	0.950183280311882	0.179692447445025
MFN2	-0.0244436460747651	0.950183280311882	0.656236149639547
MIIP	-0.0637151317548558	0.950183280311882	0.245539705511181
TNFRSF8	-0.103687102701919	0.838352569768138	0.0583642613886183
TNFRSF1B	0.0222960172104944	0.950183280311882	0.684744476461181
VPS13D	0.00287737149677639	0.993595630323184	0.958218859825584
DHRS3
PRDM2	-0.0611917209511364	0.950183280311882	0.264776603124578
KAZN	-0.0177635484744175	0.950183280311882	0.746355113286156
TMEM51-AS1	-0.00227762029862853	0.995159570915492	0.966921980221571
TMEM51	-0.0563135767815655	0.950183280311882	0.304832989943516
FHAD1	-0.0335581712761283	0.950183280311882	0.541086455141256
EFHD2	0.0188096989434938	0.950183280311882	0.731973628525453
CASP9	0.0963720370213786	0.905182785320321	0.0786189446672693
DNAJC16	-0.00291146713939592	0.993380897246598	0.957724229642506
DDI2	0.0446142460197872	0.950183280311882	0.416388306710201
PLEKHM2	0.0801593746195807	0.950183280311882	0.143788578858028
SLC25A34	-0.0177635484744175	0.950183280311882	0.746355113286156
FBLIM1	0.0344878961027047	0.950183280311882	0.529929757920433
UQCRHL	-0.0179465531357353	0.950183280311882	0.743832820815682
AL450998.2	0.0390539800850609	0.950183280311882	0.476877803341462
SPEN	0.0293662721042968	0.950183280311882	0.592794020335547
ZBTB17	0.0476496501667969	0.950183280311882	0.385362804311525
AL109627.1	-0.0177635484744175	0.950183280311882	0.746355113286156
FBXO42	0.0658469877934106	0.950183280311882	0.230065933963392
SZRD1	-0.00598294491845717	0.985724642674368	0.913255345440945
NECAP2	0.0345422398443756	0.950183280311882	0.529281251085458
LINC01772	-0.0250836779955381	0.950183280311882	0.647833341722835
NBPF1	0.0145573907847887	0.960023712979413	0.79096118310345
CROCC	0.136672463936716	0.423244449481251	0.0124137631992337
BX284668.5	0.0681096897749098	0.950183280311882	0.214411641802829
ATP13A2	0.123662984524724	0.578312382957947	0.0238067970657159
SDHB	0.0404331241513341	0.950183280311882	0.46144273953246
PADI2	0.0269299572335217	0.950183280311882	0.623846083964847
PADI4	-0.00988850435784936	0.972657425076819	0.857116531919398
PADI6	0.00526151112177884	0.988314384991925	0.923681168700105
RCC2	-0.00134096016425494	0.996658265609364	0.980521522792815
ARHGEF10L	-0.0191442280719764	0.950183280311882	0.727394269259012
IGSF21	-0.0265495771567647	0.950183280311882	0.628756789256737
ALDH4A1	0.102663412351633	0.849201134101162	0.0609079399481587
IFFO2	0.0670258952352416	0.950183280311882	0.221811662291118
UBR4	0.0172200759716104	0.952341355644264	0.753861480321081
EMC1	0.0009240162798862	0.99785945532522	0.98657725610353
MRTO4	0.0498679379773722	0.950183280311882	0.363604345090009
AKR7A2	-0.046274032637971	0.950183280311882	0.399245226259838
SLC66A1	0.0395315941635079	0.950183280311882	0.471500832578764
CAPZB	-0.00714145471492053	0.979995018145869	0.896544900198961
MICOS10	0.0566833930732353	0.950183280311882	0.301662966788019
NBL1
TMCO4	-0.043127796719111	0.950183280311882	0.432101900980565
OTUD3	0.0241149654261566	0.950183280311882	0.660568280760825
Z98257.1	-0.0177635484744175	0.950183280311882	0.746355113286156
UBXN10
MUL1	0.0544608490331596	0.950183280311882	0.321044588006345
CDA	-0.0218177300575821	0.950183280311882	0.691156555224702
PINK1	-0.0329299441440916	0.950183280311882	0.548690746201035
PINK1-AS	-0.0283289015039188	0.950183280311882	0.605929726663516
DDOST	-0.0239484482593408	0.950183280311882	0.662767378438519
KIF17	0.128519591904068	0.508040187457656	0.0187871284143966
HP1BP3	0.0716859181723868	0.950183280311882	0.191254043404467
EIF4G3	-0.0018778062430401	0.995793478850211	0.972726012731362
ECE1	-0.0612816354833475	0.950183280311882	0.264073867237579
USP48	0.0972061503572594	0.901910390582115	0.0760547862890411
LINC00339	0.0379770052152581	0.950183280311882	0.489124070184702
CDC42	0.046545908375249	0.950183280311882	0.39647801987193
CDC42-AS1	0.00231369833677086	0.994844789931004	0.966398322713162
CDC42-IT1	-0.0683162069009885	0.950183280311882	0.213021905896759
ZBTB40	-0.0623045749439426	0.950183280311882	0.256169090560198
C1QA	-0.0568686283004196	0.950183280311882	0.300083392711894
C1QC	-0.0344821534582731	0.950183280311882	0.529998310796849
C1QB	-0.0497862565195501	0.950183280311882	0.364391707560977
EPHB2	-0.0552218421339934	0.950183280311882	0.314319165693992
KDM1A	-0.0052051347762835	0.988314384991925	0.924496466719793
LUZP1	-0.0294420626956207	0.950183280311882	0.591839436299296
LINC01355	0.130451591976334	0.493886430615999	0.0170627124023499
HNRNPR	0.0278326464546488	0.950183280311882	0.612259070586686
ZNF436	-0.0251535895182663	0.950183280311882	0.646918167328535
TCEA3	-0.0177635484744175	0.950183280311882	0.746355113286156
E2F2	-0.00621321498410628	0.985325318874631	0.90993063016006
ID3	0.0764182979101339	0.950183280311882	0.163499526100245
RPL11	0.0602356080148198	0.950183280311882	0.272328571450648
ELOA-AS1	-0.0250734260576724	0.950183280311882	0.647967588959274
ELOA	0.106783464720648	0.80736767234455	0.0511998415363859
PITHD1	-0.014398482885931	0.960023712979413	0.793191186072951
LYPLA2	-0.0402597672200931	0.950183280311882	0.463367513550465
GALE	-0.0698586286561083	0.950183280311882	0.20284670569359
HMGCL	-0.0454421547038303	0.950183280311882	0.407783817755839
FUCA1	-0.0712026975494782	0.950183280311882	0.194271393176091
CNR2	-0.0302069506241707	0.950183280311882	0.582245239125815
PNRC2	0.0132395996812049	0.961832722303024	0.809503988299779
SRSF10	-0.0245396473843094	0.950183280311882	0.654972977471134
IFNLR1	-0.0306605727391316	0.950183280311882	0.57658970660553
STPG1	-0.0251265963006255	0.950183280311882	0.647271458220879
NIPAL3	0.13829411669133	0.41548851867969	0.0114026618817436
RCAN3	-0.0222640828298868	0.950183280311882	0.685171901899962
SRRM1	-0.0302265568828637	0.950183280311882	0.582000265753523
CLIC4	-0.0112171949347054	0.968512649371951	0.838166269085905
RUNX3	0.0443669561719443	0.950183280311882	0.418978938444656
SYF2	0.00901941917112144	0.974268991453388	0.869556953552043
AL031432.4	-0.0402192961467715	0.950183280311882	0.463817502383427
RSRP1	0.0593215523478946	0.950183280311882	0.279684314320223
TMEM50A	0.00453021271400912	0.989689712712686	0.93426287968534
MACO1	0.147589814801555	0.309737217941633	0.00689231946270203
LDLRAP1	-0.0424851957562406	0.950183280311882	0.438999454710686
MAN1C1	0.00884104828190523	0.974666637922882	0.872114308046732
SELENON	0.025159065223552	0.950183280311882	0.646846510215792
AL020996.1	0.0702076939099423	0.950183280311882	0.200593688129576
MTFR1L	-0.0092116899921648	0.973589269967356	0.866801832772193
PAQR7	-0.00936893164743786	0.97336741989515	0.864549853299501
STMN1	-0.00622437000347781	0.985272217450141	0.909769609697658
PAFAH2	0.0778467187391427	0.950183280311882	0.155746888575627
PDIK1L	-0.0302603472322619	0.950183280311882	0.581578179648608
ZNF593	0.0499913403169101	0.950183280311882	0.362416828260445
CEP85	-0.0351838827201939	0.950183280311882	0.521654759730203
SH3BGRL3	-0.02280334995211	0.950183280311882	0.677967642137515
UBXN11	-0.100637572335446	0.870911982294195	0.0662114061940728
CD52	-0.00605383274996983	0.985665642253892	0.912231679760211
ZNF683
DHDDS	-0.0631187140595889	0.950183280311882	0.249995882522559
HMGN2	-0.0167844811476843	0.953583145386217	0.759894654734857
RPS6KA1	0.00169458480683233	0.995964244664385	0.975386306094623
ARID1A	0.00426335327632749	0.990122250698157	0.938127251652916
PIGV	-0.0651157822247004	0.950183280311882	0.235293550470663
ZDHHC18	0.0939284541733944	0.930965029508278	0.0865359384743333
GPN2	-0.034209400649882	0.950183280311882	0.533259457548104
GPATCH3	-0.0530555848808612	0.950183280311882	0.33370798424124
NUDC	-0.00625908234447577	0.985272217450141	0.909268567666358
TRNP1	-0.071126733264565	0.950183280311882	0.194748879038816
SLC9A1	-0.0437014453864973	0.950183280311882	0.425997603959096
WDTC1	0.0302810128169227	0.950183280311882	0.581320109427345
TMEM222	-0.0157250989640108	0.957899019008934	0.774627703014184
SYTL1	0.000334969678059101	0.999172481225597	0.995133856739008
MAP3K6	-0.0835449229308468	0.950183280311882	0.127563652194352
WASF2	-0.0490487483877314	0.950183280311882	0.371548814835477
AHDC1	-0.00362694018156643	0.992465602521421	0.947348791762057
FGR	0.0476592950735325	0.950183280311882	0.385266518551516
IFI6	0.0631034931117126	0.950183280311882	0.250110338076602
FAM76A	0.00851761253730249	0.975272607057285	0.876754876458352
STX12	-0.045481054023317	0.950183280311882	0.407382147294682
AL020997.2	-0.0425370783748585	0.950183280311882	0.438440230936896
PPP1R8	0.0134599560864353	0.961366769865109	0.806395597644993
THEMIS2	0.0409303048089728	0.950183280311882	0.455947301975773
RPA2	0.0501999167013928	0.950183280311882	0.360415175474094
XKR8	-0.0932494804154746	0.939364491153386	0.0888460097067316
EYA3	0.048388128950318	0.950183280311882	0.378032919384702
PTAFR	-0.00351666888062503	0.992465602521421	0.948947356724826
DNAJC8	0.0933902259520041	0.935793124469482	0.0883631309096697
ATP5IF1	-0.0253808684895865	0.950183280311882	0.64394665677195
AL353622.1	-0.0177635484744175	0.950183280311882	0.746355113286156
SESN2	-0.0369390315906491	0.950183280311882	0.501084586397862
MED18	-0.0719239326261674	0.950183280311882	0.189780503278141
PHACTR4	0.0751963605603471	0.950183280311882	0.170358310387984
RCC1	0.0010898022572484	0.997420924905743	0.984169252943832
SNHG3	0.101725328939986	0.855676301430899	0.0633185180343751
TRNAU1AP	0.0358464942953598	0.950183280311882	0.513838527120779
SNHG12	0.0159971086721306	0.956679865805884	0.770836855426764
TAF12	-0.0429841070001204	0.950183280311882	0.433638790574876
RAB42
LINC01715
AL360012.1	-0.00869983396106277	0.974807071496305	0.874139883680183
GMEB1	0.0770761316445411	0.950183280311882	0.159893955944654
YTHDF2	0.0117969972449382	0.965428647627174	0.829925439751794
EPB41	0.0910587985498562	0.950183280311882	0.0966382540611657
SRSF4	0.115183065299436	0.668860071667803	0.0353641808572325
MECR	-0.0336153862540383	0.950183280311882	0.540396517021277
LAPTM5	0.0490302543867617	0.950183280311882	0.371729397316997
SDC3	-0.0334217461976688	0.950183280311882	0.542733329478686
PUM1	-0.0352717106193007	0.950183280311882	0.520615243739124
SNRNP40	-0.0435421840014173	0.950183280311882	0.427687290518285
ZCCHC17	-0.0724805029418568	0.950183280311882	0.186367327860051
FABP3	-0.0282066946379428	0.950183280311882	0.607485672988102
SERINC2	-0.00188344001142687	0.995793478850211	0.972644217567899
LINC01226	-0.0177635484744175	0.950183280311882	0.746355113286156
PEF1	0.108641218405783	0.777632537937129	0.0472644321065748
SPOCD1
AL136115.2	-0.0538349341692497	0.950183280311882	0.326645852455472
PTP4A2	0.00811859534394706	0.977107727959006	0.882485666065849
KHDRBS1	-0.00589159524784397	0.986103004998313	0.914574704238284
TMEM39B	0.0172940903079986	0.952341355644264	0.752837823716273
KPNA6	0.0559246045828953	0.950183280311882	0.308190879479184
TXLNA	-0.0305009930018306	0.950183280311882	0.578576324641093
CCDC28B	0.00587214499708446	0.986103004998313	0.914855653636095
TMEM234	-0.0505785503891893	0.950183280311882	0.356799218268847
EIF3I	0.0994934050767317	0.88634801013822	0.0693703989953951
LCK
HDAC1	0.0942946870056195	0.92565462688791	0.0853100970777078
MARCKSL1	-0.0307110277360665	0.950183280311882	0.575962256179076
FAM229A	0.0628120944511574	0.950183280311882	0.252308569404035
BSDC1	-0.0436329762435068	0.950183280311882	0.42672355294737
ZBTB8A	0.0641937220120351	0.950183280311882	0.24200421530383
ZBTB8OS	0.0889263196817631	0.950183280311882	0.104736881027165
RBBP4	0.0298833872932132	0.950183280311882	0.586294955763713
SYNC	-0.0471374098079555	0.950183280311882	0.390497547383584
KIAA1522	0.000864072537501722	0.997866608915424	0.987447956272472
YARS	-0.0697900898148398	0.950183280311882	0.203291231702486
S100PBP	0.045605767062432	0.950183280311882	0.406095957266174
TMEM54	-0.0251187215467952	0.950183280311882	0.647374538979852
RNF19B	0.00348706618860462	0.992465602521421	0.949376531824219
AK2	0.0501249431365987	0.950183280311882	0.361133880492247
AZIN2	0.106119954261672	0.813425008314206	0.052670014502114
TRIM62	-0.0291629723978073	0.950183280311882	0.595358047610181
ZNF362	-0.0543303267424815	0.950183280311882	0.322207436912344
PHC2	-0.0547905586174839	0.950183280311882	0.318119310518957
SMIM12	-0.048857529898527	0.950183280311882	0.373418560235599
TMEM35B	0.159180554440697	0.213307418514981	0.00353591764940475
ZMYM6	0.0494934803522274	0.950183280311882	0.36722260851179
ZMYM1	-0.0131029646333593	0.962135832909566	0.811432896150792
SFPQ	-0.0066320054182731	0.982321750372991	0.903888058317246
ZMYM4	-0.0447805482145564	0.950183280311882	0.414651413325638
KIAA0319L	0.0602682088705421	0.950183280311882	0.272068677544306
NCDN	0.109579699406936	0.76809466742251	0.045374690795872
AC004865.2	0.0454968251631864	0.950183280311882	0.40721936301824
TFAP2E	-0.0241791846717396	0.950183280311882	0.659720951333631
PSMB2	-0.0562881757072464	0.950183280311882	0.30505152988164
C1orf216	-0.0298736397854943	0.950183280311882	0.586417157010094
CLSPN	-0.0378030175268675	0.950183280311882	0.491118182944893
AGO4	0.0106080409938785	0.970774882524375	0.846843337380133
AGO1	0.0179189918873644	0.950183280311882	0.744212514147368
AGO3	0.0255939446896613	0.950183280311882	0.641165972420253
ADPRHL2	-0.0266641538658983	0.950183280311882	0.627275869706759
COL8A2	-0.0422978256781172	0.950183280311882	0.441022441365286
TRAPPC3	0.0342970159719258	0.950183280311882	0.532210792015054
MAP7D1	0.139984138255009	0.404357274553891	0.0104270516216624
THRAP3	0.0360913748183823	0.950183280311882	0.510965321102177
SH3D21	0.0592562588285178	0.950183280311882	0.280214851665246
EVA1B	-0.0538875862741823	0.950183280311882	0.326172252572148
STK40	-0.040395600727506	0.950183280311882	0.461858982956482
LSM10	-0.00818257880902876	0.976666124126308	0.881566298410931
OSCP1	-0.0246867632281514	0.950183280311882	0.653039154198839
MRPS15	0.00078694868685421	0.997873853725275	0.98856822422227
CSF3R	0.0360896582335889	0.950183280311882	0.510985432829131
LINC01137	-0.0386120666841156	0.950183280311882	0.481882476015731
ZC3H12A	0.0505512199194977	0.950183280311882	0.357059460226282
MEAF6	-0.118640594528757	0.63086500811245	0.0301762702539253
SNIP1	-0.023799347468114	0.950183280311882	0.664738927217109
DNALI1	0.09743041383375	0.901910390582115	0.0753770832302529
GNL2	0.0528303797288677	0.950183280311882	0.335766822521555
C1orf109	0.0594546235462132	0.950183280311882	0.278605160101469
CDCA8	-0.0251522405830742	0.950183280311882	0.646935820495733
YRDC	-0.0242154308707961	0.950183280311882	0.659242898989233
C1orf122	-0.0624555554674984	0.950183280311882	0.255016391337563
MTF1	0.063297287501576	0.950183280311882	0.248655800160118
INPP5B	0.0650454782153673	0.950183280311882	0.235800551075313
SF3A3	-0.0480547168436074	0.950183280311882	0.38133160655207
FHL3	0.00120005693050086	0.996865143674014	0.982567907331686
UTP11	-0.0317159392159726	0.950183280311882	0.563532686217982
RRAGC	-0.0327584980907498	0.950183280311882	0.550775076480459
AL139260.1	-0.0289753168618675	0.950183280311882	0.597729230814617
MYCBP	-0.000104961821704649	0.999730703480376	0.998475198988607
AKIRIN1	0.0894081154087404	0.950183280311882	0.102861767032239
NDUFS5	0.000678476401054203	0.997988584601561	0.990143883552287
MACF1	-0.00760987812604454	0.978488386803345	0.889800846583035
PABPC4	0.000813212982512314	0.997866608915424	0.988186717707484
PPIE	0.0522549677555859	0.950183280311882	0.341064152220339
AL033527.4	-0.0177635484744175	0.950183280311882	0.746355113286156
TRIT1	0.0891179451257838	0.950183280311882	0.103987878343845
MYCL	-0.0522240506897775	0.950183280311882	0.341350279424093
MFSD2A	0.105735429551267	0.817975213547382	0.0535379868368054
CAP1	0.0597779438712777	0.950183280311882	0.275994924881703
PPT1	0.0733410049692808	0.950183280311882	0.181179498216988
RLF	-0.112308049881502	0.728449409895992	0.0402373875579825
AL050341.2	-0.0323667464110146	0.950183280311882	0.555552246351092
ZMPSTE24	-0.0211345574310027	0.950183280311882	0.700353674650956
COL9A2	-0.0539718620406365	0.950183280311882	0.325415126516564
SMAP2	0.0336805541866602	0.950183280311882	0.53961121051488
ZFP69B	0.0193835480396252	0.950183280311882	0.724124150993671
AL031985.3	-0.0177635484744175	0.950183280311882	0.746355113286156
ZFP69	-0.0251321893504177	0.950183280311882	0.647198249125078
AL603839.3	0.115354011190412	0.664907437363884	0.035090941328442
EXO5	-0.0466353696068689	0.950183280311882	0.395569991431955
ZNF684	-0.0103481535453113	0.971608144117282	0.850550990755136
NFYC-AS1	0.0321681278852034	0.950183280311882	0.557981947044459
NFYC	-0.0256188496693781	0.950183280311882	0.640841283696027
CITED4	-0.0315837751516486	0.950183280311882	0.565160025247778
CTPS1	0.0827732362967182	0.950183280311882	0.131131087433394
SCMH1	0.0473431798282265	0.950183280311882	0.388429936366084
HIVEP3	0.00635250999492911	0.984718966774489	0.907920200934104
FOXJ3	-0.00275079681816876	0.993774940128911	0.960055234696183
PPCS	0.213322436758319	0.0219767654276189	8.51878650578297e-05
CCDC30	-0.0196145255599074	0.950183280311882	0.720972770498372
PPIH	0.044365251042034	0.950183280311882	0.41899683425138
YBX1	0.00545852601004955	0.987615211470651	0.920832629990956
P3H1	0.0748200184587398	0.950183280311882	0.172513371459137
C1orf50	-0.0595795465213651	0.950183280311882	0.277594654479755
SVBP	-0.0542658592561232	0.950183280311882	0.322782798629326
ERMAP	0.0665408432678046	0.950183280311882	0.225181876811055
ZNF691	-0.040735904576274	0.950183280311882	0.458091671509229
SLC2A1	0.0608352463398371	0.950183280311882	0.26757528532874
EBNA1BP2	0.117678954811611	0.644426174477889	0.0315493220763253
TIE1	-0.0177635484744175	0.950183280311882	0.746355113286156
CDC20	-0.0177635484744175	0.950183280311882	0.746355113286156
ELOVL1	0.0213052177019109	0.950183280311882	0.698052018728932
MED8	-0.0236060182080275	0.950183280311882	0.667298745531552
SZT2	0.0434093524758268	0.950183280311882	0.429099535657932
HYI	0.058676513988786	0.950183280311882	0.284955368341061
PTPRF	-0.0177635484744175	0.950183280311882	0.746355113286156
KDM4A	-0.0557476385464455	0.950183280311882	0.30972660998003
KDM4A-AS1	-0.0177635484744175	0.950183280311882	0.746355113286156
ST3GAL3	-0.0314388618424358	0.950183280311882	0.566946926578177
IPO13	0.0200205887688251	0.950183280311882	0.715444026841058
DPH2	0.034893236457517	0.950183280311882	0.525102362102612
ATP6V0B	0.0911203343064742	0.950183280311882	0.0964121773733526
B4GALT2	0.0926259428141319	0.941265178413063	0.0910107974910842
CCDC24	-0.0309819472241686	0.950183280311882	0.572598643370481
DMAP1	0.066794294019944	0.950183280311882	0.223416348368381
ERI3	0.0443735471682236	0.950183280311882	0.418909768337871
RNF220	0.0168038004932535	0.953339716285214	0.759626762072985
TMEM53	0.0979553675737304	0.901910390582115	0.0738099000606236
ARMH1	0.00274831083766203	0.993774940128911	0.960091304024039
KIF2C	-0.0207624677700736	0.950183280311882	0.705381444614497
RPS8	0.0850688226852047	0.950183280311882	0.120740036791033
PLK3	0.049796293927027	0.950183280311882	0.364294895571576
BTBD19	0.00375764766588713	0.992465602521421	0.945454244260822
PTCH2	-0.0528470552191723	0.950183280311882	0.335614095771338
EIF2B3	-0.0299112322733369	0.950183280311882	0.585945937324322
HECTD3	0.0115233805976396	0.966634794056832	0.833812137780983
UROD	-0.088133747796063	0.950183280311882	0.10788017713917
MUTYH	-0.0501308735061254	0.950183280311882	0.361076998735845
TOE1	-0.00220312400397257	0.995159570915492	0.96800330720203
TESK2	0.0160568890293521	0.956530606673074	0.770004456263017
MMACHC
PRDX1	-0.0574769186262742	0.950183280311882	0.294934934420781
AKR1A1	0.0274416023483298	0.950183280311882	0.617266935757988
NASP	0.024122917479843	0.950183280311882	0.660463335272005
CCDC17	-0.0342321917940911	0.950183280311882	0.532986570883867
GPBP1L1	-0.00162371062272304	0.995964244664385	0.97641544230053
TMEM69	0.184147570755588	0.0807824216644155	0.000720209201597626
IPP	-0.0392205760547307	0.950183280311882	0.474998482318997
MAST2	0.0864835651079782	0.950183280311882	0.11466294912169
PIK3R3	-0.0177635484744175	0.950183280311882	0.746355113286156
POMGNT1	-0.0400777754791207	0.950183280311882	0.465392942356716
LRRC41	0.0441021097978432	0.950183280311882	0.421763935074467
UQCRH	-0.00882316315533999	0.974666637922882	0.872370806095849
NSUN4	-0.0707861113279845	0.950183280311882	0.196900452498651
MKNK1	0.0789680565294433	0.950183280311882	0.149858048624468
MOB3C	-0.0125999714500596	0.963626021690038	0.818543502207653
ATPAF1	-0.0309838018982475	0.950183280311882	0.572575648614786
EFCAB14	-0.0218055474856924	0.950183280311882	0.691320169632198
STIL	0.178459674709964	0.104410865028438	0.00105446928887757
CMPK1	-0.00260711717321279	0.994044390529414	0.962140027580412
SLC5A9	-0.0339537650279936	0.950183280311882	0.53632508575667
SPATA6	0.00837398504029466	0.975875350970557	0.878816967561158
ELAVL4	-0.0204944362995045	0.950183280311882	0.709011121017362
FAF1	-0.0286499918004447	0.950183280311882	0.601850070178754
CDKN2C	0.0912365206161001	0.950183280311882	0.0959864682506681
RNF11	-0.0434501477757354	0.950183280311882	0.42866551918259
EPS15	0.077321872530848	0.950183280311882	0.158562522383276
OSBPL9	0.0222050086336454	0.950183280311882	0.685962844381343
NRDC	0.000534804719515278	0.999026911121571	0.992230904245102
TXNDC12	0.0360804925084465	0.950183280311882	0.511092826604744
KTI12	0.00930546793907002	0.97336741989515	0.865458635458367
BTF3L4	-0.00889750273215978	0.974666637922882	0.871304759192379
CC2D1B	-0.00512213936891966	0.988364687473023	0.925696865169727
PRPF38A	-0.0148407806203124	0.960023712979413	0.786988522651289
TUT4	-0.0129424391036564	0.96281320118146	0.813700527099612
GPX7	0.032798213787382	0.950183280311882	0.55029189375727
SHISAL2A
COA7	0.0908198633405415	0.950183280311882	0.0975200842771526
ZYG11B	0.0236941368561744	0.950183280311882	0.66613151100498
ECHDC2	-0.0158782288633937	0.95718706554664	0.772492952676348
SCP2	-0.0100123635764598	0.972460134807467	0.855346361934975
SLC1A7
CPT2	0.042497091770517	0.950183280311882	0.438871195895535
CZIB	-0.067713684847082	0.950183280311882	0.217094696186269
MAGOH	-0.00243975602471212	0.994718669318097	0.964568763250877
LRP8	0.00771097674103655	0.978403887717818	0.888346318811901
LINC02812	-0.0307029409877143	0.950183280311882	0.576062800116791
NDC1	0.10606998902401	0.813425008314206	0.0527821328753385
YIPF1	0.0243803986224109	0.950183280311882	0.657068886238902
HSPB11	-0.0815762323269464	0.950183280311882	0.136816461874733
LRRC42	-0.0276423045602552	0.950183280311882	0.614694431255622
TMEM59	-0.0414416921394136	0.950183280311882	0.450333273137211
TCEANC2	0.0390161187640206	0.950183280311882	0.477305470454416
CYB5RL	-0.023609674778252	0.950183280311882	0.667250294017985
MRPL37	-0.0199622788154203	0.950183280311882	0.716237039536078
SSBP3	0.0753320530682394	0.950183280311882	0.169586235391585
TTC4	-0.0549274274769655	0.950183280311882	0.316910093141124
PARS2
DHCR24	0.0971114509604752	0.901910390582115	0.0763424408846014
USP24	0.112242891665474	0.728449409895992	0.0403540945961207
PLPP3	0.0181538545421785	0.950183280311882	0.740978957196958
OMA1	0.0421984629831905	0.950183280311882	0.442097388987631
MYSM1	0.0577133410028221	0.950183280311882	0.29294989218612
JUN	-0.068648826654797	0.950183280311882	0.210797205438485
LINC01135	-0.0177635484744175	0.950183280311882	0.746355113286156
LINC01358	-0.0177635484744175	0.950183280311882	0.746355113286156
FGGY	-0.0301078939519039	0.950183280311882	0.583483650032548
NFIA	0.0132558937361545	0.961749200014497	0.80927403806166
TM2D1	0.0364592292711721	0.950183280311882	0.506665007029905
L1TD1	-0.030077690240075	0.950183280311882	0.5838615011233
USP1	0.0415456679418501	0.950183280311882	0.449196610523823
DOCK7	-0.030094192388091	0.950183280311882	0.583655043742865
ATG4C	0.0159756499108619	0.956798732375386	0.77113571763505
ALG6	0.024589002973369	0.950183280311882	0.654323945449831
ITGB3BP	0.0119950854376143	0.964960585411879	0.827114193426494
PGM1	0.030244293751944	0.950183280311882	0.581778691061071
JAK1	-0.0134946309939158	0.961366769865109	0.805906742360772
LINC01359	-0.0319165493662021	0.950183280311882	0.561066874033239
AK4	-0.0420482278649421	0.950183280311882	0.443725527108355
LEPROT	-0.0185769603324418	0.950183280311882	0.7351652062987
LEPR	0.0655571308330686	0.950183280311882	0.232128289132248
AC119800.1	-0.00798661964348169	0.977762507263464	0.884382499227241
PDE4B	-0.0204556940362211	0.950183280311882	0.709536314645284
TCTEX1D1	-0.0177635484744175	0.950183280311882	0.746355113286156
MIER1	0.0600755544641947	0.950183280311882	0.273606970958838
SLC35D1	0.0145903486515999	0.960023712979413	0.790498887856271
IL23R
IL12RB2
SERBP1	0.0742881241275495	0.950183280311882	0.175593700937619
GADD45A	0.0389896476397846	0.950183280311882	0.477604602286485
GNG12
DEPDC1	-0.0242952892509007	0.950183280311882	0.658190133173867
LRRC40	0.0659065738640669	0.950183280311882	0.229643586682908
SRSF11	0.0330892067722823	0.950183280311882	0.546758013532856
ANKRD13C	0.136197693459627	0.430791724832806	0.0127243698861384
HHLA3	0.0218998695332385	0.950183280311882	0.690053780509917
ZRANB2	-0.0534459712714532	0.950183280311882	0.330158300263128
FPGT	0.022293472265079	0.950183280311882	0.684778535578252
CRYZ	0.0357525362964825	0.950183280311882	0.514943162311829
TYW3	0.0797253440784889	0.950183280311882	0.145977749798288
ACADM	0.0620935291498967	0.950183280311882	0.257786403412448
RABGGTB	-0.0210496314577662	0.950183280311882	0.701500074865136
ST6GALNAC3	-0.0242626528138247	0.950183280311882	0.658620295011963
PIGK	-0.0512644134886061	0.950183280311882	0.350307386653139
AC118549.1	0.0647350545526791	0.950183280311882	0.23804838330459
USP33	0.00364321208929953	0.992465602521421	0.947112921244881
MIGA1	-0.0145346658833533	0.960023712979413	0.79127998467547
NEXN	-0.0417109539200441	0.950183280311882	0.447393044848827
FUBP1	0.263064747787586	0.00107523519765232	1.0836543584371e-06
DNAJB4	0.000738931201581177	0.997988584601561	0.989265717075594
AC103591.3	0.0230660962876996	0.950183280311882	0.674468061883279
IFI44L	0.132016969652543	0.479895898580747	0.0157685601713872
IFI44	0.127420665113523	0.520479310394886	0.0198341654325765
LINC01781	0.0296185445108284	0.950183280311882	0.58961937191762
TTLL7	-0.0177635484744175	0.950183280311882	0.746355113286156
PRKACB	0.0705112242395096	0.950183280311882	0.19864939819949
SAMD13
DNASE2B	-0.0250780130963916	0.950183280311882	0.64790752112395
RPF1	-0.0526386347100905	0.950183280311882	0.337526168074838
GNG5	0.0489088998395466	0.950183280311882	0.372915693274312
SPATA1	0.135762381891005	0.434214296961043	0.0130151581209115
CTBS	-0.0429440242049277	0.950183280311882	0.434068072360849
AL359762.1	-0.0610892438326129	0.950183280311882	0.265579086232278
SSX2IP	-0.0345811422238545	0.950183280311882	0.528817259467948
MCOLN2	0.074339561262679	0.950183280311882	0.175294044139194
MCOLN3	-0.0177635484744175	0.950183280311882	0.746355113286156
C1orf52	0.01449453143347	0.960023712979413	0.791843105021185
BCL10	0.107657526454596	0.795199721886083	0.0493154928001448
ZNHIT6	-0.0425700960995932	0.950183280311882	0.438084557316433
COL24A1	-0.0298398007777848	0.950183280311882	0.586841476551377
ODF2L	0.203960734531299	0.0363422717152955	0.000174681823889319
AL049597.2	0.132287863550613	0.476544467234659	0.0155535483917971
SH3GLB1	-0.0524133335113831	0.950183280311882	0.339600927618411
SELENOF	0.051278965479933	0.950183280311882	0.350170462090917
HS2ST1	-0.0277775958666654	0.950183280311882	0.61296298776898
LINC02801
LMO4	0.0981753129613527	0.901343344926525	0.0731612126628476
PKN2	0.0462054819661654	0.950183280311882	0.399944770905378
GTF2B	-0.0730426085691675	0.950183280311882	0.182966258048217
KYAT3	0.0625543075219726	0.950183280311882	0.254264388674811
RBMXL1	-0.0408815165178024	0.950183280311882	0.456484941750669
GBP3	0.0893648224458038	0.950183280311882	0.103029165679431
GBP1	0.0329119216498387	0.950183280311882	0.548909669582313
GBP2	0.00588809627120896	0.986103004998313	0.914625244468673
GBP4	0.109415681873051	0.768563654553292	0.0457003118879273
AC099063.4
GBP5	0.0474840952245226	0.950183280311882	0.387017831864449
LRRC8B	-0.00724132947704529	0.979801130356969	0.895106327632105
LRRC8C-DT	-0.00793749714995733	0.977846133840343	0.885088685984799
LRRC8C	0.00540947002621864	0.987946130350814	0.921541812573145
LRRC8D	-0.0432254415552031	0.950183280311882	0.431059297301599
ZNF326	0.0294204734836811	0.950183280311882	0.592111281285184
LINC02609	-0.028717308103948	0.950183280311882	0.600996339640973
ZNF644	-0.036533900939396	0.950183280311882	0.505794394133944
CDC7	-0.00125320874478477	0.996781347603797	0.981795951714546
TGFBR3
BTBD8	-0.0501513815823814	0.950183280311882	0.360880336512562
GLMN	0.0697327942286345	0.950183280311882	0.203663378247744
RPAP2	0.0797705723922824	0.950183280311882	0.145748448043217
GFI1
EVI5	-0.0461768198915076	0.950183280311882	0.400237478494818
RPL5	0.0774512144666362	0.950183280311882	0.157865107469848
DIPK1A	0.041100692397194	0.950183280311882	0.454072440157399
MTF2	0.0661853551094949	0.950183280311882	0.227674873933455
TMED5	-0.0802576036062133	0.950183280311882	0.143296625428076
CCDC18	-0.0504147637215069	0.950183280311882	0.35836058208701
CCDC18-AS1	-0.0150432488832338	0.960023712979413	0.784153619353088
DR1	-0.0517660655579135	0.950183280311882	0.345606684700815
FNBP1L	-0.0407893336446345	0.950183280311882	0.457501751180148
BCAR3	-0.0231888961274386	0.950183280311882	0.67283485680198
DNTTIP2	-0.00499814434107902	0.988377666491809	0.927490571785794
GCLM	0.00677560462679886	0.981955488743275	0.901817375791382
ABCD3	-0.0469619566194632	0.950183280311882	0.392265777534025
F3	-0.0351135819745624	0.950183280311882	0.52248759257359
ALG14	-0.0198292972065009	0.950183280311882	0.71804672227381
RWDD3	0.0693033817788426	0.950183280311882	0.206468222492761
PTBP2	0.00415463654674325	0.990612829640063	0.939701991783897
DPYD	-0.0249907717977348	0.950183280311882	0.649050347230314
SNX7
FRRS1	-0.0416532999254566	0.950183280311882	0.44802168711757
AGL	-0.0172526888662236	0.952341355644264	0.753410373912943
SLC35A3	0.123091422284942	0.583909935313276	0.0244676186106242
MFSD14A	0.0317222293597282	0.950183280311882	0.563455291624298
SASS6	0.028114603678136	0.950183280311882	0.608659352822568
TRMT13	0.104742906470215	0.827863719252074	0.0558334581001634
DBT	0.0403229628752824	0.950183280311882	0.462665339741736
RTCA-AS1	0.0937595695808281	0.932701887409044	0.0871059735333313
RTCA	0.155528494222704	0.239641560012254	0.00438448004984044
CDC14A	0.0365687818047574	0.950183280311882	0.505387979443716
VCAM1	-0.0217518215172921	0.950183280311882	0.692041891368359
EXTL2	-0.0248384612479743	0.950183280311882	0.65104752590891
AC104506.1	0.00150707421025366	0.995964244664385	0.978109158145652
SLC30A7	0.00689147926738582	0.981518087389679	0.900146962044113
DPH5	-0.0446600923326515	0.950183280311882	0.415909052461408
AC093157.1	0.060028455830692	0.950183280311882	0.273983939397998
S1PR1	0.00268028671983228	0.993786412297808	0.961078303733698
RNPC3	0.0649455976260872	0.950183280311882	0.236522166840959
AMY2B	-0.0251034472495076	0.950183280311882	0.647574499174296
PRMT6	0.0206958086130327	0.950183280311882	0.706283521923964
VAV3	-0.0712683735721208	0.950183280311882	0.193859265712242
LINC02785	-0.0423386056833096	0.950183280311882	0.440581697930177
SLC25A24	-0.00609340674769514	0.985665642253892	0.91166026883741
AL359258.2	-0.0242972414727768	0.950183280311882	0.658164405644388
FAM102B	-0.0696021742206097	0.950183280311882	0.204513626843905
HENMT1	-0.00519410217670545	0.988314384991925	0.924656026173233
PRPF38B	0.106141236522576	0.813425008314206	0.0526223188675067
STXBP3	0.0419198222121041	0.950183280311882	0.445119791427719
GPSM2	-0.0249882303125571	0.950183280311882	0.649083652017928
CLCC1	-0.0086329504861841	0.974831826348986	0.875099546478887
WDR47	0.133600295348674	0.462405471956008	0.0145478188212072
TAF13	-0.0377763931202837	0.950183280311882	0.491423714432465
AL356488.3	0.104706744557073	0.827863719252074	0.0559186094737845
TMEM167B	0.0265139730585255	0.950183280311882	0.62921728042085
SARS	0.0629507977799993	0.950183280311882	0.251260563320195
PSRC1	-0.0251563363519167	0.950183280311882	0.646882220835945
SORT1	-0.0383926054646207	0.950183280311882	0.484378404080872
PSMA5	-0.0445868128250565	0.950183280311882	0.416675234565911
CYB561D1	-0.0493786875074308	0.950183280311882	0.368336272586415
GNAI3	-0.0259703746106939	0.950183280311882	0.636265738288018
AMPD2	-0.057823289609368	0.950183280311882	0.292029793495157
GSTM4	-0.0499414204745878	0.950183280311882	0.362896921877331
GSTM2	-0.0293352856517514	0.950183280311882	0.593184497577606
GSTM3	0.0292608501162916	0.950183280311882	0.594122979440703
CSF1	-0.0305229188923285	0.950183280311882	0.578303178187837
AHCYL1	0.0143271170088745	0.960023712979413	0.794193234422309
STRIP1	0.0388453611444721	0.950183280311882	0.479236877253145
RBM15	-0.0224948864934238	0.950183280311882	0.682084977930943
LAMTOR5-AS1	-0.0237065476860266	0.950183280311882	0.66596717962164
SLC16A4
AL355488.1	-0.0251372703998104	0.950183280311882	0.647131744700737
LAMTOR5	0.0474355713021462	0.950183280311882	0.387503734827995
AL365361.1	-0.0339093368449999	0.950183280311882	0.536858775626958
KCNA3	0.0174717134824883	0.951756385950916	0.750382970536141
CD53	0.0620604160931902	0.950183280311882	0.25804079803293
LRIF1	0.0154019748261044	0.958795956926707	0.77913785723744
DRAM2	0.0375695207108478	0.950183280311882	0.493801160636974
CEPT1	0.11620932160238	0.657537510431211	0.0337506084285307
AL355816.2	-0.0202783797103039	0.950183280311882	0.711941754087533
DENND2D	0.0683336824846077	0.950183280311882	0.212904603511658
CHI3L2
WDR77	-0.0457204032410737	0.950183280311882	0.404915823625912
ATP5PB	0.017311472049538	0.952341355644264	0.752597487868594
C1orf162	0.138372476202348	0.414949611555481	0.0113557029908586
TMIGD3	-0.0225057545119939	0.950183280311882	0.681939751700303
RAP1A	-0.0823676177509879	0.950183280311882	0.13303684961024
INKA2	-0.0407083695385363	0.950183280311882	0.458395856803107
DDX20	-0.00254297064987409	0.994245060671145	0.963070878247781
CTTNBP2NL	-0.0587135353929689	0.950183280311882	0.284651043570346
WNT2B	-0.0302204702734862	0.950183280311882	0.582076310686305
ST7L	0.0238167221904397	0.950183280311882	0.664509063339984
CAPZA1	0.0772908756830848	0.950183280311882	0.158730002534253
MOV10	0.159730829417246	0.210182253151192	0.00342183682159472
RHOC	0.0323255431853135	0.950183280311882	0.556055862424702
PPM1J	0.0461167894726625	0.950183280311882	0.400850946314541
SLC16A1	-0.0177635484744175	0.950183280311882	0.746355113286156
SLC16A1-AS1	-0.000209292142958365	0.999172481225597	0.996959577390986
LRIG2	-0.0344045945299041	0.950183280311882	0.53092461045576
MAGI3	-0.00771754512780508	0.978403887717818	0.888251830894817
PHTF1	-0.0228171856910105	0.950183280311882	0.677783187249554
RSBN1	0.0235325509198486	0.950183280311882	0.668272518803658
PTPN22	0.043481934780168	0.950183280311882	0.42832751717232
AP4B1	-0.046580324676814	0.950183280311882	0.396128547451726
DCLRE1B	-0.0403691770328208	0.950183280311882	0.462152223417609
HIPK1	0.0358701541555784	0.950183280311882	0.51356055902423
TRIM33	-0.0198212166549609	0.950183280311882	0.718156737499124
BCAS2	-0.0691019396204882	0.950183280311882	0.207793584881505
NRAS	-0.0426247695794271	0.950183280311882	0.437495966878879
CSDE1	0.0171560941475545	0.952362523864826	0.754746729282508
SIKE1	-0.0428766099167803	0.950183280311882	0.434790622133096
TSPAN2	0.00799469185560307	0.977762507263464	0.884266461543353
VANGL1	-0.0267814352401486	0.950183280311882	0.625761538667301
SLC22A15	-0.0754863088222556	0.950183280311882	0.16871171328076
ATP1A1	0.00083236653728882	0.997866608915424	0.987908501165066
ATP1A1-AS1	-0.0177635484744175	0.950183280311882	0.746355113286156
LINC01762	-0.00892602764634637	0.974666637922882	0.870895766924959
AL390066.1	0.0276466058074648	0.950183280311882	0.6146393513853
CD58	0.0205220431578772	0.950183280311882	0.70863696392411
CD2	-0.0385369469680776	0.950183280311882	0.482736026349884
PTGFRN	0.0850029565698576	0.950183280311882	0.12102896570207
CD101	0.0133138250243854	0.961415962442282	0.808456614255987
TTF2	0.0131659637824829	0.962135832909566	0.810543380591254
MAN1A2	0.0236448660269875	0.950183280311882	0.666784061759524
TENT5C	0.0427104432909404	0.950183280311882	0.436574553492788
GDAP2	0.0885328295417993	0.950183280311882	0.106288272124511
WDR3	0.0609332449078567	0.950183280311882	0.26680388883846
WARS2	-0.0341060281447497	0.950183280311882	0.534498056316695
WARS2-AS1	-0.0301418617288089	0.950183280311882	0.583058845730366
ZNF697	-0.0340013532027319	0.950183280311882	0.535753731710097
PHGDH	0.00529338549791117	0.988267050235441	0.923220246169243
NOTCH2	0.0340297327558016	0.950183280311882	0.535413145911963
SEC22B	-0.0108947707996245	0.97057443840499	0.842756656252196
NBPF26	-0.0496502627373605	0.950183280311882	0.365704961059902
AC253572.2	0.0280773505413735	0.950183280311882	0.609134421545283
LINC00623	-0.0382406651223119	0.950183280311882	0.486110497045816
FCGR1B	0.0920618560653473	0.948360694955545	0.0930053708906709
SRGAP2C	-0.00252714509565564	0.994245060671145	0.96330053566947
LINC02591	0.0114659544445025	0.966783411516668	0.834628387591397
HIST2H3PS2	-0.0251565200587268	0.950183280311882	0.646879816782423
LINC02802	-0.027767810758013	0.950183280311882	0.613088144576817
AC246785.3	0.0409821050935448	0.950183280311882	0.455376858784618
SRGAP2B	-0.0362861730223725	0.950183280311882	0.508685717474893
AC245014.3	0.0165638381820552	0.954908503415433	0.762956237898581
NBPF20	-0.0245057696617134	0.950183280311882	0.655418623943777
GPR89A	0.0400726925393714	0.950183280311882	0.465449581813654
CD160
RNF115	0.0518976637404737	0.950183280311882	0.34438020866281
POLR3C	0.0571587912398875	0.950183280311882	0.297620112122169
NUDT17	0.0663828977730461	0.950183280311882	0.226287123779415
PIAS3	0.0154104439015486	0.95877902410367	0.779019550957388
PEX11B	0.0879490836706817	0.950183280311882	0.108623118358053
RBM8A	0.194523195543162	0.0534229407180483	0.00034898410982365
LIX1L	0.0724388987876601	0.950183280311882	0.186620893708909
POLR3GL	0.0514157210377306	0.950183280311882	0.348885334898
TXNIP	0.022465251354493	0.950183280311882	0.682481043387006
AC239799.2	-0.0116477212961887	0.966244448043937	0.832045383019568
NBPF10	-0.0600359672863023	0.950183280311882	0.273923795478297
NOTCH2NLA	-0.038277518011966	0.950183280311882	0.485690074560625
AC239799.1	-0.0248189000147003	0.950183280311882	0.651304204582936
AC245407.2	-0.0434250757457286	0.950183280311882	0.428932227498567
NBPF12	-0.0437714366406057	0.950183280311882	0.425256258633711
PRKAB2	-0.0573898934773699	0.950183280311882	0.295667865940865
AC242426.2	-0.0177635484744175	0.950183280311882	0.746355113286156
FMO5	-0.0242487522218519	0.950183280311882	0.658803544770977
CHD1L	-0.0306092251170855	0.950183280311882	0.577228586834975
ACP6
GPR89B	-0.0141656223949199	0.96002843821427	0.796462026707768
NBPF11	0.00106118510096239	0.997420924905743	0.984584900908972
LINC01138	-0.0419889736499286	0.950183280311882	0.444368617106769
NBPF14	0.0508753919600942	0.950183280311882	0.353980346328793
PDE4DIP	-0.0794856121764626	0.950183280311882	0.147197751841373
NBPF9	-0.0365521630775291	0.950183280311882	0.505581591325899
AC245297.3	-0.0522176911186346	0.950183280311882	0.341409154110828
AC245297.2
NOTCH2NLC	-0.0651348686826173	0.950183280311882	0.235156040270485
NBPF19	0.0914829059750681	0.950183280311882	0.0950886629132113
FCGR1A	0.0328686261545922	0.950183280311882	0.549435765219125
HIST2H2BF	-0.0245635327394051	0.950183280311882	0.654658849691242
HIST2H4A
HIST2H2BE	0.0372075381975782	0.950183280311882	0.497975881732102
HIST2H2AC	-0.00943593983878389	0.97336741989515	0.863590508711676
BOLA1	-0.0246250349874515	0.950183280311882	0.653850284257511
SF3B4	-0.0439211932142802	0.950183280311882	0.42367256294333
MTMR11	0.00467134942028274	0.988873519615969	0.93221970684008
OTUD7B	-0.0177635484744175	0.950183280311882	0.746355113286156
AC244033.2	-0.0177635484744175	0.950183280311882	0.746355113286156
VPS45	-0.0115121992798564	0.966634794056832	0.833971054006955
PLEKHO1	0.0211603429761752	0.950183280311882	0.700005734577887
AC242988.2	0.0735437624928669	0.950183280311882	0.179972790279183
ANP32E	0.0609163190847468	0.950183280311882	0.266937011676773
APH1A	0.0214972342759687	0.950183280311882	0.695465637389476
C1orf54	-0.0531059576316652	0.950183280311882	0.333248585501036
MRPS21	0.0174443218204591	0.951871345193658	0.750761375522765
PRPF3	0.039011249511327	0.950183280311882	0.477360486843723
RPRD2	0.00309314923475592	0.993278164727609	0.955088820274818
TARS2	0.0325876713947478	0.950183280311882	0.552855726880676
ECM1	-0.018864976283059	0.950183280311882	0.731216277938868
AL356356.1	-0.0289925687457478	0.950183280311882	0.597511060757644
ADAMTSL4	0.00424546996920446	0.990122250698157	0.938386271399718
ADAMTSL4-AS1	0.0215441805516274	0.950183280311882	0.694833825927182
MCL1	0.069013430943569	0.950183280311882	0.208377854438026
ENSA	0.00904929253891694	0.974268991453388	0.869128782529139
GOLPH3L	0.224116580215418	0.0125827550428273	3.57715368367366e-05
HORMAD1	0.198493733778399	0.0440037772510207	0.000261839396720375
CTSS	0.0357691062617324	0.950183280311882	0.51474826519377
CTSK	-0.0281277392962506	0.950183280311882	0.608491880695345
ARNT	0.0312876614033705	0.950183280311882	0.568814222175553
SETDB1	0.0414196813867235	0.950183280311882	0.450574102358734
CERS2	0.0751305906007286	0.950183280311882	0.170733476086495
MINDY1	0.030997066211926	0.950183280311882	0.572411206756033
PRUNE1	-0.0495176597504897	0.950183280311882	0.366988298401617
C1orf56	0.156800451272785	0.23127660361403	0.00407006659588998
CDC42SE1	0.105320266852585	0.823990216693218	0.0544884329400703
MLLT11	0.0270605772687165	0.950183280311882	0.622163596036165
GABPB2	0.0743680389440391	0.950183280311882	0.175128305435937
TNFAIP8L2	-0.0594476729519819	0.950183280311882	0.278661456738027
SCNM1	0.0283537581490371	0.950183280311882	0.605613467544752
LYSMD1	-0.0306749069640551	0.950183280311882	0.576411415804319
VPS72	-0.0367799848784513	0.950183280311882	0.502930806428035
PIP5K1A	0.031648260472609	0.950183280311882	0.564365735165214
PSMD4	-0.0364510606096415	0.950183280311882	0.506760294759471
ZNF687-AS1	0.0567328885982595	0.950183280311882	0.3012403604101
ZNF687	0.0222155000573188	0.950183280311882	0.685822350009887
PI4KB	0.0583005124724912	0.950183280311882	0.288058600101962
RFX5	-0.0155777831106309	0.958328310085726	0.776683003183236
AL391069.2	0.133861335882203	0.460713780189264	0.0143547301197809
PSMB4	0.0459131616106848	0.950183280311882	0.402936061357351
POGZ	-0.0303605153700594	0.950183280311882	0.580327785212874
TUFT1	-0.025121120746579	0.950183280311882	0.647343132670935
SNX27	-0.0240557661651064	0.950183280311882	0.661349758815264
MRPL9	-0.0540348241579471	0.950183280311882	0.324850223687307
OAZ3	-0.0242248201032093	0.950183280311882	0.659119086668695
TDRKH-AS1
THEM4	-0.0175595377691637	0.951221606593962	0.74917011621182
S100A10	0.0170122831621645	0.952374997493283	0.756737659396319
S100A11	-0.019876967221981	0.950183280311882	0.717397822264441
TCHH	-0.0341058123240894	0.950183280311882	0.534500643768772
S100A9	-0.0467500051885261	0.950183280311882	0.394408274354686
S100A12	-0.0892476539655609	0.950183280311882	0.10348329668984
S100A8	-0.0316807350902192	0.950183280311882	0.563965935638694
S100A6	0.0222080083834375	0.950183280311882	0.685922672565697
S100A4	0.0559476847767329	0.950183280311882	0.307990957338435
S100A3	0.0457935207185515	0.950183280311882	0.404164175763391
S100A2	-0.0177635484744175	0.950183280311882	0.746355113286156
S100A16
S100A13	0.07190099222016	0.950183280311882	0.189922162963316
CHTOP	0.0296928596321295	0.950183280311882	0.588685664942596
SNAPIN	0.112270200795533	0.728449409895992	0.0403051455721655
ILF2	-0.0299599817506174	0.950183280311882	0.585335126016407
NPR1	-0.0215121279500914	0.950183280311882	0.695265172809936
INTS3	-0.0407428343160332	0.950183280311882	0.458015134990344
SLC27A3	0.021675311256938	0.950183280311882	0.693070163913689
GATAD2B	0.014241706262912	0.960023712979413	0.795392931282346
DENND4B	0.139622754575749	0.405806106894767	0.010629222956178
CRTC2	0.0726573886610891	0.950183280311882	0.185292087317685
SLC39A1	-0.025839885678603	0.950183280311882	0.637962618506108
CREB3L4	-0.0177635484744175	0.950183280311882	0.746355113286156
JTB	-0.00764675448613359	0.978488386803345	0.889270255322137
RAB13	-0.0188836396785015	0.950183280311882	0.730960631020036
RPS27	0.0119791373392486	0.964960585411879	0.827340446014886
TPM3	-0.0360439337114597	0.950183280311882	0.511521298681622
C1orf43	-0.102232874310867	0.850465528133154	0.0620047216142182
UBAP2L	-0.0527400959561333	0.950183280311882	0.336594482786403
HAX1	-0.0467690238971333	0.950183280311882	0.394215737672656
ATP8B2	-0.0452194519541842	0.950183280311882	0.410087943270496
IL6R	-0.0612010416911238	0.950183280311882	0.264703696415539
UBE2Q1	0.0592045801668675	0.950183280311882	0.280635244791805
ADAR	0.0357628190571823	0.950183280311882	0.514822211251342
KCNN3	-0.0302453570268117	0.950183280311882	0.581765409535333
PMVK	-0.0159127099541699	0.957150055137901	0.77201249505037
PBXIP1	0.0324887947537968	0.950183280311882	0.554061784282328
PYGO2	-0.0504956011317471	0.950183280311882	0.35758943224854
SHC1	0.043642307992083	0.950183280311882	0.426624570180167
CKS1B	-0.0053523680177419	0.988092100543565	0.922367391475701
FLAD1	0.0566051412058369	0.950183280311882	0.302331903945394
ZBTB7B	0.0753583808977085	0.950183280311882	0.169436736043955
ADAM15	-0.021910218383865	0.950183280311882	0.689914887006773
EFNA4	-0.0240557743586452	0.950183280311882	0.661349650628486
SLC50A1	-0.0651074610065104	0.950183280311882	0.235353519210288
DPM3	0.00350341357135956	0.992465602521421	0.949139528265311
KRTCAP2	-0.00872732175977171	0.974707881818991	0.873745534407461
TRIM46
MUC1	-0.00344651473961726	0.992465602521421	0.949964463959341
THBS3	-0.0228921362585941	0.950183280311882	0.676784297935891
MTX1	0.0349374395149177	0.950183280311882	0.524577284524638
GBA	0.117384176817699	0.645830907773551	0.0319807522496853
FAM189B	-0.0175546740403819	0.951221606593962	0.749237268237433
SCAMP3	0.0581061977657087	0.950183280311882	0.289671185920583
CLK2	0.0129732119096856	0.96281320118146	0.813265700297202
HCN3	-0.0224306817727426	0.950183280311882	0.682943166326263
FDPS	0.0170844689603915	0.952362523864826	0.755738111937156
RUSC1-AS1	-0.0249996766393417	0.950183280311882	0.648933659612529
RUSC1	0.046017097314668	0.950183280311882	0.40187096995772
ASH1L	0.0170368392920695	0.952362523864826	0.756397588264367
ASH1L-AS1	0.00683216285430616	0.981798431222216	0.901001994972938
MSTO1	-0.0415270315205835	0.950183280311882	0.449400224472327
AL353807.5	-0.00625282799608461	0.985272217450141	0.909358841022499
YY1AP1	0.0367318927494842	0.950183280311882	0.503489765398329
DAP3	-0.00715696093616128	0.979995018145869	0.896321529912359
GON4L	0.031124371610537	0.950183280311882	0.570834098422826
SYT11	0.00340449047079837	0.992465602521421	0.950573778270315
RIT1	-0.0730046790323827	0.950183280311882	0.183194303359552
KHDC4	0.0835681019651882	0.950183280311882	0.127457672010201
ARHGEF2	-0.019656168686115	0.950183280311882	0.720405105234857
AL355388.2	-0.0177635484744175	0.950183280311882	0.746355113286156
SSR2	-0.00670949020869157	0.982189497908299	0.902770655647786
UBQLN4	-0.0515281107238822	0.950183280311882	0.347831415682483
LAMTOR2	0.153355896173718	0.25744656767251	0.00497253861448588
LMNA	0.0761673490658742	0.950183280311882	0.164890930581613
SEMA4A	0.0307364189452918	0.950183280311882	0.575646616503886
SLC25A44	0.0432720013283187	0.950183280311882	0.430562666706068
PMF1	0.0136739485158772	0.961327916573509	0.803379889035298
BGLAP	0.00380764864795225	0.992350723646673	0.944729582632851
PAQR6	-0.0251523785140754	0.950183280311882	0.646934015419191
SMG5	-0.0292745999473623	0.950183280311882	0.593949570932154
TMEM79	0.00751780669509636	0.978841256574686	0.89112581977155
GLMP	0.0707938109959026	0.950183280311882	0.196851626128473
CCT3	0.0534440799084337	0.950183280311882	0.330175439069982
C1orf61	0.0171136677011451	0.952362523864826	0.755333916204603
MEF2D	0.081594012469969	0.950183280311882	0.136730648729786
IQGAP3	-0.0177635484744175	0.950183280311882	0.746355113286156
NAXE	-0.0844974878951153	0.950183280311882	0.123264215739491
GPATCH4	-0.0245821602982391	0.950183280311882	0.654413911945977
CRABP2	-0.0219399951973402	0.950183280311882	0.689515305862645
ISG20L2	0.0913879676294556	0.950183280311882	0.0954338131309347
RRNAD1	-0.0155836602590631	0.958328310085726	0.77660097730998
MRPL24	0.0123327572369639	0.964339083029746	0.822327090566605
HDGF	-0.0781590657294454	0.950183280311882	0.154089268585982
PRCC	-0.0678741593144836	0.950183280311882	0.216004549546502
SH2D2A
ARHGEF11	0.0446733328644506	0.950183280311882	0.415770702974432
ETV3	0.0563548516950858	0.950183280311882	0.304478098959109
FCRL3	-0.0177635484744175	0.950183280311882	0.746355113286156
FCRL2	-0.0242390927131452	0.950183280311882	0.658930896873694
FCRL1	0.0473936116751361	0.950183280311882	0.387924203401412
CD5L	-0.0282715640221829	0.950183280311882	0.606659530410026
CD1D	0.000282721258375686	0.999172481225597	0.995892868285349
CD1C	0.0161544953420298	0.956521371822807	0.768645924619559
OR6N1	-0.0177635484744175	0.950183280311882	0.746355113286156
MNDA	-0.0695071090655917	0.950183280311882	0.20513405114528
PYHIN1	-0.0206016548154822	0.950183280311882	0.707558375403942
IFI16	-0.0210482130972343	0.950183280311882	0.701519226807601
AIM2	-0.0567066545742775	0.950183280311882	0.301464304797035
DUSP23	-0.0256760067436788	0.950183280311882	0.640096379886046
SLAMF8	-0.0278682536486802	0.950183280311882	0.611803960519293
TAGLN2	-0.0133473727055467	0.961366769865109	0.807983343833448
PIGM	-0.0633797771224919	0.950183280311882	0.248038458699453
IGSF8	-0.00811084528329883	0.977107727959006	0.882597036111144
PEA15	0.0544737125337812	0.950183280311882	0.320930132460536
DCAF8	0.127730828971126	0.516320264847393	0.0195336296802487
PEX19	-0.0101484740042668	0.97201161779858	0.853401935930608
COPA	0.0964996251987498	0.905182785320321	0.0782222475507322
NCSTN	0.0480963960886601	0.950183280311882	0.38091828442626
SLAMF6	0.026721520992602	0.950183280311882	0.626534952513933
CD84	-0.0181187374755084	0.950183280311882	0.741462156283786
SLAMF1	-0.0388953006421258	0.950183280311882	0.478671582165759
AL121985.1	-0.0177635484744175	0.950183280311882	0.746355113286156
CD48	0.0180518475104239	0.950183280311882	0.742382820475974
SLAMF7	0.0119848127117232	0.964960585411879	0.827259928966705
LY9	0.122167631699885	0.597419898397382	0.0255691319527114
CD244	0.148526994872292	0.306808016295197	0.00654098802086822
ITLN1	-0.0369155292709221	0.950183280311882	0.501357176915087
F11R	0.0429897838038265	0.950183280311882	0.433578012468742
TSTD1	-0.000651638442376409	0.998106173522992	0.990533735632334
USF1	0.00242398285700858	0.994718669318097	0.964797679807637
ARHGAP30	0.0293364579553601	0.950183280311882	0.593169722603847
PFDN2	-0.0594472235439769	0.950183280311882	0.278665097002634
NIT1	-0.0462047164272946	0.950183280311882	0.399952587202503
DEDD	-0.0615993288750878	0.950183280311882	0.261601162965061
UFC1	0.104823552136409	0.827863719252074	0.0556439469232654
USP21	-0.0320719265320206	0.950183280311882	0.559160625012132
PPOX	-0.0448783812135386	0.950183280311882	0.413631621278575
B4GALT3	-0.0133755649750774	0.961366769865109	0.807585678400559
NDUFS2	0.0630039626848089	0.950183280311882	0.250859665888778
FCER1G	-0.0428562821362467	0.950183280311882	0.435008631897186
TOMM40L	-0.0238035520387213	0.950183280311882	0.664683298763802
MPZ	-0.0392483799364481	0.950183280311882	0.474685229290424
SDHC	-0.0425299321369685	0.950183280311882	0.438517233406016
AL592295.5	-0.0316141186983539	0.950183280311882	0.564786205675846
FCGR2A	0.000481377027024137	0.999026911121571	0.993007026213327
HSPA6	-0.0757588011660201	0.950183280311882	0.167175111035202
FCGR3A	-0.047306131515857	0.950183280311882	0.388801713169827
FCGR3B	-0.0850770488293138	0.950183280311882	0.120703989689148
FCGR2B	-0.0568454059821291	0.950183280311882	0.30028111709173
FCRLA	0.0662494976922028	0.950183280311882	0.227223607709982
FCRLB	-0.0340396984530521	0.950183280311882	0.535293572375616
DUSP12	-0.000989455268056047	0.997841443141085	0.985626754108795
ATF6	-0.0419864085239992	0.950183280311882	0.444396468543527
OLFML2B	-0.0196010473467793	0.950183280311882	0.721156533829832
SH2D1B	-0.024910696065377	0.950183280311882	0.650100031759994
UHMK1	0.128395056759557	0.509436187238664	0.018903313655633
UAP1	0.0850447613681745	0.950183280311882	0.120845522029054
HSD17B7	0.0696874739843682	0.950183280311882	0.2039580919692
NUF2	-0.0215966285096035	0.950183280311882	0.69412822131842
MGST3	-0.099514706993595	0.88634801013822	0.0693104793494862
ALDH9A1	-0.0177600224928445	0.950183280311882	0.746403737391223
TMCO1	-0.0106675547704216	0.970774882524375	0.845994762790023
UCK2	-0.00904300334245491	0.974268991453388	0.869218921578519
POGK	-0.0162817142391181	0.955879998007806	0.766876292488344
TADA1	-0.0203543004160158	0.950183280311882	0.710911465641291
POU2F1	0.146368550466109	0.325135200971565	0.00737543487449133
CD247
CREG1	-0.0453578128971695	0.950183280311882	0.408655529349501
RCSD1	0.0461829361556228	0.950183280311882	0.400175006212916
MPZL1	0.0915907640119094	0.950183280311882	0.0946977515233412
MPC2	0.00924435986742254	0.973589269967356	0.866333852986313
DCAF6	0.00705352567450448	0.980658692452745	0.897811689877176
TIPRL	0.0660475477547911	0.950183280311882	0.228646547890893
SFT2D2	0.103695186935432	0.838352569768138	0.0583445286943736
TBX19	-0.0155456983988772	0.958328310085726	0.777130845067523
XCL2	-0.0177635484744175	0.950183280311882	0.746355113286156
XCL1
ATP1B1	-0.0414284986832253	0.950183280311882	0.450477619765519
NME7	-0.0267573493747449	0.950183280311882	0.626072406187077
BLZF1	0.00538638384378558	0.988045310407587	0.921875581731901
SLC19A2	-0.0167345592624134	0.953766962926336	0.760587031744289
F5	0.0721042933399192	0.950183280311882	0.188669453758862
C1orf112	-0.0306330697481258	0.950183280311882	0.576931864561777
SELL	0.0300080629353715	0.950183280311882	0.584732976702893
METTL18	-0.0177635484744175	0.950183280311882	0.746355113286156
SCYL3	0.0123239018530557	0.964339083029746	0.82245254829385
KIFAP3	-0.00283684066067086	0.993707348526874	0.958806867064266
GORAB-AS1
GORAB	-0.0099694642179582	0.972520052757275	0.855959389018788
FMO4	-0.024625581914106	0.950183280311882	0.653843095666129
PRRC2C	0.067488810611512	0.950183280311882	0.218628948293633
VAMP4	0.0992189367638243	0.88916794876155	0.0701462390590493
EEF1AKNMT	-0.0253354533099499	0.950183280311882	0.644539977066787
PIGC	-0.0480916776209392	0.950183280311882	0.38096506248026
SUCO	-0.0224716467951486	0.950183280311882	0.682395562716182
FASLG
TNFSF18	-0.00779434990410639	0.978403887717818	0.887147092274383
TNFSF4	0.0280059280742455	0.950183280311882	0.610045691774831
AL645568.1	-0.0353367840532531	0.950183280311882	0.51984573148937
PRDX6	-0.037125258188225	0.950183280311882	0.498927412853839
KLHL20	0.00523573867457267	0.988314384991925	0.924053872351033
CENPL	0.216761406986643	0.0185793337607545	6.49139355311812e-05
DARS2	0.0107605227155764	0.97057443840499	0.844669539527808
GAS5	0.0274930530983674	0.950183280311882	0.616607017335079
ZBTB37	0.0312045324989184	0.950183280311882	0.569842092474925
RC3H1	0.147661047780312	0.309737217941633	0.00686503469985512
RC3H1-IT1	-0.0303728333063152	0.950183280311882	0.580174107582979
RABGAP1L	-0.0494591898791119	0.950183280311882	0.367555058931731
RABGAP1L-IT1	-0.037573648415677	0.950183280311882	0.49375366384667
Z99127.4	-0.0386808145902359	0.950183280311882	0.481102042280573
CACYBP	-0.0154527116569039	0.958639942529532	0.778429180114361
MRPS14	0.00485919387544683	0.988547390153389	0.929501058609449
KIAA0040	0.108645431067068	0.777632537937129	0.0472558044217078
LINC02803	-0.0240542355264662	0.950183280311882	0.661369969359121
COP1	0.0460420933675881	0.950183280311882	0.401615071483664
RASAL2-AS1	-0.0177635484744175	0.950183280311882	0.746355113286156
RASAL2	0.00332123231358342	0.992465602521421	0.951781031700358
C1orf220	-0.0177635484744175	0.950183280311882	0.746355113286156
RALGPS2	0.0896564248633129	0.950183280311882	0.10190579744327
FAM20B	0.0729553081049685	0.950183280311882	0.183491452194693
TOR3A	0.0828834728011918	0.950183280311882	0.130616810416202
ABL2	0.103200026045755	0.838984002162994	0.059563382852015
SOAT1	-0.0156421886563102	0.958295655173688	0.775784246731331
TOR1AIP2	-0.030025552419509	0.950183280311882	0.584514016617646
AL353708.3	-0.0462242043865265	0.950183280311882	0.399753639904152
TOR1AIP1	0.00049877510293832	0.999026911121571	0.992754290809092
AL353708.1	-0.0177635484744175	0.950183280311882	0.746355113286156
CEP350	0.102182859657695	0.850465528133154	0.0621331805158967
QSOX1	0.209096883161967	0.027363305531167	0.000118263759067683
ACBD6	0.0123510944795334	0.964339083029746	0.822067313977248
XPR1	0.0367716357982013	0.950183280311882	0.503027821614254
KIAA1614-AS1	-0.0305276655386809	0.950183280311882	0.578244053778165
STX6	0.0209004296720108	0.950183280311882	0.703515760088052
MR1	-0.0328043912149556	0.950183280311882	0.550216757608502
IER5	0.00978639205743246	0.9727516346612	0.858576438114343
GLUL	-0.0479808544834781	0.950183280311882	0.382064752959692
RNASEL	0.0748369357037665	0.950183280311882	0.172416063992021
RGS16	-0.0177635484744175	0.950183280311882	0.746355113286156
NPL	-0.0686420573976746	0.950183280311882	0.210842313651783
DHX9	0.127378508376134	0.520479310394886	0.0198753221986198
SMG7	0.0268630563451714	0.950183280311882	0.624708577350994
NCF2	0.0835135981024252	0.950183280311882	0.127706985335815
ARPC5	-0.108859200838105	0.773363534493881	0.046819723951721
RGL1	-0.0534571719854864	0.950183280311882	0.330056815436574
TSEN15	-0.0314880050030458	0.950183280311882	0.566340648644219
C1orf21	0.00946820906579029	0.97336741989515	0.863128587140226
EDEM3	-0.0307974997862308	0.950183280311882	0.574887650180547
NIBAN1	0.0486568413867808	0.950183280311882	0.37538712815668
RNF2	-0.0672213341119027	0.950183280311882	0.22046394088792
TRMT1L	0.0222761643880242	0.950183280311882	0.685010184583363
SWT1	-0.0531171166301198	0.950183280311882	0.333146870601867
IVNS1ABP	-0.0596763827083816	0.950183280311882	0.276813055373325
TPR	0.0500776383141929	0.950183280311882	0.361587809893508
ODR4	0.0273785463964923	0.950183280311882	0.61807612469606
AL096803.2	-0.0246591218591633	0.950183280311882	0.653402320779371
PTGS2	0.00465721671822127	0.989009192131075	0.932424279828359
PLA2G4A	-0.017959440024161	0.950183280311882	0.743655307828092
RGS18	0.0747436989972632	0.950183280311882	0.17295286698217
RGS1	0.0274666883305951	0.950183280311882	0.616945139060918
RGS13	-0.0177635484744175	0.950183280311882	0.746355113286156
RGS2	0.0126496094100487	0.963245542271372	0.817841119603206
UCHL5	0.000286899882726671	0.999172481225597	0.995832165363908
RO60	0.0350858190261895	0.950183280311882	0.522816679507245
GLRX2	-0.0351372255307755	0.950183280311882	0.522207418239098
CDC73	-0.0517022121488707	0.950183280311882	0.346202786572631
CFH	0.108496294486098	0.780331549636186	0.0475620456500637
ASPM	-0.0251306123403752	0.950183280311882	0.64721889073562
ZBTB41	-0.0142849377604237	0.960023712979413	0.794785632418557
DENND1B	0.038294496919651	0.950183280311882	0.485496442937781
C1orf53	-0.0421748272552238	0.950183280311882	0.442353309862284
NEK7	-0.0352043320643059	0.950183280311882	0.521412629894364
PTPRC	0.0779546545863752	0.950183280311882	0.155172558395918
MIR181A1HG	0.114281435460368	0.685364834243367	0.0368354307494632
LINC00862	-0.0247658572364139	0.950183280311882	0.652000428547795
ZNF281	0.0316710028937645	0.950183280311882	0.564085735809155
KIF14	-0.0371629097061901	0.950183280311882	0.49849187073489
DDX59	-0.0429201171733521	0.950183280311882	0.434324230063119
CAMSAP2	-0.0601890699388077	0.950183280311882	0.272699865801922
KIF21B	-0.0160444193068569	0.956530606673074	0.770178066587064
TMEM9	-0.040824524877236	0.950183280311882	0.457113430238015
PHLDA3	-0.0285102952370789	0.950183280311882	0.603623488922792
CSRP1	-0.0358857878235003	0.950183280311882	0.513376929487821
AC096677.1	-0.0288017033715413	0.950183280311882	0.599926777216114
NAV1	0.0406798189356774	0.950183280311882	0.458711380294465
IPO9	0.123061717653671	0.583909935313276	0.024502390476857
SHISA4	0.0122021179617206	0.964563836587177	0.824178365948087
TIMM17A	-0.059596993872883	0.950183280311882	0.27745372034654
RNPEP	0.0361105449415579	0.950183280311882	0.510740749462468
ELF3-AS1
ARL8A	-0.0641516961084636	0.950183280311882	0.242313237713602
PTPN7	0.0439157480405262	0.950183280311882	0.423730086133248
UBE2T	-0.0300136475567646	0.950183280311882	0.584663055753292
PPP1R12B	0.189761217696916	0.0661575891587937	0.000488938654840178
KDM5B	-0.0387841157794962	0.950183280311882	0.479930645158337
RABIF	-0.0492007142199536	0.950183280311882	0.37006701451698
KLHL12	0.035724257603812	0.950183280311882	0.515275866436238
ADIPOR1	-0.0207742329610899	0.950183280311882	0.705222272753965
CYB5R1	0.0202840934665087	0.950183280311882	0.71186419682127
TMEM183A	-0.0575228614645795	0.950183280311882	0.294548489975042
MYBPH	-0.0177635484744175	0.950183280311882	0.746355113286156
CHI3L1	-0.0306229549942454	0.950183280311882	0.577057723685471
CHIT1	-0.0345055957085319	0.950183280311882	0.52971849691575
LINC01353	-0.0334000103025852	0.950183280311882	0.54299594681114
LINC01136	-0.038449477147664	0.950183280311882	0.483730934642957
BTG2	0.0532665165104042	0.950183280311882	0.331787003928013
ATP2B4	0.00253117165422992	0.994245060671145	0.963242102731879
LAX1
ZC3H11A	-0.0307414316372351	0.950183280311882	0.575584313038349
ZBED6	-0.0177635484744175	0.950183280311882	0.746355113286156
SNRPE	0.00517006400780321	0.988364687473023	0.925003689682274
SOX13
PPP1R15B	0.0637525299571655	0.950183280311882	0.245262141762604
MDM4	0.120650247400052	0.603663171183184	0.0274711436145848
AL512306.3	0.130895823072443	0.489175309213502	0.0166863428214544
AL512306.2	0.127360702373385	0.520479310394886	0.019892728120372
TMEM81	-0.0306502459215132	0.950183280311882	0.576718168837848
RBBP5	-0.0186470725103088	0.950183280311882	0.73420326591403
DSTYK	0.0533218198669497	0.950183280311882	0.331284529051695
NUAK2	0.0888499375147888	0.950183280311882	0.105036620463967
CDK18	-0.0240104691820262	0.950183280311882	0.661947963826389
MFSD4A
ELK4	-0.0259264713883509	0.950183280311882	0.636836445030682
NUCKS1	-0.0498565714351707	0.950183280311882	0.363713848547006
RAB29	-0.0340033017331852	0.950183280311882	0.53573034373238
SLC41A1
RAB7B	0.0405333819240064	0.950183280311882	0.460331614476653
FAM72A	-0.0209139055181327	0.950183280311882	0.703333618714238
SRGAP2	0.121505649624131	0.600555602888414	0.0263844982140823
IKBKE	-0.0553559511763826	0.950183280311882	0.31314358018618
AC244034.2	0.0603984795773826	0.950183280311882	0.271031847354694
RASSF5	-0.110065529339657	0.763992014581286	0.0444215839162698
EIF2D	-0.0248272034899301	0.950183280311882	0.651195242978227
DYRK3	0.0237521036205306	0.950183280311882	0.665364111909083
MAPKAPK2	0.106826760997244	0.80736767234455	0.0511051085571921
IL10	0.0970387984089187	0.901910390582115	0.0765637252159476
FCMR	0.036573091479503	0.950183280311882	0.505337777118581
PFKFB2	0.0492166234760401	0.950183280311882	0.369912096924781
YOD1	0.014840810401437	0.960023712979413	0.786988105456684
C4BPA	-0.0304957251321802	0.950183280311882	0.578641959241658
CD55	0.0306072134869938	0.950183280311882	0.57725362280618
CR1	-0.0107788080820841	0.97057443840499	0.844408939841019
CR1L
CD46	-7.73169945986783e-05	0.999730703480376	0.998876800513547
MIR29B2CHG	-0.0423950801487732	0.950183280311882	0.439971746743492
PLXNA2	0.0404187354790181	0.950183280311882	0.461602326908429
LAMB3	-0.00341961640563197	0.992465602521421	0.950354462411627
G0S2	-0.0371630344254508	0.950183280311882	0.498490428352243
HSD11B1	-0.0251503508070021	0.950183280311882	0.646960551840757
TRAF3IP3	0.000377395234406157	0.999172481225597	0.994517544887444
UTP25	-0.0462629573178585	0.950183280311882	0.399358197814769
RCOR3	0.0189977876626541	0.950183280311882	0.729397706244767
TRAF5	0.0112659115596398	0.967971887252899	0.837473157744193
LINC00467	-0.0651972506985559	0.950183280311882	0.234706998178016
SLC30A1	-0.00676794807836928	0.981955488743275	0.901927765602015
NEK2	-0.0177635484744175	0.950183280311882	0.746355113286156
LPGAT1	0.142682963095636	0.364806685951241	0.00902188796173703
INTS7	-0.00482856029422394	0.988547390153389	0.929944359378478
DTL
PPP2R5A	-0.0972540931393304	0.901910390582115	0.0759094934201392
PACC1	0.0544339730864053	0.950183280311882	0.321283807726946
NENF	-0.0167538452048353	0.953726717589068	0.760319528333271
AC092803.1	0.0950546568727769	0.920050298476263	0.0828109463160664
AC092803.4	-0.0177635484744175	0.950183280311882	0.746355113286156
ATF3	-0.0196138466749336	0.950183280311882	0.720982026101828
FAM71A	-0.0177635484744175	0.950183280311882	0.746355113286156
LINC02773	-0.0422108528663517	0.950183280311882	0.441963268594988
BATF3	-0.015408280781317	0.95877902410367	0.779049767550241
NSL1	-0.0530124166400697	0.950183280311882	0.334102001396609
TATDN3	-0.0243216455148827	0.950183280311882	0.65784282881757
FLVCR1-DT	-0.0228037029672728	0.950183280311882	0.677962935581654
FLVCR1	0.025122651946723	0.950183280311882	0.647323089087598
ANGEL2	-0.0433030460615726	0.950183280311882	0.430231711296078
RPS6KC1	0.00397340186330785	0.991039583225868	0.942327658822237
SMYD2	-0.0366727442334861	0.950183280311882	0.504177676645588
CENPF	-0.0090158154119337	0.974268991453388	0.869608608331154
KCTD3	0.0646807845483517	0.950183280311882	0.238442903534562
GPATCH2	-0.0388702351594403	0.950183280311882	0.478955268045633
RRP15	-0.0556917093376437	0.950183280311882	0.310213014426539
LYPLAL1	-0.0214415466225134	0.950183280311882	0.696215364870852
ZC3H11B	-0.025770790292023	0.950183280311882	0.638861902047413
EPRS	0.0732201591337913	0.950183280311882	0.181901547991913
BPNT1	0.027350169666332	0.950183280311882	0.618440430248175
IARS2	0.156390411795939	0.233815386162587	0.0041691246466699
RAB3GAP2	0.0333566062733211	0.950183280311882	0.543520551240693
MARC1	-0.0308407923078931	0.950183280311882	0.574349999919001
HLX	-0.0485795372030941	0.950183280311882	0.376147109840146
DUSP10	0.0244734804473208	0.950183280311882	0.655843488017605
AL513314.2	-0.0301891473992465	0.950183280311882	0.58246772573765
TAF1A	0.0220273887154079	0.950183280311882	0.688343052383544
MIA3	0.00747366951025687	0.978998967417494	0.891761092722252
AL592148.3	0.0730907053283532	0.950183280311882	0.182677385200507
AIDA	0.0146044283116396	0.960023712979413	0.790301416852217
BROX	0.049162396603007	0.950183280311882	0.37044029989888
AL392172.1	-0.0392273686967346	0.950183280311882	0.474921942447158
DISP1	0.0671008945172882	0.950183280311882	0.22129378382862
TLR5	0.0349236712062279	0.950183280311882	0.524740806267727
CAPN2	0.0335605700555472	0.950183280311882	0.54105752018979
TP53BP2	-0.0109486674944689	0.970351640695156	0.841988948436189
FBXO28	0.0356103619025645	0.950183280311882	0.516616994815533
DEGS1	0.00906225686476382	0.974268991453388	0.868942978442798
NVL	0.170558096452256	0.143009879854294	0.00175802769937513
CNIH4	0.0766493506746202	0.950183280311882	0.162226244291585
WDR26	-0.0917163977554991	0.950084799975762	0.0942440328537037
DNAH14
LBR	-0.0491741394980436	0.950183280311882	0.370325877369685
SRP9	0.040832480189862	0.950183280311882	0.457025672145154
EPHX1	-0.0177635484744175	0.950183280311882	0.746355113286156
AL591895.1	0.0233848687058124	0.950183280311882	0.670231655743126
TMEM63A	0.0320785815666066	0.950183280311882	0.559079047489338
PYCR2	0.0969418566256977	0.901910390582115	0.0768597999073687
SDE2	0.085685021867319	0.950183280311882	0.118062975849009
H3F3A	-0.0524958198098545	0.950183280311882	0.338840382867447
ACBD3	-0.0361280918494443	0.950183280311882	0.510535238274395
LIN9	-0.03244307653945	0.950183280311882	0.554619869718031
PARP1	0.0103997975555367	0.971524510391442	0.849813952973907
ITPKB	0.0805060455720233	0.950183280311882	0.142058108322809
ITPKB-IT1	-0.0304171473784407	0.950183280311882	0.579621405692791
PSEN2	-0.0388006613936232	0.950183280311882	0.479743168001004
COQ8A	0.0543102511394887	0.950183280311882	0.322386536898464
CDC42BPA	-0.0177635484744175	0.950183280311882	0.746355113286156
ZNF678	-0.0135651115851476	0.961366769865109	0.804913322705643
SNAP47	0.0380083999730419	0.950183280311882	0.488764710610505
JMJD4	0.193951224266519	0.0545301923558437	0.000363562798868327
ARF1	-0.085425653085704	0.950183280311882	0.119184092371935
C1orf35	-0.0208068847540108	0.950183280311882	0.704780592308467
MRPL55	-0.00772046764105244	0.978403887717818	0.888209790305232
GUK1	-0.0198353372481262	0.950183280311882	0.717964492016781
IBA57	-0.0103961203382118	0.971524510391442	0.84986642808931
TRIM11	0.0589894931032671	0.950183280311882	0.282389503447581
HIST3H2A	0.0325898293043639	0.950183280311882	0.552829419866857
RNF187	0.124965040806179	0.556766101280453	0.0223586976093708
RHOU	-0.0298157624672921	0.950183280311882	0.587142987602464
RAB4A	-0.0601605544600252	0.950183280311882	0.272927540880978
CCSAP	0.0380553212871458	0.950183280311882	0.48822789070437
NUP133	0.0187483471878189	0.950183280311882	0.732814508615114
ABCB10	0.0444135847074255	0.950183280311882	0.418489732674717
TAF5L	-0.0742863812616669	0.950183280311882	0.175603860992065
URB2	-0.0354278973432992	0.950183280311882	0.518769272556448
GALNT2	0.0244902746823601	0.950183280311882	0.655622494281029
COG2	0.0424024479903022	0.950183280311882	0.439892206119862
C1orf198	-0.0251558356792351	0.950183280311882	0.646888772837717
TTC13	-0.00854747750793176	0.975272607057285	0.876326202682329
ARV1	0.0691973611709565	0.950183280311882	0.207165007551765
FAM89A	-0.0154382693450514	0.958639942529532	0.778630887431029
C1orf131	0.110561923418071	0.751208525033469	0.043465178475798
GNPAT	0.0306973519978015	0.950183280311882	0.57613229381191
EXOC8	0.0390067580139705	0.950183280311882	0.477411238138624
SPRTN	0.0363892724948123	0.950183280311882	0.507481358928073
EGLN1	0.021235237136855	0.950183280311882	0.698995497635978
AL445524.1	0.0844270530833917	0.950183280311882	0.123578218809276
TSNAX	-0.0127339949898447	0.963146627642736	0.816647388675758
DISC1	-0.0230971229759317	0.950183280311882	0.674055270675831
AL136171.2	-0.0370420975220311	0.950183280311882	0.499890104843224
SIPA1L2	-0.0184613747897348	0.950183280311882	0.736751944605043
MAP10	0.0619681136738353	0.950183280311882	0.258750835901595
NTPCR	0.0230619496384744	0.950183280311882	0.674523237920421
COA6-AS1	-0.0118514812896902	0.965233097681291	0.829151990324333
COA6	0.0901235567141681	0.950183280311882	0.100126472355029
TARBP1	-0.0493919536505408	0.950183280311882	0.368207464110929
IRF2BP2	0.00123463443637795	0.996826067502119	0.982065715622679
AL391832.2	0.17186135988813	0.136144719057569	0.00161826398594991
AL391832.3	-0.024114679962998	0.950183280311882	0.660572048221977
TOMM20	0.0100029669657181	0.972460134807467	0.855480631042599
RBM34	0.0975898997044788	0.901910390582115	0.0748981242287741
ARID4B	0.0444730641947627	0.950183280311882	0.417866186504439
GGPS1	-0.00278594332476579	0.993707348526874	0.959545299430394
TBCE	0.00530981848049085	0.988267050235441	0.922982625435273
TBCE.1	0.104948013468096	0.827863719252074	0.0553525194867242
B3GALNT2	-0.0262357412741669	0.950183280311882	0.632820767977671
LYST	-0.0395307573279557	0.950183280311882	0.471510224463145
NID1	0.0487640068338855	0.950183280311882	0.374335141848269
GPR137B	-0.00102356005635119	0.997817808816238	0.985131389663911
ERO1B	0.00486205275459673	0.988547390153389	0.929459688671383
LGALS8	-0.0578332747350401	0.950183280311882	0.29194632937655
AL359921.2	-0.0350046200086141	0.950183280311882	0.523779776424406
HEATR1	-0.0233147882713133	0.950183280311882	0.671162118256178
MTR	-0.0319984455345619	0.950183280311882	0.560061738483938
FH	-0.0185011056470346	0.950183280311882	0.73620639985159
KMO	0.0462357072218068	0.950183280311882	0.399636238384991
OPN3	0.0481600478231674	0.950183280311882	0.380287595593719
CHML	-0.000571827442135881	0.998894988984237	0.991693094730765
EXO1	-0.0177635484744175	0.950183280311882	0.746355113286156
CEP170	0.000542961220687958	0.999026911121571	0.992112418755318
SDCCAG8	-0.0573592807827258	0.950183280311882	0.295925976446768
AKT3	0.0689964051376563	0.950183280311882	0.20849038218076
AKT3-IT1	-0.0343744237442544	0.950183280311882	0.531285166137811
ZBTB18	0.0234906299581163	0.950183280311882	0.668828410067839
ADSS	-0.00678402467664356	0.98193131692502	0.901695980229232
CATSPERE	-0.0249314823943354	0.950183280311882	0.649827484569073
DESI2	-0.0154820758742872	0.958608132578234	0.778019113106561
COX20	0.102322856245745	0.850465528133154	0.0617741606274159
HNRNPU	0.0412165941511183	0.950183280311882	0.45279959073767
AL356512.1	-0.0247169990238364	0.950183280311882	0.652641994403005
EFCAB2	0.0112969708506534	0.967971887252899	0.837031330011186
SMYD3	0.0293125559294467	0.950183280311882	0.593471001797512
TFB2M	0.079721622103484	0.950183280311882	0.145996631968155
CNST	0.0136953553331026	0.961327916573509	0.803078370903085
AL591623.1	-0.0177635484744175	0.950183280311882	0.746355113286156
SCCPDH	-0.0349620816080595	0.950183280311882	0.524284683246628
AHCTF1	0.00371318636439674	0.992465602521421	0.946098657346613
ZNF670	-0.0249963326810202	0.950183280311882	0.648977477301052
ZNF669	-0.0583948056766422	0.950183280311882	0.287278252280478
ZNF124	-0.00500796160191636	0.988377666491809	0.927348542230008
AL390728.6	-0.0267167260172281	0.950183280311882	0.626596867002593
AL390728.5	-0.035633675630551	0.950183280311882	0.516342327836395
ZNF496	-0.0332107727551006	0.950183280311882	0.545285010652727
NLRP3	0.0157477193031093	0.957899019008934	0.774312250610173
TRIM58	0.0117700669511466	0.96557341419099	0.83030779984545
SH3BP5L	0.02410645490363	0.950183280311882	0.660680603881596
ZNF672	0.0544488228181296	0.950183280311882	0.321151617644547
ZNF692	0.00499098399717272	0.988377666491809	0.927594164297308
PGBD2	-0.0132350627939345	0.961832722303024	0.809568018144347
SH3YL1	-0.0495447629486705	0.950183280311882	0.366725765547061
ACP1	-0.0775521572512605	0.950183280311882	0.157322430448889
TMEM18	0.0691736557883403	0.950183280311882	0.207321035363718
EIPR1	-0.0176113210072573	0.950731453284483	0.748455278246275
TRAPPC12	0.0776238176303845	0.950183280311882	0.156938033167493
ADI1	-0.032098756065018	0.950183280311882	0.558831783314514
AC108488.1	-0.0177635484744175	0.950183280311882	0.746355113286156
RNASEH1	-0.0227655393700074	0.950183280311882	0.678471822101176
RNASEH1-AS1	-0.0177635484744175	0.950183280311882	0.746355113286156
AC108488.3	-0.0307256651590022	0.950183280311882	0.575780287550048
RPS7	-0.0174273905991819	0.951871345193658	0.750995303510426
NRIR	0.000906826473675811	0.997866608915424	0.986826941420615
CMPK2	0.150297769756716	0.289281757898674	0.00592064377744397
RSAD2	0.0228807095521682	0.950183280311882	0.676936548663184
LINC01871
LINC00299	-0.038309211291273	0.950183280311882	0.485328670288743
LINC01814	-0.0219157170340943	0.950183280311882	0.689841093012769
ID2	-0.0831736050487495	0.950183280311882	0.129270725189402
KIDINS220	0.0639470417909554	0.950183280311882	0.243822038366259
MBOAT2	-0.0439369841633625	0.950183280311882	0.423505771993639
ASAP2	-0.0455474356359395	0.950183280311882	0.406697239988688
ITGB1BP1	-0.0969070385711866	0.901910390582115	0.0769663659430417
CPSF3	0.0353536397454591	0.950183280311882	0.519646503307963
IAH1	-0.00889423744061088	0.974666637922882	0.871351579364335
ADAM17	-0.0195852419434002	0.950183280311882	0.721372046727307
AC073195.1
YWHAQ	0.10601532425311	0.814345948906801	0.0529050240471277
TAF1B	-0.00456027223772327	0.989564316258178	0.933827684844739
AC010969.2	-0.0352403949064334	0.950183280311882	0.520985769249272
GRHL1	-0.0301605634473591	0.950183280311882	0.582825021533632
AC104794.3	0.00735526258620307	0.978998967417494	0.893465681411366
KLF11	-0.00505040686309097	0.988377666491809	0.926734499190591
RRM2
HPCAL1	-0.0176781029228808	0.950462032890624	0.747533709874826
ODC1	-0.043440924907278	0.950183280311882	0.428763617970855
NOL10	0.0401841774826875	0.950183280311882	0.464208175220461
RN7SL832P	-0.0177635484744175	0.950183280311882	0.746355113286156
PDIA6	0.0589523952611715	0.950183280311882	0.282692821663174
SLC66A3	-0.00352463456782006	0.992465602521421	0.948831873976839
ROCK2	0.0150868644201122	0.960023712979413	0.783543298654085
E2F6	0.0183398739282807	0.950183280311882	0.738421092683091
LPIN1	0.0203066841599934	0.950183280311882	0.71155758479837
TRIB2	0.0101703984289363	0.971982206684487	0.853088813834202
NBAS	-0.031469246229614	0.950183280311882	0.566572038616494
DDX1	0.0883117972798535	0.950183280311882	0.107167645755296
FAM49A	0.0297170409142101	0.950183280311882	0.588381994106977
SMC6	0.0680429601455242	0.950183280311882	0.214862080118221
GEN1	0.253527595739586	0.00175552026510771	2.69346105305488e-06
RDH14	0.000472655450357383	0.999026911121571	0.993133721591353
LINC00954	-0.0394166920668671	0.950183280311882	0.472791350142673
TTC32	0.00441016171107995	0.989969037791049	0.936001144120419
WDR35
LAPTM4A	-0.0197559745841678	0.950183280311882	0.719045209228807
PUM2	0.011638736076495	0.966244448043937	0.832173025647126
RHOB	0.0838812679030391	0.950183280311882	0.126032476278171
HS1BP3	-0.0285080157395636	0.950183280311882	0.603652446046741
LDAH	-0.0513770226271484	0.950183280311882	0.349248690904063
KLHL29
AC009242.1	-0.0277873125162818	0.950183280311882	0.612838717705703
ATAD2B	0.0393333578846083	0.950183280311882	0.473728523802158
UBXN2A	0.0346930277221768	0.950183280311882	0.527483942437595
WDCP	-0.0339151138944162	0.950183280311882	0.536789364266179
FKBP1B	-0.00556904658561084	0.987615211470651	0.919235109069284
SF3B6	0.0288552464004311	0.950183280311882	0.599248657850382
FAM228B	0.0609883768792695	0.950183280311882	0.266370587089552
TP53I3	0.0323954694047915	0.950183280311882	0.555201304037423
ITSN2	-0.0393064230611268	0.950183280311882	0.474031649281189
AC009228.1	-0.0244441123069288	0.950183280311882	0.656230012651601
NCOA1	0.0462215808465942	0.950183280311882	0.399780419461193
PTRHD1	-0.0417420583694229	0.950183280311882	0.447054098480258
CENPO	-0.0251384873874724	0.950183280311882	0.647115816308344
ADCY3	-0.0593357045917967	0.950183280311882	0.279569411061024
DNAJC27	-0.0425197002196647	0.950183280311882	0.438627498299066
DNAJC27-AS1	-0.0334732292618206	0.950183280311882	0.542111552491584
POMC	-0.0620056041359115	0.950183280311882	0.25846227753479
DNMT3A	-0.0559512358438782	0.950183280311882	0.307960205347944
DTNB	-0.0266022715732467	0.950183280311882	0.628075521602777
ASXL2	0.0866178873759458	0.950183280311882	0.114098645212563
RAB10	-0.0828845166639457	0.950183280311882	0.130611948027053
HADHA	0.0573804366797148	0.950183280311882	0.295747584775875
HADHB	0.0464882877949874	0.950183280311882	0.397063529366661
SELENOI	0.0621597474827605	0.950183280311882	0.25727819347879
OTOF	-0.00468655377218689	0.988751858111311	0.931999626536167
SLC35F6	0.0163611748584646	0.955369157941237	0.765771597602045
CENPA
MAPRE3	-0.0375186725058865	0.950183280311882	0.494386461837084
TMEM214	-0.030400543069073	0.950183280311882	0.579828472119907
OST4	0.0246269653540969	0.950183280311882	0.653824912411277
EMILIN1	-0.0251532537189708	0.950183280311882	0.64692256182888
KHK	-0.0304008665474179	0.950183280311882	0.579824437806887
ABHD1	-0.0249965457027724	0.950183280311882	0.648974685926129
PREB	0.0396439617743915	0.950183280311882	0.470240653360626
SLC5A6	-0.031418898898893	0.950183280311882	0.567193297325688
ATRAID	0.055486062620587	0.950183280311882	0.31200579476031
CAD	0.0388883115634057	0.950183280311882	0.478750673906356
MPV17	0.0215723342056672	0.950183280311882	0.694455030120138
GTF3C2	0.0956081231969174	0.913622602261824	0.0810283166902494
AC074117.1	-0.0370661211589225	0.950183280311882	0.499611899493991
EIF2B4	0.0236326529892794	0.950183280311882	0.666945852032948
SNX17	-0.0179555683029607	0.950183280311882	0.74370863819102
ZNF513	-0.0299192235826585	0.950183280311882	0.585845789265209
PPM1G	0.0286200149717673	0.950183280311882	0.60223042264104
NRBP1	0.08797651105486	0.950183280311882	0.108512518317221
KRTCAP3	-0.0288050780542545	0.950183280311882	0.599884026848828
IFT172	-0.0177635484744175	0.950183280311882	0.746355113286156
ZNF512	-0.0573387932478293	0.950183280311882	0.29609880065177
GPN1	-0.0102100015890862	0.971814810543083	0.852523264518961
SUPT7L	-0.0132151386398271	0.961961910003776	0.809849226062775
SLC4A1AP	0.0120727126767824	0.964841363016028	0.826013115108613
MRPL33	-0.0427972404864794	0.950183280311882	0.435642193132525
RBKS	-0.0177635484744175	0.950183280311882	0.746355113286156
BABAM2	0.00595917998866744	0.985811011892326	0.913598558398575
AC093690.1	-0.0251161181894968	0.950183280311882	0.647408618484353
FOSL2	-0.0075744751424745	0.978488386803345	0.890310284573702
AC104695.4	-0.0309634325517957	0.950183280311882	0.572828217257413
AC104695.3	0.0240870320795645	0.950183280311882	0.660936977649467
PLB1	-0.0471013292353102	0.950183280311882	0.390860775707581
AC092164.1	-0.0305750654603744	0.950183280311882	0.577653793801946
PPP1CB	0.00665699935059492	0.982201997910739	0.903527601780033
SPDYA	0.0671896734856558	0.950183280311882	0.220681870746683
TRMT61B	0.0123612490435599	0.964339083029746	0.821923466566996
WDR43	0.0180637280680087	0.950183280311882	0.742219271289125
TOGARAM2	-0.0177635484744175	0.950183280311882	0.746355113286156
CLIP4	-0.0237033697554619	0.950183280311882	0.666009256973854
YPEL5	0.0123394419192843	0.964339083029746	0.822232389022575
LBH	0.0315696582602389	0.950183280311882	0.565333979684247
LCLAT1	0.0318249769732375	0.950183280311882	0.562191796835758
EHD3	0.0539177235695865	0.950183280311882	0.325901370954168
MEMO1	0.0562470481857777	0.950183280311882	0.305405592802502
DPY30	-0.0624670567481285	0.950183280311882	0.254928729289102
SPAST	0.0192955178222672	0.950183280311882	0.725326435432618
AL121658.1	-0.0177635484744175	0.950183280311882	0.746355113286156
SLC30A6	0.0240263919508307	0.950183280311882	0.661737658647026
NLRC4	0.110809799292873	0.746594871981297	0.0429941142264512
YIPF4	-0.0285185542336495	0.950183280311882	0.603518577678358
BIRC6	0.0715952150413648	0.950183280311882	0.191817783477375
AL133243.2	0.0270419970384001	0.950183280311882	0.622402804317981
AL133243.3	-0.00969068503349039	0.97290180946006	0.859945204946584
TTC27	0.027220998231252	0.950183280311882	0.620099935278385
RASGRP3	0.0241535825458572	0.950183280311882	0.660058702026591
FAM98A	0.0566144105736979	0.950183280311882	0.302252613374594
CRIM1-DT
CRIM1	0.0368760292194893	0.950183280311882	0.501815492411521
FEZ2	0.0140978429394989	0.960068866923686	0.797414752789049
VIT
STRN	-0.0917159131079867	0.950084799975762	0.0942457797895924
HEATR5B	0.0617455155085621	0.950183280311882	0.260468716793361
GPATCH11	0.0507557485719065	0.950183280311882	0.35511481641467
EIF2AK2	0.103615185826752	0.838984002162994	0.0585400453325679
CEBPZOS	0.1209779635586	0.600555602888414	0.0270503764073314
CEBPZ	0.0328479969638477	0.950183280311882	0.549686523299894
NDUFAF7	-0.00972296351634199	0.9727516346612	0.859483522866889
PRKD3	0.0433682282396801	0.950183280311882	0.429537308921034
QPCT	-0.0306281218112928	0.950183280311882	0.576993430737826
AC006369.1
CDC42EP3	-0.0844232235965388	0.950183280311882	0.123595308715818
LINC00211
RMDN2	-0.0191027927853076	0.950183280311882	0.72796095391629
CYP1B1	-0.0135978059060458	0.961333532174484	0.804452604565577
CYP1B1-AS1	-0.0177635484744175	0.950183280311882	0.746355113286156
ATL2	-0.0173761802636403	0.952009501943687	0.751702982967397
HNRNPLL	-0.0195128038453603	0.950183280311882	0.72236005026042
GALM	0.0191502491621466	0.950183280311882	0.727311934892202
SRSF7	-0.0182354822430841	0.950183280311882	0.739856180500853
GEMIN6	-0.0465911393964878	0.950183280311882	0.396018770114348
DHX57	0.0748477410765988	0.950183280311882	0.172353933215486
MORN2	0.109301866174964	0.770374209711996	0.0459274181927688
AC019171.1	-0.0305919914055815	0.950183280311882	0.577443087454815
SOS1	-0.0261217898921183	0.950183280311882	0.63429911079168
SOS1-IT1	0.0158413419817511	0.95718706554664	0.773007028591313
MAP4K3	0.0535507358202596	0.950183280311882	0.329209859550059
MAP4K3-DT	0.0459585656931954	0.950183280311882	0.402470571552248
THUMPD2	0.0348932429110541	0.950183280311882	0.525102285423044
SLC8A1-AS1	-0.0177635484744175	0.950183280311882	0.746355113286156
SLC8A1	-0.0213931196085366	0.950183280311882	0.69686758209451
AC007877.1	-0.0528562894364839	0.950183280311882	0.335529540984426
LINC01914	-0.0177635484744175	0.950183280311882	0.746355113286156
EML4	-0.0704113926210628	0.950183280311882	0.199287358787577
COX7A2L	-0.0142644246721488	0.960023712979413	0.795073776704632
MTA3	0.0581016719704386	0.950183280311882	0.289708816721727
HAAO	-0.00022689542364969	0.999172481225597	0.996703852926044
ZFP36L2	0.155699008515427	0.239641560012254	0.00434109601996653
AC010883.1	-0.030246453204865	0.950183280311882	0.581751717158665
THADA	-0.0950945265855977	0.919626499217247	0.0826814834553306
DYNC2LI1	0.0155143041248581	0.958328310085726	0.777569121122351
LRPPRC	0.0590619080810004	0.950183280311882	0.281798059433967
AC019129.2	-0.0238313922679239	0.950183280311882	0.664315005790141
PPM1B	0.207842763913488	0.0290615648964101	0.000130195387796448
PREPL	-0.0483628013499685	0.950183280311882	0.378282887832074
CAMKMT	0.0811778054043673	0.950183280311882	0.13875027620933
SRBD1	-0.0177473980918799	0.950183280311882	0.746577839054262
PRKCE	0.0232418034551093	0.950183280311882	0.672131676166327
EPAS1	0.0565334719079939	0.950183280311882	0.302945431183988
ATP6V1E2	-0.0121972981554972	0.964563836587177	0.824246685609456
RHOQ	0.0203042611482782	0.950183280311882	0.711590468885025
PIGF	0.189251031315896	0.0666912786031618	0.000506686200721751
CRIPT	-0.00828492923124571	0.975875350970557	0.880095973163849
SOCS5	0.0267280071935477	0.950183280311882	0.626451204466318
MCFD2	-0.070779158124061	0.950183280311882	0.196944552856284
TTC7A	0.203528095660793	0.0368862820694085	0.000180438093922178
CALM2	-0.0867276753518533	0.950183280311882	0.11363903120861
MSH2	-0.0463694013102659	0.950183280311882	0.398273229853479
MSH6	0.0751174638942753	0.950183280311882	0.170808427279082
FBXO11	0.0258485764430786	0.950183280311882	0.637849544819532
AC092650.1	-0.0370584598947042	0.950183280311882	0.499700611755879
FOXN2	-0.0257428722725063	0.950183280311882	0.639225408031338
PPP1R21	0.0945549242075538	0.92565462688791	0.0844475639254122
STON1	-0.0240410469335743	0.950183280311882	0.661544121642257
ASB3	0.0362926228074106	0.950183280311882	0.508610330474358
CHAC2	-0.0108261753416268	0.97057443840499	0.843733949251507
ERLEC1	-0.0309342687861095	0.950183280311882	0.573189923442613
PSME4	-0.0660616106005114	0.950183280311882	0.228547256886528
ACYP2	0.071323020572779	0.950183280311882	0.193516834426778
SPTBN1	-0.0174908313008569	0.951685226909387	0.750118900844076
RTN4	0.0521381591185207	0.950183280311882	0.342145979934185
RPS27A	-0.025168400028527	0.950183280311882	0.646724359006921
MTIF2	0.0404257866852577	0.950183280311882	0.46152411686644
CCDC88A	0.0470152595545585	0.950183280311882	0.391728076128409
CFAP36	0.0332753971112872	0.950183280311882	0.544502762764944
PPP4R3B	0.0363723436763956	0.950183280311882	0.50767901093425
AC015982.2	-0.0345824424735121	0.950183280311882	0.528801754852232
PNPT1	0.0378156631751601	0.950183280311882	0.490973101919342
AC132153.1	0.116284354955058	0.657537510431211	0.0336351333599031
VRK2	0.012660506706467	0.963245542271372	0.817686941122798
AC068193.1	0.0944409432089111	0.92565462688791	0.0848244753604938
FANCL	0.0238153802927709	0.950183280311882	0.664526815241589
AC007381.1	0.10173968195909	0.855676301430899	0.0632810526548521
BCL11A	0.0692506753260159	0.950183280311882	0.206814406026915
PAPOLG	0.0291206192736324	0.950183280311882	0.59589284098349
REL	-0.0330544932181291	0.950183280311882	0.547178993928713
PUS10	-0.0568892502682806	0.950183280311882	0.299907881241053
PEX13	0.0409060345127869	0.950183280311882	0.456214712727469
KIAA1841	0.059634188005864	0.950183280311882	0.277153439996749
AC016747.1	-0.0476327130746952	0.950183280311882	0.38553192387409
C2orf74	0.00719225550291533	0.979957670442243	0.895813134993076
USP34	0.10463252234495	0.827863719252074	0.0560937197167465
AC016727.1	-0.0334785844334778	0.950183280311882	0.54204689673132
XPO1	0.00713747640238068	0.979995018145869	0.896602209920859
FAM161A	-0.0177635484744175	0.950183280311882	0.746355113286156
CCT4	-0.0197632950655649	0.950183280311882	0.71894549947459
COMMD1	-0.0102313011823179	0.971608144117282	0.852219128811763
B3GNT2	-0.0416776211425086	0.950183280311882	0.447756434791668
EHBP1	0.113171570132189	0.706026808081123	0.0387174290970251
WDPCP	-0.0530693534696857	0.950183280311882	0.33358237454542
MDH1	0.0307628325508778	0.950183280311882	0.575318353694806
UGP2	-0.00653040067296311	0.983036947008283	0.905353579988302
VPS54	0.0945336775717137	0.92565462688791	0.0845177196488201
PELI1	0.0258851767540299	0.950183280311882	0.637373438034811
AC012368.1	-0.0744179499720314	0.950183280311882	0.174838106552107
LINC00309	-0.0177635484744175	0.950183280311882	0.746355113286156
LGALSL	-0.0177635484744175	0.950183280311882	0.746355113286156
AC008074.2	-0.0539977588491924	0.950183280311882	0.325182700626431
AFTPH	-0.00737206930178	0.978998967417494	0.893223701544553
SERTAD2	0.028591021060924	0.950183280311882	0.602598406176034
LINC02245	0.0110508865628128	0.969974223432858	0.840533345004244
SLC1A4	-0.0359089674950618	0.950183280311882	0.513104728943944
CEP68	-0.0269157910047894	0.950183280311882	0.624028673715523
RAB1A	0.117514194766185	0.645830907773551	0.0317898443917018
ACTR2	0.136016321911346	0.431472327771874	0.0128448231540739
SPRED2	0.00196918826530485	0.995793478850211	0.971399297656703
ETAA1	-0.0150924383643199	0.960023712979413	0.783465310911998
C1D	-0.0117524664007301	0.965689921202423	0.830557716553197
WDR92	0.0041338449225255	0.990612829640063	0.94000318123842
PNO1	-0.0456432311804474	0.950183280311882	0.405710054435983
PPP3R1	0.00665079414766181	0.982201997910739	0.903617089894314
AC017083.1	-0.0375339698882337	0.950183280311882	0.494210338593763
CNRIP1
PLEK	-0.0572422565007984	0.950183280311882	0.296914048727873
FBXO48	-0.058692974873992	0.950183280311882	0.284820028902446
APLF	0.0276021022612941	0.950183280311882	0.615209348668604
ARHGAP25	0.0164607746398243	0.955024467089301	0.764387589257248
LINC01888
GFPT1	-0.03320430314089	0.950183280311882	0.545363352899521
NFU1	0.0273206250324556	0.950183280311882	0.618819828787192
AAK1	-0.0546650376818349	0.950183280311882	0.319230912349964
ANXA4	0.00307662933285244	0.993278164727609	0.955328431738531
GMCL1	0.11614623056815	0.657537510431211	0.0338479654954899
SNRNP27	-0.0464317285567564	0.950183280311882	0.397638758744229
MXD1	0.015521417290187	0.958328310085726	0.777469812438873
PCBP1-AS1	-0.0306544156748252	0.950183280311882	0.576666296854036
PCBP1	-0.0327064291374336	0.950183280311882	0.5514088640609
LINC01816	-0.0288215716686223	0.950183280311882	0.599675106044562
C2orf42	-0.0311871756288369	0.950183280311882	0.570056817534039
TIA1	0.0420731802254938	0.950183280311882	0.443454875863425
PCYOX1	0.053962099561151	0.950183280311882	0.325502773448509
SNRPG	0.138416196247378	0.414949611555481	0.0113295770140666
FAM136A	0.0574282612798755	0.950183280311882	0.295344580295896
CLEC4F	0.0540720886660292	0.950183280311882	0.324516182017784
TEX261	-0.0155661728259089	0.958328310085726	0.776845052273323
NAGK	0.0145993073392874	0.960023712979413	0.790373238311222
MCEE	0.00127017845647453	0.996772706876762	0.981549493972295
MPHOSPH10	-0.000709880805179084	0.997988584601561	0.989687701604467
ZNF638	0.00644944791476882	0.983946500795506	0.906521452473354
AC007878.1	-0.0246085079822527	0.950183280311882	0.654067523866775
DYSF	0.00525357134750048	0.988314384991925	0.923795986556623
EXOC6B	-0.0370522598175053	0.950183280311882	0.499772410553253
SPR	-0.0177635484744175	0.950183280311882	0.746355113286156
SFXN5	-0.035710830711116	0.950183280311882	0.515433875241288
SMYD5	0.0553369174164587	0.950183280311882	0.313310252395341
PRADC1	-0.0797060455819115	0.950183280311882	0.146075674324517
CCT7	0.0414037909516037	0.950183280311882	0.450748011643439
FBXO41	0.015791125284327	0.95759422866425	0.77370703551739
ALMS1	0.0342215184789473	0.950183280311882	0.533114357616161
TPRKB	-0.00915203486475897	0.973632098388874	0.867656482749059
DUSP11	0.00377658856018554	0.992465602521421	0.945179729547776
STAMBP	0.00575583048067211	0.986679820214843	0.916535979984049
DGUOK	0.00761974514782212	0.978488386803345	0.889658871251434
TET3	-0.00328167330517742	0.992465602521421	0.95235468092239
BOLA3	-0.0442711262272812	0.950183280311882	0.419985394227015
MOB1A	0.0413214650215683	0.950183280311882	0.451649614735842
MTHFD2	0.0390947760597159	0.950183280311882	0.47641722136686
DCTN1	0.0928606198837246	0.941265178413063	0.0901911462330956
C2orf81
WDR54	0.0732393757326571	0.950183280311882	0.18178658758984
RTKN
INO80B	0.024508878401369	0.950183280311882	0.655377724753569
WBP1	-0.0411596720313391	0.950183280311882	0.453424466676229
MOGS	-0.032898109989222	0.950183280311882	0.549077472038101
AC005041.5	-0.0241294497990915	0.950183280311882	0.660377131390586
MRPL53	0.00512368712443161	0.988364687473023	0.925674477763268
CCDC142	-0.0329254436594019	0.950183280311882	0.548745410603354
TTC31	-0.0423680969711541	0.950183280311882	0.44026311775331
LBX2	-0.0305541069843677	0.950183280311882	0.577914749909055
LBX2-AS1	0.155573812215113	0.239641560012254	0.00437291176430803
PCGF1	-0.0334691914615775	0.950183280311882	0.542160305476663
AUP1	-0.0266298284355046	0.950183280311882	0.627719374110372
HTRA2	0.0772071147020271	0.950183280311882	0.159183241151514
LOXL3	0.0382345149396605	0.950183280311882	0.486180678189734
DOK1	0.0693831327251392	0.950183280311882	0.205945203537933
M1AP	-0.0177635484744175	0.950183280311882	0.746355113286156
AC019069.1	-0.0177635484744175	0.950183280311882	0.746355113286156
HK2	0.0602959089622146	0.950183280311882	0.271847985369087
POLE4	0.0631937996152277	0.950183280311882	0.249431801622792
MRPL19	-0.00274721241474103	0.993774940128911	0.960107241172687
GCFC2	-0.0329179861714545	0.950183280311882	0.548835997653778
SUCLG1	-0.0401543616299246	0.950183280311882	0.464540000719125
TRABD2A	0.157307048840065	0.227295776826861	0.00395062090934266
TMSB10	0.039207653859458	0.950183280311882	0.475144108947537
KCMF1	0.000683658265960472	0.997988584601561	0.990068611298085
TGOLN2	-0.0161376615670151	0.956530606673074	0.768880174867621
RETSAT	0.03693902003205	0.950183280311882	0.501084720440498
ELMOD3	0.0995363797644764	0.88634801013822	0.0692495599699725
CAPG	-0.0829983329682566	0.950183280311882	0.130082621406749
PARTICL	-0.0241940079864663	0.950183280311882	0.659525429403561
MAT2A	0.00475888486931558	0.988751858111311	0.930952717857944
GGCX	-0.0116617789028646	0.96622940812694	0.831845691700881
VAMP8	0.102166786741541	0.850465528133154	0.0621745091115253
VAMP5	-0.0156505561151045	0.958273645306961	0.775667503732846
RNF181	-0.0691193307551187	0.950183280311882	0.207678920500161
TMEM150A	-0.0547100725282	0.950183280311882	0.31883179716909
USP39	-0.0449797300605875	0.950183280311882	0.412576740917988
C2orf68	0.00570140088632468	0.986867547374529	0.917322419801582
GNLY	-0.029960972384148	0.950183280311882	0.585322716830265
ST3GAL5	0.0325475742658775	0.950183280311882	0.553344660974631
AC012511.1	-0.0177635484744175	0.950183280311882	0.746355113286156
POLR1A	-0.0505622567595796	0.950183280311882	0.356954352617239
PTCD3	0.0136141993015441	0.961327916573509	0.804221619401352
IMMT	-0.0598133724314807	0.950183280311882	0.275709915170651
MRPL35	0.0173776507196095	0.952009501943687	0.751682659724602
KDM3A	0.11840915512672	0.632443505359886	0.0305019662256357
CHMP3	0.0195588227880874	0.950183280311882	0.721732331479165
RNF103	0.0292822716491053	0.950183280311882	0.593852827881656
RMND5A	-0.0296895984023274	0.950183280311882	0.588726625288799
CD8A	0.0641937220120351	0.950183280311882	0.24200421530383
LINC01943	-0.0248204074470543	0.950183280311882	0.651284422886907
CYTOR	0.013659865593099	0.961327916573509	0.80357826493914
KRCC1	-0.00384720569002766	0.991955045105236	0.944156316710253
EIF2AK3	-0.044766178440089	0.950183280311882	0.414801325590693
RPIA	-0.045072348887768	0.950183280311882	0.411614115677782
IGKC	0.0673175023346404	0.950183280311882	0.219802927651262
MRPS5	0.0985949698518149	0.895857084174407	0.071936396667944
ZNF514	0.0443701898641862	0.950183280311882	0.41894500118589
ZNF2	0.0357167156881847	0.950183280311882	0.515364617252951
FAHD2A	0.154059109980393	0.251939718713444	0.00477485772254163
LINC00342	-0.0334266552261312	0.950183280311882	0.542674026360189
ANKRD36C	0.00350000370748336	0.992465602521421	0.949188963936669
GPAT2	-0.0177635484744175	0.950183280311882	0.746355113286156
ADRA2B	0.0471180152176355	0.950183280311882	0.390692770133547
DUSP2	0.0807217174887005	0.950183280311882	0.140989604914758
STARD7	0.141783894518195	0.379361844981878	0.00947007629150823
STARD7-AS1	-0.0460940923929566	0.950183280311882	0.401083040588429
TMEM127	0.0846947751648247	0.950183280311882	0.122387996975831
CIAO1	0.0586451060124333	0.950183280311882	0.285213721095261
SNRNP200	0.01424220778331	0.960023712979413	0.795385885415185
ITPRIPL1	-0.0251539147594617	0.950183280311882	0.646913911010428
NCAPH	-0.0177635484744175	0.950183280311882	0.746355113286156
NEURL3	-0.0177635484744175	0.950183280311882	0.746355113286156
ARID5A	-0.0325808008038784	0.950183280311882	0.552939490125983
KANSL3	0.0234703702768372	0.950183280311882	0.669097127584963
LMAN2L	0.0865639195028163	0.950183280311882	0.114325108582349
CNNM4	0.165885275872767	0.172584820325927	0.00235482815546656
CNNM3	0.0158963780960155	0.957156185586182	0.772240051429987
ANKRD39	0.0110103415748479	0.970003234502953	0.84111064252388
SEMA4C	-0.0243370717438844	0.950183280311882	0.657639586891171
FAHD2B	-0.0209270720653263	0.950183280311882	0.703155674234506
ANKRD36	0.0456593469849336	0.950183280311882	0.405544119110209
AC092683.1	0.103289931479839	0.838984002162994	0.0593405284159911
ANKRD36B	-0.027317200998651	0.950183280311882	0.618863805189561
COX5B	-0.0101936966894339	0.971814810543083	0.852756096027741
ACTR1B	0.0567000967110719	0.950183280311882	0.301520302642187
ZAP70
TMEM131	0.0493663680353279	0.950183280311882	0.368455914297257
INPP4A	0.036862023798199	0.950183280311882	0.50197804903384
COA5	0.0867055318399261	0.950183280311882	0.113731615277697
UNC50	-0.0934439382547346	0.935009093362334	0.0881794074590977
MGAT4A	0.121958767711293	0.599890929689319	0.0258240151364404
LIPT1	0.0109589175242402	0.970351640695156	0.84184296328349
MITD1	0.0192211308595587	0.950183280311882	0.72634291109761
MRPL30	-0.00254959725864113	0.994245060671145	0.96297471507123
TXNDC9	0.0282944690455954	0.950183280311882	0.606367943456753
EIF5B	-0.0110490773897752	0.969974223432858	0.840559102994998
REV1	0.0208909424423339	0.950183280311882	0.703644000938114
AFF3	0.104196857532929	0.832867290549833	0.057130758495779
PDCL3	0.0293037535548353	0.950183280311882	0.593581971147031
RPL31	0.0392805898441057	0.950183280311882	0.474322476908978
TBC1D8	-0.0151775852499343	0.959967834062073	0.782274249401508
CNOT11	-0.0667304482830263	0.950183280311882	0.223860163774016
RNF149	0.0172284705632561	0.952341355644264	0.75374535708215
MAP4K4	0.0569031765914954	0.950183280311882	0.299789394275416
IL1R2	0.121570027341058	0.600527993644695	0.026304234158404
IL1R1	0.0773565078291581	0.950183280311882	0.158375540769942
IL1RL2	-0.0343038944858483	0.950183280311882	0.532128507292409
IL18R1	0.040921567510007	0.950183280311882	0.456043559649217
IL18RAP	-0.0127585670730471	0.962993841715881	0.816299867800009
AC007278.2
AC007278.1	-0.0177635484744175	0.950183280311882	0.746355113286156
MFSD9	0.0935452956666779	0.932701887409044	0.0878335486990064
TMEM182	-0.0177635484744175	0.950183280311882	0.746355113286156
MRPS9	-0.0502765046778443	0.950183280311882	0.359681917957074
TGFBRAP1	-0.0137666944239411	0.961327916573509	0.802073760300117
AC012360.3	0.0974821339780474	0.901910390582115	0.0752214882506954
C2orf49	0.143553840040589	0.355106688631376	0.00860583242992157
NCK2	0.0157328920127172	0.957899019008934	0.774519020708444
UXS1	0.0273859165770502	0.950183280311882	0.617981520282207
GCC2	0.0675776266803195	0.950183280311882	0.218022057947453
LIMS1	-0.0283434013119793	0.950183280311882	0.605745231983157
RANBP2	-0.0296787014150423	0.950183280311882	0.588863498610321
CCDC138	0.0118752200376297	0.965233097681291	0.828815049211132
SEPTIN10	-0.0045694225944009	0.989543549383773	0.933695211997046
SOWAHC	0.00338096496248406	0.992465602521421	0.95091488968248
RGPD5	-0.00330615470857856	0.992465602521421	0.951999670673563
NPHP1	0.103188586724795	0.838984002162994	0.0595917877439495
MTLN	-0.0692002819636961	0.950183280311882	0.207145788890427
BUB1	0.128519591904068	0.508040187457656	0.0187871284143966
MIR4435-2HG	-0.042527311804057	0.950183280311882	0.438545470075699
BCL2L11	0.0272578928950386	0.950183280311882	0.619625741206658
AC108463.3	0.105319683313633	0.823990216693218	0.0544897786525556
AC068491.3	-0.0177635484744175	0.950183280311882	0.746355113286156
ANAPC1	0.125893959123824	0.541341361929582	0.0213727668050238
MERTK	-0.0247717980601769	0.950183280311882	0.65192243600512
TMEM87B	0.0708923977378007	0.950183280311882	0.196227231848348
ZC3H8	0.142398499418071	0.369298816081295	0.00916161106644038
ZC3H6	0.0370954475000365	0.950183280311882	0.499272397211171
RGPD8	-0.030426561753746	0.950183280311882	0.579504017715066
TTL	0.00295746002482232	0.993312450982071	0.957057030224974
POLR1B	0.0145574870029873	0.960023712979413	0.790959833358011
CHCHD5	0.054119745707527	0.950183280311882	0.324089305463623
AC079922.2	0.0532850853423368	0.950183280311882	0.331618236702266
SLC20A1	0.119135417195495	0.621304932522217	0.0294898930571842
CKAP2L	-0.0177635484744175	0.950183280311882	0.746355113286156
IL1A	-0.0525625814845873	0.950183280311882	0.338225620555284
AC079753.2	-0.039212627838056	0.950183280311882	0.475088051828235
IL1B	0.0193682227613249	0.950183280311882	0.724333409427701
IL1RN	0.0942734554898973	0.92565462688791	0.0853807787499535
PSD4	0.000343929040532567	0.999172481225597	0.995003704715416
PAX8-AS1	0.0170761343321083	0.952362523864826	0.755853499717507
PAX8	-0.0240888627404254	0.950183280311882	0.660912811942921
AC016745.2	-0.0268954998660094	0.950183280311882	0.624290248014472
CBWD2	-0.058169039379269	0.950183280311882	0.289149012978093
RABL2A	-0.0238549724953819	0.950183280311882	0.664003130648507
SLC35F5	0.0114339763991879	0.96685464407098	0.835082997401541
AC104653.1	-0.0251381219433349	0.950183280311882	0.647120599361804
AC110769.2	0.107432019885194	0.797911620938183	0.04979601944765
ACTR3	0.0231666345276863	0.950183280311882	0.673130816430484
DDX18	0.0169645987317029	0.952396070474839	0.757398161945182
AC009404.1	0.188161189383567	0.0690723713927235	0.000546618363626416
CCDC93	-0.00147584611923831	0.996013540888094	0.978562648552199
INSIG2	-0.0690117473767862	0.950183280311882	0.208388979592369
MARCO	-0.00160343982848716	0.995964244664385	0.976709793808671
AC013457.1
STEAP3	-0.0651216113829718	0.950183280311882	0.235251547737525
C2orf76	0.0108651891210245	0.97057443840499	0.8431780827807
DBI	-0.0300832512048277	0.950183280311882	0.58379192444591
TMEM37	-0.0334373030434082	0.950183280311882	0.542545407320033
TMEM177	-0.0234069456514091	0.950183280311882	0.669938642891948
PTPN4	-0.0493274128208663	0.950183280311882	0.368834389925172
TMEM185B	0.018946965185659	0.950183280311882	0.730093434529832
RALB	0.0929810458479067	0.941265178413063	0.0897728389946768
TFCP2L1	-0.0177635484744175	0.950183280311882	0.746355113286156
CLASP1	-0.00977591836521997	0.9727516346612	0.858726208485067
NIFK-AS1	-0.00529779063891281	0.988267050235441	0.923156547212337
NIFK	-0.0110231110536488	0.970003234502953	0.840928815831162
TSN	-0.0143795726097561	0.960023712979413	0.793456672253012
GYPC	0.00987674642062646	0.972657425076819	0.857284611223455
BIN1	0.162333821344284	0.191592801081031	0.00292610138870944
ERCC3	0.0417522393571038	0.950183280311882	0.446943187462721
MAP3K2	0.0648562091818993	0.950183280311882	0.237169295895
MAP3K2-DT	-0.0302780616113802	0.950183280311882	0.581356960589713
IWS1	0.0245354983459727	0.950183280311882	0.655027549667169
MYO7B	-0.0247866574965159	0.950183280311882	0.651727374398831
AC010976.2	-0.0177635484744175	0.950183280311882	0.746355113286156
LIMS2	0.0230573337681288	0.950183280311882	0.674584659544596
WDR33	-0.00705824450429432	0.980658692452745	0.897743699298329
SFT2D3	0.00608241528269707	0.985665642253892	0.911818970599271
POLR2D	-0.00734958227337163	0.978998967417494	0.893547467699062
AMMECR1L	0.0348543788145795	0.950183280311882	0.525564163842619
AC012306.2	-0.0177635484744175	0.950183280311882	0.746355113286156
AC012306.3	-0.0236259618086005	0.950183280311882	0.667034498922633
SAP130	0.0940679774393656	0.928245602782831	0.0860672719535054
UGGT1	-0.0238434550284889	0.950183280311882	0.664155454923726
HS6ST1	0.0173977809984462	0.951871345193658	0.751404455413596
SMPD4	0.0303080170089777	0.950183280311882	0.580982963556122
MZT2B	0.0795991830420331	0.950183280311882	0.146618822789328
CCDC115	0.0285895878775285	0.950183280311882	0.602616598398759
IMP4	0.00585771393048894	0.986165256711757	0.915064110208777
PTPN18	-0.0373903670092562	0.950183280311882	0.495864995088711
FAM168B	0.0484130027329524	0.950183280311882	0.377787528455482
PLEKHB2	-0.0428869477938297	0.950183280311882	0.434679775384795
MZT2A	0.00713343193518659	0.979995018145869	0.89666047318648
MGAT5	-0.0200194406286535	0.950183280311882	0.715459638548229
TMEM163	-0.0177635484744175	0.950183280311882	0.746355113286156
CCNT2	-0.0942308090063558	0.926246704891523	0.0855228952264365
RAB3GAP1	0.00756015404643384	0.97851356182593	0.890516373538615
ZRANB3	0.0755284668236928	0.950183280311882	0.168473294104672
R3HDM1	-0.00180364796752613	0.995964244664385	0.973802723024034
UBXN4	0.10028918417407	0.875939218665771	0.0671605463416116
MCM6	0.0310074984923164	0.950183280311882	0.572281890190902
DARS	-0.0162332414847722	0.955936349934979	0.767550412921667
DARS-AS1
CXCR4	0.0546690696611832	0.950183280311882	0.31919516622282
HNMT	0.034692498983672	0.950183280311882	0.527490239292155
SPOPL	-0.0370459087580378	0.950183280311882	0.499845963423108
AC092620.1	-0.0301849868013422	0.950183280311882	0.58251972635675
KYNU	0.130320425534592	0.494393683440016	0.0171752502154907
ARHGAP15	0.00844998037646962	0.975515894134567	0.877725783191771
GTDC1	-0.0506307965424637	0.950183280311882	0.356302059220803
ZEB2	0.0326796790627773	0.950183280311882	0.551734606875569
ZEB2-AS1	-0.00665060994185405	0.982201997910739	0.903619746430478
AC009951.6	0.104681347257904	0.827863719252074	0.055978477481126
LINC01412	0.0160313350005955	0.956572661793756	0.770360245810802
ACVR2A	0.154425789028915	0.249164658805964	0.00467461411202755
ORC4	0.0180568241101397	0.950183280311882	0.742314310595107
MBD5	-0.0395238178752734	0.950183280311882	0.471588110551932
EPC2	0.00497868413609687	0.988377666491809	0.927772115793776
KIF5C	-0.0146529651775954	0.960023712979413	0.789620777114055
MMADHC	-0.0370168315478671	0.950183280311882	0.500182785338253
RND3	-0.0177635484744175	0.950183280311882	0.746355113286156
RBM43	-0.0154370063166029	0.958639942529532	0.778648528116221
NMI	0.0964678044549729	0.905182785320321	0.078321032451434
TNFAIP6	0.00366978122817848	0.992465602521421	0.946727796458776
RIF1	0.0736818037247245	0.950183280311882	0.179154648584352
ARL5A	-0.0343235012100832	0.950183280311882	0.531893995632665
AC097448.1	-0.0177635484744175	0.950183280311882	0.746355113286156
CACNB4	-0.069880260969906	0.950183280311882	0.20270655029004
STAM2	0.0583928742038201	0.950183280311882	0.287294222422397
FMNL2	0.0371488990968519	0.950183280311882	0.498653917988714
AC012066.2	-0.0248583802185254	0.950183280311882	0.650786195390284
PRPF40A	0.0346697515288902	0.950183280311882	0.527761179498831
ARL6IP6	0.0313962727819046	0.950183280311882	0.567472597090298
AC073225.1	0.0587336845658401	0.950183280311882	0.284485504585134
NR4A2	0.0167746714941269	0.95366107908745	0.760030691760523
GPD2	0.0541789487111757	0.950183280311882	0.323559516012761
ERMN	-0.042174177257271	0.950183280311882	0.44236034904528
CYTIP	0.00587296236797703	0.986103004998313	0.914843846898298
ACVR1	0.0294851392826732	0.950183280311882	0.591297199179736
PKP4	-0.0352190419126939	0.950183280311882	0.52123849399251
DAPL1	-0.0500971618446879	0.950183280311882	0.361400422128672
WDSUB1	0.0515085931068225	0.950183280311882	0.348014294772103
BAZ2B	0.128524709417568	0.508040187457656	0.0187823673527332
AC009506.1	-0.0406589698594463	0.950183280311882	0.458941867850376
AC009961.1	-0.0343439128199349	0.950183280311882	0.531649912306116
MARCH7	-0.0302870373766203	0.950183280311882	0.581244885232085
CD302	0.096017228460445	0.911299277401359	0.0797306882964357
AC009961.4	0.0315295172944631	0.950183280311882	0.565828753932993
LY75	-0.00777913564300014	0.978403887717818	0.88736591272388
RBMS1	0.0728664965428476	0.950183280311882	0.184026876950635
TANK	-0.010347906969875	0.971608144117282	0.8505545100702
PSMD14	-0.0361323649592694	0.950183280311882	0.51048519769017
DPP4	0.0796838607845385	0.950183280311882	0.14618830635635
IFIH1	0.00448835532141219	0.989892802524142	0.934868913896356
GCA	0.0905974359377588	0.950183280311882	0.0983467324334443
GALNT3	-0.0260648690264341	0.950183280311882	0.635038115729049
AC009495.3	-0.0177635484744175	0.950183280311882	0.746355113286156
TTC21B	-0.0128666442652354	0.962880119918333	0.814771769061498
SCN9A	0.0650202099875786	0.950183280311882	0.235982961895864
STK39	-0.00547246011172959	0.987615211470651	0.920631201703986
CERS6	0.0426078030210174	0.950183280311882	0.43767857282471
SPC25
ABCB11	-0.0177635484744175	0.950183280311882	0.746355113286156
DHRS9	-0.0244196524622557	0.950183280311882	0.656552007389132
BBS5
FASTKD1	-0.0297982912112641	0.950183280311882	0.587362173291338
PPIG	-0.0279146723869218	0.950183280311882	0.611210887632984
PHOSPHO2	-0.0177635484744175	0.950183280311882	0.746355113286156
SSB	-0.00120535100574665	0.996865143674014	0.982491017567243
METTL5	-0.0619969234758526	0.950183280311882	0.258529071487779
UBR3	0.0860469946122801	0.950183280311882	0.116512142910281
GORASP2	-0.00446692716904548	0.98989629112493	0.935179176963207
TLK1	0.0520753119288122	0.950183280311882	0.342728944610049
METTL8	-0.0105040195870686	0.971463891895639	0.848326946144079
DCAF17	-0.0368455537870044	0.950183280311882	0.502169246878443
CYBRD1	0.0706242508947782	0.950183280311882	0.197928911971995
DYNC1I2	0.00208864781570337	0.995639639503015	0.969665062916167
SLC25A12	-0.0505248735806792	0.950183280311882	0.357310443877924
HAT1	0.027285380329981	0.950183280311882	0.619272557270291
METAP1D
ITGA6	-0.0177635484744175	0.950183280311882	0.746355113286156
PDK1	-0.0562715421239991	0.950183280311882	0.305194694150696
MAP3K20	-0.019796133536397	0.950183280311882	0.718498276598371
CDCA7	-0.0177635484744175	0.950183280311882	0.746355113286156
SP3	-0.0365309300147756	0.950183280311882	0.505829017798578
OLA1	0.00662184899596794	0.982321750372991	0.904034537458545
CIR1	0.0224292243192374	0.950183280311882	0.682962652029113
SCRN3	-0.0533747181248729	0.950183280311882	0.33080436502274
GPR155	0.00782694499706148	0.978403887717818	0.886678319327949
WIPF1	0.104191754231517	0.832867290549833	0.0571429996229632
ATF2	-0.00589097676045542	0.986103004998313	0.914583637823975
ATP5MC3	-0.0298962858578419	0.950183280311882	0.5861332688421
LNPK	-0.0614209652991227	0.950183280311882	0.262987452548025
MTX2	-0.0267542588087487	0.950183280311882	0.626112299791155
LINC01116	-0.0460290196952108	0.950183280311882	0.401748901782575
AC079305.3	0.0423089698911655	0.950183280311882	0.440901971617758
HNRNPA3	-0.0475198583233171	0.950183280311882	0.386659948620493
NFE2L2	0.0203041631894885	0.950183280311882	0.711591798351377
AC079305.1	-0.0355427556812466	0.950183280311882	0.5174139127587
AC019080.1	-0.0378367323972399	0.950183280311882	0.490731429816546
AGPS	0.0357921751939983	0.950183280311882	0.514476990315768
TTC30B	-0.0320119865222367	0.950183280311882	0.559895629746258
TTC30A	-0.0286370085061538	0.950183280311882	0.602014791776881
RBM45	-0.0178135854500481	0.950183280311882	0.745665200213213
CHROMR	-0.0384001067577024	0.950183280311882	0.484292977028778
PRKRA	0.0193434647054504	0.950183280311882	0.724671510683308
PLEKHA3	0.0607020332116671	0.950183280311882	0.268626318685166
TTN-AS1	0.117773627716684	0.643191437098831	0.0314118195503273
TTN	0.0257957493216551	0.950183280311882	0.638536996635583
AC010680.3	0.0696412909411074	0.950183280311882	0.20425873409346
AC010680.2	0.0406150358037136	0.950183280311882	0.459427772431237
AC010680.4	-0.0375766528926582	0.950183280311882	0.49371909337702
SESTD1	0.00396184173034307	0.991039583225868	0.942495159605961
CWC22	0.00597131447449305	0.985797128398413	0.913423310226981
UBE2E3	-0.0080405649549211	0.977582296115638	0.883607084816789
LINC01934	0.0483649261390064	0.950183280311882	0.378261913527132
ITGA4	0.175742119194694	0.118430503118973	0.00126017412413497
AC009962.1	0.00389808452105103	0.991781735211924	0.943419016284231
[truncated: 21,407 more rows]

## Sheet: pearson_correlation_with_TNF
Correlation values calculated for each gene for its correlation with TNF in human monocytes and macrophages at 4dpi (based on Fig. 1g, matched to Fig. 3d).
Gene name	Pearson correlation value	p-value	FDR-adjusted p value
AL627309.1	-0.0273159189695721	0.969008573031993	0.618880271213753
AL627309.5	0.00629792739905409	0.988814334536979	0.908707916162199
LINC01409	-0.0012342074502926	0.995983313245798	0.982071916977832
LINC01128	0.0210454816575836	0.969008573031993	0.701556109622734
LINC00115	-0.0280707918560427	0.969008573031993	0.609218077841945
FAM41C	-0.0333208528385294	0.969008573031993	0.543952875005171
NOC2L	-0.0891093661868119	0.969008573031993	0.104021319846794
KLHL17	-0.0363855989575991	0.969008573031993	0.507524245804775
PLEKHN1	-0.0314513942042909	0.969008573031993	0.566792285733194
AL645608.7	0.0803212532060041	0.969008573031993	0.142978540531814
HES4	0.0285252058818909	0.969008573031993	0.603434089969795
ISG15	0.10018565084945	0.969008573031993	0.0674447491473174
AGRN	0.00203379773189148	0.995360392808227	0.970461322917504
C1orf159	0.0903586768136931	0.969008573031993	0.0992402665986075
TNFRSF18	-0.0344538046830241	0.969008573031993	0.530336790302212
TNFRSF4	0.00089628297209439	0.997124206030061	0.986980088492443
SDF4	0.130821192549309	0.59510991302925	0.0167490609328344
B3GALT6	-0.00757230236404272	0.987075706157644	0.890341551654283
UBE2J2	-0.0638295068100052	0.969008573031993	0.244691521156658
ACAP3	0.0338451567463127	0.969008573031993	0.537630202835047
PUSL1	-0.0354935905008323	0.969008573031993	0.517993851888221
INTS11	0.0884958336392749	0.969008573031993	0.106435061640827
CPTP	-0.024900597355385	0.969008573031993	0.650232461335922
DVL1	-0.0157367932668308	0.969375036951585	0.774464615245979
AURKAIP1	0.0640128648867451	0.969008573031993	0.243336046899103
CCNL2	-0.0666857909467193	0.969008573031993	0.224170966255748
MRPL20-AS1	0.0461563055405914	0.969008573031993	0.400447057232027
MRPL20	0.0514661119455159	0.969008573031993	0.348412551444185
ATAD3B	-0.0336203204636207	0.969008573031993	0.540337037400206
ATAD3A	-0.0245181022132495	0.969008573031993	0.655256380526707
SSU72	0.0713980768878765	0.969008573031993	0.193047234504536
AL645728.1	-0.0272883638552714	0.969008573031993	0.619234227444419
FNDC10	0.0334508888874125	0.969008573031993	0.542381320701212
AL691432.2	0.0424021866321752	0.969008573031993	0.439895027509674
MIB2	-0.0538893764083897	0.969008573031993	0.326156158325621
MMP23B	0.0596641366588115	0.969008573031993	0.276911815017523
CDK11B	0.06304992111482	0.969008573031993	0.25051346823046
FO704657.1	-0.0270761283876959	0.969008573031993	0.621963416106844
SLC35E2B	-0.0530403017720836	0.969008573031993	0.333847446341012
CDK11A	0.0150210959345948	0.9702557059212	0.784463660520366
SLC35E2A	0.039510203859514	0.969008573031993	0.47174093021075
NADK	0.0638430953960802	0.969008573031993	0.244590886926946
GNB1	0.0523353690194818	0.969008573031993	0.340320781110867
TMEM52	-0.016536825252602	0.969008573031993	0.763331316953402
PRKCZ	-0.0219598181802452	0.969008573031993	0.689249344980006
FAAP20	-0.00117627094710408	0.995983313245798	0.982913370713391
SKI	0.0384574487512057	0.969008573031993	0.483640217361337
MORN1	-0.0103153001930676	0.980000737213005	0.851019925254025
RER1	0.0759813078778402	0.969008573031993	0.165928164449907
PEX10	-0.0376187798648769	0.969008573031993	0.493234502860589
PANK4	-0.0170981500301948	0.969008573031993	0.755548717735372
AL139246.5	0.00894222106950457	0.98333681578952	0.870663599746656
TNFRSF14-AS1	-0.0285735400706752	0.969008573031993	0.602820319268618
TNFRSF14	0.0303668850964956	0.969008573031993	0.580248314622782
PRXL2B	0.0342593143510581	0.969008573031993	0.532661914291952
MEGF6	-0.016536825252602	0.969008573031993	0.763331316953402
TPRG1L	-0.000237500472540862	0.998760131893461	0.996549792574091
WRAP73	0.00198727568668626	0.995360392808227	0.971136707586112
SMIM1	-0.0337599637850229	0.969008573031993	0.53865505425554
LRRC47	-0.00288607623395896	0.994584101895682	0.958092577474626
CEP104	0.0354469208542069	0.969008573031993	0.518544663831536
DFFB	0.195134701567977	0.0662812127544317	0.000334000994576173
C1orf174	-0.0100813217979641	0.980320826016176	0.854361138838008
LINC01134	-0.023178152115858	0.969008573031993	0.672977688115761
NPHP4	-0.0315390487814532	0.969008573031993	0.565711250869272
KCNAB2	0.0411957777724755	0.969008573031993	0.453028051253776
RPL22	-0.0214992501801235	0.969008573031993	0.695438502657753
RNF207	-0.0234197398103822	0.969008573031993	0.669768857270183
ICMT	-0.0583152388546223	0.969008573031993	0.287936634437073
LINC00337	0.0575961021835897	0.969008573031993	0.293933130512382
GPR153	-0.00575724634555145	0.989986497749393	0.916515523582441
ACOT7	-0.0190219101816767	0.969008573031993	0.729067561436147
HES2	-0.016536825252602	0.969008573031993	0.763331316953402
TNFRSF25	-0.0436351122881888	0.969008573031993	0.426700894536999
NOL9	0.00297626441784516	0.994244748166862	0.956784251414471
ZBTB48	0.0173385518949756	0.969008573031993	0.75222310474361
KLHL21	0.0302682175362158	0.969008573031993	0.5814798896154
PHF13	0.119189887842327	0.774867002683087	0.0294151590934149
THAP3	-0.0249452653999316	0.969008573031993	0.649646789603041
DNAJC11	-0.00631522884646685	0.988814334536979	0.908458218554446
CAMTA1	-0.0124663654040284	0.974840336525492	0.820434761381464
VAMP3	-0.109150902584035	0.944579636213609	0.0462301082619906
PER3	0.0145667488300434	0.971527971430014	0.79082991170183
TNFRSF9	-0.0267979085659426	0.969008573031993	0.625548961559578
PARK7	-0.0410481837315629	0.969008573031993	0.454649758116839
RERE	0.0879897534894843	0.969008573031993	0.108459150388608
RERE-AS1	0.0691592753639633	0.969008573031993	0.207415728053128
ENO1	-0.0129911096902173	0.973519992635897	0.813012826898455
GPR157	0.0407062466786733	0.969008573031993	0.458419313158772
MIR34AHG	0.0721364982233912	0.969008573031993	0.188471570252106
LNCTAM34A	0.0197385937669806	0.969008573031993	0.719281966416838
H6PD	-0.0156832835990283	0.969375036951585	0.77521093753296
SPSB1	-0.00928955284528474	0.98193617642041	0.865686562878195
SLC25A33	-0.044987730195025	0.969008573031993	0.412493539885141
TMEM201
PIK3CD	0.0230209184100679	0.969008573031993	0.67506930046384
PIK3CD-AS1	0.00247307259860945	0.994584101895682	0.964085248179794
PIK3CD-AS2
CLSTN1	-0.00349487752669817	0.993174007982758	0.949263282867532
CTNNBIP1	-0.0370277996258745	0.969008573031993	0.500055720246887
LZIC	-0.0280578410062461	0.969008573031993	0.609383281393049
AL357140.2	-0.0232030337385648	0.969008573031993	0.672646928744269
NMNAT1	-0.0402883430038228	0.969008573031993	0.463049931710344
RBP7	-0.0634411128520193	0.969008573031993	0.247580122799984
UBE4B	-0.00543078554347929	0.990591357997665	0.921233655069935
KIF1B	-0.0671324848348706	0.969008573031993	0.221075907540453
PGD	0.069778531596681	0.969008573031993	0.203366264977534
CENPS	-0.0337544539624739	0.969008573031993	0.538721369693121
DFFA	0.00490994016142696	0.992103854090557	0.928766753415897
PEX14	-0.0527208916317174	0.969008573031993	0.336770703325506
CASZ1	0.0659643291741447	0.969008573031993	0.229234740183332
TARDBP	0.0514753942081498	0.969008573031993	0.348325506544968
AL109811.2	-0.016536825252602	0.969008573031993	0.763331316953402
SRM	-0.00404316699655359	0.992103854090557	0.941316849652202
EXOSC10	0.12061551222417	0.757406373363151	0.0275160691171326
MTOR	-0.0237809235222237	0.969008573031993	0.664982706385003
UBIAD1	0.0318050316143539	0.969008573031993	0.562436959744316
FBXO2	-0.016536825252602	0.969008573031993	0.763331316953402
FBXO44	-0.0114339269009293	0.976348574760007	0.835083701126701
FBXO6	0.0301976936434107	0.969008573031993	0.582360918532871
MAD2L2	0.0300035868037879	0.969008573031993	0.584789021858696
DRAXIN	-0.016536825252602	0.969008573031993	0.763331316953402
AGTRAP	0.00766129794821543	0.987075706157644	0.889061011955813
C1orf167	0.0371367632766257	0.969008573031993	0.498794303887331
MTHFR	-0.0178846976540841	0.969008573031993	0.744685049846566
CLCN6	-0.0024127020074427	0.994584101895682	0.964961400960451
AL021155.5	-0.0317477957315322	0.969008573031993	0.563140772793655
KIAA2013	0.0128636076579101	0.9737732642137	0.814814693973187
PLOD1	-0.052226998619743	0.969008573031993	0.341322990713541
MFN2	0.014931528110443	0.970317922766057	0.78571755200337
MIIP	0.127361697863768	0.637944507827405	0.0198917546480506
TNFRSF8	-0.0129698881981723	0.973519992635897	0.813312662345182
TNFRSF1B	0.0898532737436874	0.969008573031993	0.10115296070869
VPS13D	0.0246372822771853	0.969008573031993	0.653689318299631
DHRS3
PRDM2	0.10281290935617	0.969008573031993	0.0605308637547644
KAZN	-0.016536825252602	0.969008573031993	0.763331316953402
TMEM51-AS1	0.012457168855852	0.974840336525492	0.820564981412324
TMEM51	0.109152231362241	0.944579636213609	0.046227436714109
FHAD1	-0.0312406957984456	0.969008573031993	0.569394832996577
EFHD2	0.0563615137752909	0.969008573031993	0.304420842500865
CASP9	0.0432674105177525	0.969008573031993	0.430611619969629
DNAJC16	0.048452777090815	0.969008573031993	0.37739533980289
DDI2	-0.0551446046182138	0.969008573031993	0.31499753088926
PLEKHM2	-0.028200566885681	0.969008573031993	0.60756373866678
SLC25A34	-0.016536825252602	0.969008573031993	0.763331316953402
FBLIM1	0.0682437094326472	0.969008573031993	0.21350903092552
UQCRHL	-0.0330099754200546	0.969008573031993	0.547719106548697
AL450998.2	-0.0414418010176507	0.969008573031993	0.450332082033501
SPEN	-0.00250675607671899	0.994584101895682	0.963596421685372
ZBTB17	-0.0193259908169744	0.969008573031993	0.724910169988685
AL109627.1	0.104506833823615	0.969008573031993	0.0563912894338211
FBXO42	0.000880643695879476	0.997257919005998	0.987207253879184
SZRD1	0.0180420050633784	0.969008573031993	0.742518321557872
NECAP2	-0.0535914989713144	0.969008573031993	0.328841303358447
LINC01772	-0.0495396127485794	0.969008573031993	0.366775643555474
NBPF1	-0.0390906531156187	0.969008573031993	0.47646375791958
CROCC	-0.016536825252602	0.969008573031993	0.763331316953402
BX284668.5	-0.0586438385242742	0.969008573031993	0.285224150388016
ATP13A2	0.0567205918380172	0.969008573031993	0.301345316862236
SDHB	-0.0337858370052755	0.969008573031993	0.5383437023765
PADI2	-0.0345460541100649	0.969008573031993	0.529235748937536
PADI4	0.105252073846115	0.969008573031993	0.0546458813346122
PADI6	-0.0221204776182099	0.969008573031993	0.68709522309555
RCC2	-0.0218771466655309	0.969008573031993	0.690358784041997
ARHGEF10L	-0.0151709564638274	0.96974551200644	0.782366956754546
IGSF21	-0.0118043920875257	0.975771419530529	0.829820453750038
ALDH4A1	-0.0230977861986431	0.969008573031993	0.674046447966935
IFFO2	0.00667412159423902	0.988738181511313	0.903280680280547
UBR4	0.0239728280754441	0.969008573031993	0.662445226599992
EMC1	-0.042728834361534	0.969008573031993	0.436376904315719
MRTO4	0.0254696212766479	0.969008573031993	0.642787810416067
AKR7A2	0.0208836190872115	0.969008573031993	0.703742997986325
SLC66A1	-0.00986365763340468	0.980629780499242	0.857471722558725
CAPZB	0.0320468156501625	0.969008573031993	0.559468486404251
MICOS10	0.0826187543819755	0.969008573031993	0.131854406955546
NBL1
TMCO4	-0.0401494576886371	0.969008573031993	0.46459459006179
OTUD3	0.127501625203781	0.635471436157449	0.0197553334288811
Z98257.1	-0.016536825252602	0.969008573031993	0.763331316953402
UBXN10
MUL1	0.0282986020970263	0.969008573031993	0.606315335273512
CDA	-0.0151947436521297	0.96974551200644	0.782034293665318
PINK1	0.00731637279052178	0.987075706157644	0.894025647042825
PINK1-AS	-0.0263725513200898	0.969008573031993	0.631047796875889
DDOST	-0.000584306926268146	0.998154006106719	0.991511812698364
KIF17	0.119731516316492	0.765950239999256	0.0286808253290674
HP1BP3	-0.0490173708374824	0.969008573031993	0.371855229223218
EIF4G3	0.00376363100838501	0.992575302945436	0.945367525611319
ECE1	-0.0533949004664921	0.969008573031993	0.330621285599581
USP48	0.0397959055016812	0.969008573031993	0.468539585347792
LINC00339	0.0515646805923169	0.969008573031993	0.347488921666704
CDC42	0.0816995426167231	0.969008573031993	0.136222174233894
CDC42-AS1	-0.0277053065273066	0.969008573031993	0.613887872217746
CDC42-IT1	-0.0269635503590302	0.969008573031993	0.623413191220856
ZBTB40	0.0862893811770245	0.969008573031993	0.115482600801591
C1QA	-0.0443471588430666	0.969008573031993	0.419186744420122
C1QC	-0.0348543442594309	0.969008573031993	0.525564574603584
C1QB	-0.0405196497974605	0.969008573031993	0.460483715157367
EPHB2	-0.0267784987947074	0.969008573031993	0.625799434759183
KDM1A	-0.0291664419313777	0.969008573031993	0.595314247433872
LUZP1	0.0380157058257435	0.969008573031993	0.488681104608494
LINC01355	-0.0286158849301801	0.969008573031993	0.602282833948859
HNRNPR	-0.0160224017835161	0.969375036951585	0.770484634627317
ZNF436	0.0419611195369361	0.969008573031993	0.444671102533587
TCEA3	-0.016536825252602	0.969008573031993	0.763331316953402
E2F2	0.0717394781686962	0.969008573031993	0.190921726566224
ID3	0.0201121352854913	0.969008573031993	0.714199615165906
RPL11	-0.0209633594461785	0.969008573031993	0.702665337960922
ELOA-AS1	-0.0233418939800744	0.969008573031993	0.670802174375004
ELOA	0.0218781143915362	0.969008573031993	0.690345793470011
PITHD1	-0.0288782322919779	0.969008573031993	0.598957648968311
LYPLA2	-0.017054852492151	0.969008573031993	0.756148158234327
GALE	0.0274016489498396	0.969008573031993	0.617779598986283
HMGCL	-0.0409113142707406	0.969008573031993	0.456156532746766
FUCA1	0.106242527124009	0.969008573031993	0.0523958090158885
CNR2	0.0605258045958572	0.969008573031993	0.270021069655593
PNRC2	0.0361100794283273	0.969008573031993	0.51074620218727
SRSF10	0.0543572574785868	0.969008573031993	0.32196728191766
IFNLR1	0.01136502970809	0.976348574760007	0.836063351418013
STPG1	-0.0233913923681707	0.969008573031993	0.670145066240742
NIPAL3	0.016603451046722	0.969008573031993	0.762406306829312
RCAN3	-0.0406838243930885	0.969008573031993	0.458667107165144
SRRM1	0.0562315011197988	0.969008573031993	0.305539506664249
CLIC4	0.00535538146200665	0.990760740216448	0.922323821111645
RUNX3	-0.0144384186293923	0.971625717509657	0.792630596438077
SYF2	-0.0254777418677509	0.969008573031993	0.642681822888935
AL031432.4	-0.00718304168789112	0.987170540423075	0.895945849812616
RSRP1	0.101860732457571	0.969008573031993	0.0629658020608053
TMEM50A	0.0279712111541604	0.969008573031993	0.610488858134641
MACO1	0.00277846341338762	0.994584101895682	0.959653822942517
LDLRAP1	0.0144154324840986	0.971625717509657	0.792953246625642
MAN1C1	-0.0349901988807081	0.969008573031993	0.52395091926277
SELENON	0.0912673348558375	0.969008573031993	0.0958738158592456
AL020996.1	0.0809887432501849	0.969008573031993	0.139675213335747
MTFR1L	0.016947244712896	0.969008573031993	0.757638585544856
PAQR7	-0.0393470726130483	0.969008573031993	0.47357421852418
STMN1	-0.0169614719756659	0.969008573031993	0.757441478482753
PAFAH2	-0.0506949164945219	0.969008573031993	0.355692507005793
PDIK1L	-0.0281706143895544	0.969008573031993	0.607945388354754
ZNF593	-0.0248901415685946	0.969008573031993	0.650369585030244
CEP85	-0.032738726597464	0.969008573031993	0.551015694696104
SH3BGRL3	0.0488017765550958	0.969008573031993	0.373964809526132
UBXN11	0.00106891693904505	0.996356624592174	0.984472599930486
CD52	0.0260671832269157	0.969008573031993	0.635008063343052
ZNF683
DHDDS	0.0398378658973565	0.969008573031993	0.46807042091018
HMGN2	0.0585255242964866	0.969008573031993	0.286198807677566
RPS6KA1	0.0932522574706045	0.969008573031993	0.0888364615804109
ARID1A	0.0711983929898052	0.969008573031993	0.194298427305378
PIGV	-0.0606189868756877	0.969008573031993	0.269282969216808
ZDHHC18	0.134080688168435	0.551479703324076	0.0141942213740285
GPN2	-0.00469002939019279	0.992103854090557	0.931949318306537
GPATCH3	0.0216007064814089	0.969008573031993	0.694073369682194
NUDC	0.0477823580781422	0.969008573031993	0.384039257377787
TRNP1	0.0418744637110914	0.969008573031993	0.445612900339967
SLC9A1	-0.0666908125911699	0.969008573031993	0.224136001709005
WDTC1	0.0701386395422755	0.969008573031993	0.201037945964885
TMEM222	0.0705225656609212	0.969008573031993	0.198577016490611
SYTL1	-0.0573463274721781	0.969008573031993	0.296035237296431
MAP3K6	-0.0375327286324831	0.969008573031993	0.494224628289183
WASF2	0.0245747943676654	0.969008573031993	0.654510763713332
AHDC1	0.0975838278829583	0.969008573031993	0.0749163133659496
FGR	-0.00204358112581309	0.995360392808227	0.970319294979217
IFI6	0.0373208711916252	0.969008573031993	0.496666812474364
FAM76A	0.052616063183227	0.969008573031993	0.337733659101314
STX12	0.120215827445771	0.762988538622385	0.0280375662692465
AL020997.2	0.0474349199109058	0.969008573031993	0.387510260167927
PPP1R8	-0.00696841269374634	0.988045767299433	0.899038155732495
THEMIS2	0.0401652061809364	0.969008573031993	0.464419294738423
RPA2	-0.0754778231628608	0.969008573031993	0.168759733296715
XKR8	0.0541994385631688	0.969008573031993	0.323376289576936
EYA3	-0.0618252497704444	0.969008573031993	0.259852474222857
PTAFR	-0.0646451699518479	0.969008573031993	0.238702056292952
DNAJC8	-0.0246694132027578	0.969008573031993	0.653267098236599
ATP5IF1	0.015335997308504	0.96974551200644	0.780059685147574
AL353622.1	-0.016536825252602	0.969008573031993	0.763331316953402
SESN2	-0.0059310799429421	0.989404393466768	0.914004399763548
MED18	-0.0363232080387124	0.969008573031993	0.508252920613373
PHACTR4	-0.00702009808326996	0.987432676874227	0.898293347862561
RCC1	-0.0377202447607625	0.969008573031993	0.492068384408429
SNHG3	-0.0407971144618075	0.969008573031993	0.457415877154831
TRNAU1AP	0.0654035081915627	0.969008573031993	0.233226607475622
SNHG12	-0.00274104451431161	0.994584101895682	0.960196732267316
TAF12	-0.0901259724739043	0.969008573031993	0.100117335133798
RAB42
LINC01715
AL360012.1	-0.0449375723369083	0.969008573031993	0.413015342856556
GMEB1	0.0880865828488129	0.969008573031993	0.108069549406469
YTHDF2	-0.025516742878573	0.969008573031993	0.642172894284781
EPB41	0.0191782131269137	0.969008573031993	0.726929587534138
SRSF4	0.0171531807440027	0.969008573031993	0.75478704661714
MECR	-0.0174167108431452	0.969008573031993	0.751142870673067
LAPTM5	0.0180919190793499	0.969008573031993	0.741831236807063
SDC3	-0.0242473082619489	0.969008573031993	0.658822581482702
PUM1	0.05448630003352	0.969008573031993	0.32081815838136
SNRNP40	-0.0391974326054417	0.969008573031993	0.475259314603587
ZCCHC17	-0.0335018024164171	0.969008573031993	0.541766618299939
FABP3	-0.00893093510975631	0.983433454966174	0.870825406824067
SERINC2	-0.00358322123157967	0.992822423543315	0.947982545394725
LINC01226	-0.016536825252602	0.969008573031993	0.763331316953402
PEF1	0.0320401544058474	0.969008573031993	0.559550167522919
SPOCD1
AL136115.2	0.0960775629027732	0.969008573031993	0.0795407460528347
PTP4A2	0.0355619481493446	0.969008573031993	0.517187614442111
KHDRBS1	-0.035814677384436	0.969008573031993	0.51421245123029
TMEM39B	-0.0155266763302071	0.969375036951585	0.777396391990294
KPNA6	0.00221809959269305	0.995218136567766	0.967785929098498
TXLNA	0.0835783389307462	0.969008573031993	0.127410887825796
CCDC28B	-0.00708673256808028	0.987399713934924	0.897333249029811
TMEM234	-0.0321268908386101	0.969008573031993	0.558487044142129
EIF3I	0.0277850232407966	0.969008573031993	0.612867995154898
LCK
HDAC1	0.0146368417789133	0.971088222522769	0.789846860251337
MARCKSL1	-0.0793198301022598	0.969008573031993	0.148045949497411
FAM229A	0.0671787658731089	0.969008573031993	0.220756986812915
BSDC1	0.0899471118042592	0.969008573031993	0.100795638319215
ZBTB8A	-0.016536825252602	0.969008573031993	0.763331316953402
ZBTB8OS	-0.0522087356960227	0.969008573031993	0.341492071253308
RBBP4	0.0246194363114442	0.969008573031993	0.653923872917512
SYNC	0.0424816120197242	0.969008573031993	0.439038097550413
KIAA1522	-0.036998360813315	0.969008573031993	0.500396807171885
YARS	-0.0277670161488824	0.969008573031993	0.6130983085485
S100PBP	0.0987385732466781	0.969008573031993	0.0715211335103723
TMEM54	0.0238461363422043	0.969008573031993	0.664119991971557
RNF19B	0.0949208659091336	0.969008573031993	0.0832465809908986
AK2	0.00483711492365818	0.992103854090557	0.92982056253377
AZIN2	-0.0322388176246601	0.969008573031993	0.557116609880169
TRIM62	-0.0271490225662701	0.969008573031993	0.62102546567211
ZNF362	-0.0175446727456858	0.969008573031993	0.749375359021648
PHC2	0.107407893295834	0.969008573031993	0.0498476609066082
SMIM12	0.0613666581473523	0.969008573031993	0.263410543011468
TMEM35B	-0.0240661559179052	0.969008573031993	0.661212579073951
ZMYM6	-0.0311308958960866	0.969008573031993	0.570753328577931
ZMYM1	0.00753101256190663	0.987075706157644	0.890935759302798
SFPQ	0.0971446149435392	0.969008573031993	0.0762416031392558
ZMYM4	-0.0426391823026468	0.969008573031993	0.437340881381996
KIAA0319L	0.0728629237636732	0.969008573031993	0.184048440496709
NCDN	0.091843502954752	0.969008573031993	0.093786767282355
AC004865.2	0.0622679490083879	0.969008573031993	0.256449262744202
TFAP2E	0.0312383865801442	0.969008573031993	0.569423387897784
PSMB2	0.0693807975544577	0.969008573031993	0.205960504316882
C1orf216	-0.0278106123617903	0.969008573031993	0.612540771941695
CLSPN	-0.0351923995232803	0.969008573031993	0.521553909786509
AGO4	-0.0155631411848509	0.969375036951585	0.77688736761442
AGO1	-0.0019429470136694	0.995429489345786	0.971780269111146
AGO3	0.0275492038296035	0.969008573031993	0.615887167681417
ADPRHL2	-0.0724005095436785	0.969008573031993	0.186855090560379
COL8A2	0.0159936260521059	0.969375036951585	0.770885356555344
TRAPPC3	-0.0601022522223418	0.969008573031993	0.273393444024119
MAP7D1	0.0352244322186862	0.969008573031993	0.521174690749195
THRAP3	-0.0339323108696839	0.969008573031993	0.536582768870241
SH3D21	0.0552142556370007	0.969008573031993	0.314385754341955
EVA1B	-0.00774692426066245	0.986910475674134	0.887829223949349
STK40	-0.00601647047539992	0.989404393466768	0.912771196969304
LSM10	-0.000680702937395907	0.998050543297584	0.990111540666437
OSCP1	-0.0229819334883588	0.969008573031993	0.675588287616123
MRPS15	0.0297857415481341	0.969008573031993	0.587519638386114
CSF3R	0.0625859580406973	0.969008573031993	0.254023693501347
LINC01137	-0.0359455769953066	0.969008573031993	0.512674973441002
ZC3H12A	0.0465614232322569	0.969008573031993	0.39632045489649
MEAF6	0.0277903440348524	0.969008573031993	0.612799948687022
SNIP1	0.00446503817101456	0.992103854090557	0.935206528663885
DNALI1	-0.016536825252602	0.969008573031993	0.763331316953402
GNL2	0.0665042297347474	0.969008573031993	0.225437743047782
C1orf109	0.0409627242232164	0.969008573031993	0.455590240996084
CDCA8	-0.0234152656960811	0.969008573031993	0.669828229351595
YRDC	-0.00422441190641353	0.992103854090557	0.938691282257714
C1orf122	0.18245728667711	0.128600375474909	0.000807553330759562
MTF1	0.110611518887083	0.928224901977835	0.0433705812831576
INPP5B	-0.0436621179136057	0.969008573031993	0.426414488587759
SF3A3	0.0683369979089485	0.969008573031993	0.212882354434847
FHL3	-0.017224787067137	0.969008573031993	0.753796310575691
UTP11	-0.0314764023929868	0.969008573031993	0.566483761825036
RRAGC	0.0691136918269152	0.969008573031993	0.207716094448932
AL139260.1	-0.00394035293786101	0.99220302726791	0.942806528626728
MYCBP	0.0669718887304816	0.969008573031993	0.222185118139482
AKIRIN1	-0.00501531865155807	0.991913744945253	0.927242106872615
NDUFS5	-0.0762214679251968	0.969008573031993	0.164590116494364
MACF1	0.0313273510113639	0.969008573031993	0.568323780288696
PABPC4	0.0413292625961895	0.969008573031993	0.451564175081277
PPIE	0.0331270157980869	0.969008573031993	0.546299675259091
AL033527.4	-0.016536825252602	0.969008573031993	0.763331316953402
TRIT1	-0.0177220498831022	0.969008573031993	0.746927452165365
MYCL	0.0575087555761241	0.969008573031993	0.294667104550489
MFSD2A	-0.0233158715868681	0.969008573031993	0.671147731180678
CAP1	-0.0477290967307157	0.969008573031993	0.384570120211998
PPT1	0.0465047250954582	0.969008573031993	0.396896449407944
RLF	0.0796786786704422	0.969008573031993	0.146214625435672
AL050341.2	0.036762142261555	0.969008573031993	0.503138147188324
ZMPSTE24	0.0373450485115743	0.969008573031993	0.496387785355451
COL9A2	-0.0110125551281698	0.977258132487341	0.841079122772067
SMAP2	0.035241411141969	0.969008573031993	0.520973743093648
ZFP69B	0.0137336237526151	0.972174005298132	0.802539427376264
AL031985.3	-0.016536825252602	0.969008573031993	0.763331316953402
ZFP69	-0.0233965991705827	0.969008573031993	0.670075958739085
AL603839.3	-0.0312885301725612	0.969008573031993	0.568803484696895
EXO5	0.0175710053471071	0.969008573031993	0.749011794341917
ZNF684	0.084402223963996	0.969008573031993	0.12368905673099
NFYC-AS1	-0.00880473039491471	0.983746419864901	0.872635171968321
NFYC	0.0381875311779047	0.969008573031993	0.486717000619136
CITED4	-0.0294026484208647	0.969008573031993	0.592335772203142
CTPS1	-0.0445170549412475	0.969008573031993	0.417405365397205
SCMH1	0.0351079191292223	0.969008573031993	0.52255470826884
HIVEP3	0.0600305570894809	0.969008573031993	0.273967113799406
FOXJ3	-0.0613794884411287	0.969008573031993	0.263310543946533
PPCS	-0.0258039047587366	0.969008573031993	0.638430847796122
CCDC30	-0.0306730289431189	0.969008573031993	0.576434773379194
PPIH	-0.0333448359409193	0.969008573031993	0.543662857073391
YBX1	-0.0626330923629747	0.969008573031993	0.253665540107297
P3H1	0.00348447852565906	0.993174007982758	0.949414048044823
C1orf50	-0.0446201036559199	0.969008573031993	0.416327055864631
SVBP	0.00862350965125775	0.98472931766633	0.875235020979582
ERMAP	0.0109144048912083	0.977258132487341	0.842476969785195
ZNF691	-0.0285472005223941	0.969008573031993	0.603154756798242
SLC2A1	0.154439887462864	0.320210529630499	0.00467079799467526
EBNA1BP2	-0.0421330306049819	0.969008573031993	0.442806078443575
TIE1	-0.016536825252602	0.969008573031993	0.763331316953402
CDC20	-0.016536825252602	0.969008573031993	0.763331316953402
ELOVL1	0.00283455128361567	0.994584101895682	0.958840081217073
MED8	0.00814776240106018	0.986143587492409	0.882066549902485
SZT2	-0.0264412421272607	0.969008573031993	0.630158403328868
HYI	0.0758109976087036	0.969008573031993	0.166881970313682
PTPRF	-0.016536825252602	0.969008573031993	0.763331316953402
KDM4A	-0.0413694894121389	0.969008573031993	0.451123546059441
KDM4A-AS1	-0.016536825252602	0.969008573031993	0.763331316953402
ST3GAL3	0.039578875835377	0.969008573031993	0.470970352755003
IPO13	-0.0388560076652888	0.969008573031993	0.479116332491974
DPH2	0.0152305135127405	0.96974551200644	0.78153412800176
ATP6V0B	0.00204598162671798	0.995360392808227	0.97028444645956
B4GALT2	-0.016536825252602	0.969008573031993	0.763331316953402
CCDC24	-2.76064127735881e-05	0.999808272244595	0.999598955990127
DMAP1	0.013935345297399	0.972174005298132	0.799700084307854
ERI3	-0.0623702795617754	0.969008573031993	0.255667009912719
RNF220	-0.0352270303118438	0.969008573031993	0.521143939421799
TMEM53	0.0237757386510713	0.969008573031993	0.665051317135683
ARMH1	0.105763844165734	0.969008573031993	0.0534734433528557
KIF2C	-0.0193286438135355	0.969008573031993	0.72487393350572
RPS8	0.0119792960305294	0.975131156106539	0.827338194622061
PLK3	0.0738479079641422	0.969008573031993	0.178173836813896
BTBD19	-0.033733134247867	0.969008573031993	0.538978009118599
PTCH2	-0.0491975192080937	0.969008573031993	0.370098131025729
EIF2B3	0.0616124449788448	0.969008573031993	0.261499419921406
HECTD3	0.0426012489282886	0.969008573031993	0.437749124233247
UROD	-0.0536113898488076	0.969008573031993	0.328661558560913
MUTYH	-0.0304180214999156	0.969008573031993	0.579610505792196
TOE1	-0.0367861168400962	0.969008573031993	0.502859560130765
TESK2	-0.0045105481086229	0.992103854090557	0.934547589889831
MMACHC
PRDX1	-0.0984181223415869	0.969008573031993	0.0724504922316094
AKR1A1	-0.0449992448905408	0.969008573031993	0.412373804958951
NASP	0.0333428014095138	0.969008573031993	0.543687456863229
CCDC17	-0.0318681695004637	0.969008573031993	0.561661062287047
GPBP1L1	-0.0586181749716597	0.969008573031993	0.285435373421664
TMEM69	0.0160953327370081	0.969375036951585	0.769469294103831
IPP	0.0667918002903557	0.969008573031993	0.223433671440749
MAST2	0.0209256676257523	0.969008573031993	0.703174654314377
PIK3R3	-0.016536825252602	0.969008573031993	0.763331316953402
POMGNT1	-0.0477822877073839	0.969008573031993	0.384039958477703
LRRC41	0.0429466446184079	0.969008573031993	0.434040000589597
UQCRH	-0.0096832181281172	0.980980196208612	0.860052011567999
NSUN4	0.0381718866615275	0.969008573031993	0.486895654308102
MKNK1	0.0100370711257632	0.980320826016176	0.854993333202679
MOB3C	0.0234555454805705	0.969008573031993	0.669293785371526
ATPAF1	0.0554014523849224	0.969008573031993	0.312745377004102
EFCAB14	-0.0164427216814816	0.969049155471756	0.764638392249019
STIL	-0.0228521520009685	0.969008573031993	0.67731711016052
CMPK1	-0.0439086121011704	0.969008573031993	0.423805477573107
SLC5A9	-0.00461381180897629	0.992103854090557	0.933052600141546
SPATA6	0.0614578850931768	0.969008573031993	0.262700088478561
ELAVL4	-0.0188482030494553	0.969008573031993	0.731446059207797
FAF1	-0.0452870799059191	0.969008573031993	0.409387438309988
CDKN2C	-0.016536825252602	0.969008573031993	0.763331316953402
RNF11	-0.0909294698114351	0.969008573031993	0.0971147717286241
EPS15	-0.0325972559861794	0.969008573031993	0.552738886074665
OSBPL9	-0.0394466287448798	0.969008573031993	0.472454931393323
NRDC	0.0461117281950827	0.969008573031993	0.400902694628522
TXNDC12	-0.00886819875406105	0.98348871191934	0.87172495740832
KTI12	-0.0342214945984018	0.969008573031993	0.533114643544328
BTF3L4	0.0630113620070577	0.969008573031993	0.250803905512419
CC2D1B	-0.038937605531985	0.969008573031993	0.478192991599336
PRPF38A	0.0671745321424935	0.969008573031993	0.22078614762243
TUT4	0.00248597561565976	0.994584101895682	0.963897993455337
GPX7	-0.0404671047701509	0.969008573031993	0.461065976137389
SHISAL2A
COA7	0.0422152459448863	0.969008573031993	0.44191571912067
ZYG11B	0.00496991687744904	0.992103854090557	0.927898960625136
ECHDC2	-0.0519108281765011	0.969008573031993	0.344257670336946
SCP2	-0.0704510164007064	0.969008573031993	0.199033970197291
SLC1A7
CPT2	0.0123212874755134	0.974840336525492	0.822489588078955
CZIB	0.0262544807149513	0.969008573031993	0.632577792280438
MAGOH	-0.00424525233305006	0.992103854090557	0.938389423656569
LRP8	-0.0267092950720879	0.969008573031993	0.626692823279016
LINC02812	0.0494190833936202	0.969008573031993	0.367944133038848
NDC1	-0.00463763520342252	0.992103854090557	0.932707732541382
YIPF1	-0.0281753447166619	0.969008573031993	0.607885108244239
HSPB11	-0.0459061075439219	0.969008573031993	0.403008409574078
LRRC42	-0.0567692559741828	0.969008573031993	0.300930096041323
TMEM59	0.0251997889272184	0.969008573031993	0.646313687014492
TCEANC2	0.0537886905563708	0.969008573031993	0.327062175297412
CYB5RL	-0.0219792271032447	0.969008573031993	0.68898897648601
MRPL37	-0.0269442017567351	0.969008573031993	0.623662508263001
SSBP3	-0.0841465571761289	0.969008573031993	0.124834858169062
TTC4	0.0667516083066417	0.969008573031993	0.223713003122819
PARS2
DHCR24	-0.0286979082721592	0.969008573031993	0.601242319714867
USP24	0.109021953526226	0.944579636213609	0.046489980504716
PLPP3	-0.0294069106013483	0.969008573031993	0.592282090269527
OMA1	-0.0668265220465661	0.969008573031993	0.223192557519922
MYSM1	-0.004237865018422	0.992103854090557	0.938496422593365
JUN	0.0974898702334599	0.969008573031993	0.0751982369446466
LINC01135	-0.016536825252602	0.969008573031993	0.763331316953402
LINC01358	-0.016536825252602	0.969008573031993	0.763331316953402
FGGY	-0.0280286892972736	0.969008573031993	0.609755218778437
NFIA	-0.0281481348880525	0.969008573031993	0.608231888273246
TM2D1	0.00954272559732323	0.981615368752399	0.862062089869539
L1TD1	-0.0486456953573152	0.969008573031993	0.375496647090519
USP1	-0.00387616085714707	0.992343340562704	0.943736712804473
DOCK7	0.209830520284627	0.0282685427123092	0.000111768019096656
ATG4C	0.014654322605986	0.971088222522769	0.789601743986704
ALG6	0.0881177368268595	0.969008573031993	0.107944433536326
ITGB3BP	-0.0652173811017273	0.969008573031993	0.234562223357009
PGM1	-0.0405263610329929	0.969008573031993	0.460409376234559
JAK1	-0.0133820254588323	0.972174005298132	0.807494557156693
LINC01359	0.0294332703515892	0.969008573031993	0.591950140014734
AK4	0.0587232635315817	0.969008573031993	0.284571112281188
LEPROT	0.0846177148630712	0.969008573031993	0.122729669127522
LEPR	0.0521717652561647	0.969008573031993	0.341834511753572
AC119800.1	0.0848758537469272	0.969008573031993	0.121588038026551
PDE4B	0.0883421274460138	0.969008573031993	0.107046639091418
TCTEX1D1	-0.016536825252602	0.969008573031993	0.763331316953402
MIER1	0.0300135770988799	0.969008573031993	0.584663937880695
SLC35D1	0.0615528415938008	0.969008573031993	0.261961989190782
IL23R
IL12RB2
SERBP1	0.030383235705591	0.969008573031993	0.580044342835478
GADD45A	-0.0147876932950223	0.970429980583022	0.787732303288412
GNG12
DEPDC1	-0.0226174940993449	0.969008573031993	0.680447288470745
LRRC40	-0.0535765620713047	0.969008573031993	0.328976323014568
SRSF11	-0.0126673759641363	0.974840336525492	0.817589756246871
ANKRD13C	-0.0139272527056848	0.972174005298132	0.799813941580757
HHLA3	-0.0359871370383443	0.969008573031993	0.512187330416664
ZRANB2	0.060715743554299	0.969008573031993	0.268518015852797
FPGT	-0.0235715469926609	0.969008573031993	0.667755575441696
CRYZ	-0.0227898781240428	0.969008573031993	0.678147263914165
TYW3	-0.0132499751397016	0.972873282889694	0.80935756250014
ACADM	0.0154105479405243	0.969563338628697	0.779018097646935
RABGGTB	-0.101662450027139	0.969008573031993	0.063482864644938
ST6GALNAC3	0.122906534589073	0.715145592636396	0.0246847396429683
PIGK	-0.0592712242584255	0.969008573031993	0.280093191162911
AC118549.1	0.0537404951069519	0.969008573031993	0.327496435047178
USP33	-0.0167613667330513	0.969008573031993	0.760215209586306
MIGA1	-0.0774036633035075	0.969008573031993	0.158121235149544
NEXN	-0.0243302327590063	0.969008573031993	0.657729688011608
FUBP1	0.0406656203997366	0.969008573031993	0.458868338786102
DNAJB4	-0.0787778101894492	0.969008573031993	0.150845060735073
AC103591.3	0.091817956767815	0.969008573031993	0.0938785281069369
IFI44L	0.171294315602437	0.171758756648067	0.00167777372956481
IFI44	0.0604730414229475	0.969008573031993	0.270439620725261
LINC01781	-0.0283687304257613	0.969008573031993	0.60542300595298
TTLL7	0.160365442001139	0.263942376444923	0.00329441992461684
PRKACB	0.0151250490947579	0.96974551200644	0.783009081872117
SAMD13
DNASE2B	-0.0233461642449843	0.969008573031993	0.670745475250619
RPF1	-0.039056189149652	0.969008573031993	0.476852857036579
GNG5	0.0593074709678561	0.969008573031993	0.279798673940512
SPATA1	-0.0425172120441884	0.969008573031993	0.438654314674273
CTBS	0.112666763123486	0.899295913553795	0.0395999751064854
AL359762.1	-0.0568705150059631	0.969008573031993	0.300067332320338
SSX2IP	0.0310229992949729	0.969008573031993	0.572089770704885
MCOLN2	0.0558605806785885	0.969008573031993	0.308745905948807
MCOLN3	-0.016536825252602	0.969008573031993	0.763331316953402
C1orf52	-0.0188496261003505	0.969008573031993	0.731426563499995
BCL10	0.0844412232122879	0.969008573031993	0.12351499753784
ZNHIT6	-0.0177655212899545	0.969008573031993	0.746327908140157
COL24A1	0.114620085915403	0.861759093697098	0.0362768577314152
ODF2L	0.0120322735193357	0.975031392867901	0.826586668821612
AL049597.2	-0.0222665424880836	0.969008573031993	0.685138977057915
SH3GLB1	0.032913903680138	0.969008573031993	0.548885591304611
SELENOF	0.0118968415340745	0.975585795295904	0.828508187047475
HS2ST1	0.0511066974857986	0.969008573031993	0.351793557472824
LINC02801
LMO4	-0.0506417091267218	0.969008573031993	0.356198273178779
PKN2	0.0195436185724537	0.969008573031993	0.721939703110964
GTF2B	0.0942577334181602	0.969008573031993	0.0854331493403312
KYAT3	0.041545947983949	0.969008573031993	0.449193551295268
RBMXL1	0.0403485641274344	0.969008573031993	0.462381049674319
GBP3	0.0592904843886203	0.969008573031993	0.27993666975501
GBP1	0.0572362561928369	0.969008573031993	0.296964770311643
GBP2	0.137390858689098	0.504008572805807	0.0119564790509789
GBP4	0.0341499445025068	0.969008573031993	0.533971678490416
AC099063.4
GBP5	0.0181233328378476	0.969008573031993	0.741398919859759
LRRC8B	-0.041581981502741	0.969008573031993	0.448800013044107
LRRC8C-DT	-0.0324809154837548	0.969008573031993	0.554157947563397
LRRC8C	-0.060594456905648	0.969008573031993	0.269477138250401
LRRC8D	-0.0548914101502061	0.969008573031993	0.317228009860765
ZNF326	-0.011406977222021	0.976348574760007	0.835466868799386
LINC02609	0.304192502557373	1.45347366211194e-05	1.39918574341469e-08
ZNF644	-0.0130159106189146	0.973519992635897	0.812662452674997
CDC7	-0.0403636966602844	0.969008573031993	0.462213055528802
TGFBR3
BTBD8	0.00143798633412987	0.995983313245798	0.979112452821474
GLMN	0.0230280816269719	0.969008573031993	0.674973956784493
RPAP2	0.0592745273246699	0.969008573031993	0.280066343911465
GFI1
EVI5	-0.0297155424478182	0.969008573031993	0.588400809896045
RPL5	0.0358066075158285	0.969008573031993	0.514307313702372
DIPK1A	-0.0323567062793242	0.969008573031993	0.555674943778121
MTF2	-0.0235872303867138	0.969008573031993	0.667547715996747
TMED5	0.09060449772381	0.969008573031993	0.0983204020547974
CCDC18	-0.0019081162771683	0.995437455874512	0.972285952908208
CCDC18-AS1	-0.000245586989519547	0.998760131893461	0.996432319212554
DR1	0.0384342414807105	0.969008573031993	0.483904342926583
FNBP1L	-0.0379724852623242	0.969008573031993	0.489175819415032
BCAR3	-0.0215875067761632	0.969008573031993	0.694250920928021
DNTTIP2	0.0207271138844929	0.969008573031993	0.705859826328885
GCLM	0.00357710887385903	0.992822423543315	0.948071153273916
ABCD3	0.0391353467570684	0.969008573031993	0.475959423461367
F3	0.139494305275402	0.48063624892024	0.0107019137486752
ALG14	-0.0271163774205397	0.969008573031993	0.621445444492299
RWDD3	-0.0177975678507696	0.969008573031993	0.745886029850865
PTBP2	-0.0345980505820511	0.969008573031993	0.528615656478244
DPYD	0.110229109702487	0.935029173521486	0.0441044784028726
SNX7
FRRS1	-0.0201821991579831	0.969008573031993	0.713247732403216
AGL	-0.0161720729872321	0.969375036951585	0.768401345493291
SLC35A3	-0.0751084133607538	0.969008573031993	0.17086011852616
MFSD14A	0.0369093923645948	0.969008573031993	0.501428368396618
SASS6	-0.0289165657098962	0.969008573031993	0.598472477318353
TRMT13	0.0436567959141079	0.969008573031993	0.426470921786333
DBT	0.142022514211908	0.453367678742591	0.00934923657225592
RTCA-AS1	-0.02146065584952	0.969008573031993	0.695958062420424
RTCA	-0.0512985847654978	0.969008573031993	0.349985911167303
CDC14A	-0.0275995569788395	0.969008573031993	0.615241955404495
VCAM1	-0.0202496743190294	0.969008573031993	0.712331439613529
EXTL2	-0.0231231554772305	0.969008573031993	0.67370899942787
AC104506.1	-0.021503018149942	0.969008573031993	0.695387785588123
SLC30A7	0.244179144888004	0.00425299452077202	6.351937462434e-06
DPH5	-0.00251964724288293	0.994584101895682	0.963409344136919
AC093157.1	-0.0346932066930534	0.969008573031993	0.527481811045615
S1PR1	-0.0309868617397884	0.969008573031993	0.572537712817857
RNPC3	0.111325419860769	0.914197118203745	0.0420279782227166
AMY2B	-0.0233698419547692	0.969008573031993	0.670431124549047
PRMT6	-0.0489775674136265	0.969008573031993	0.372244150019504
VAV3	0.101047930047583	0.969008573031993	0.0651075775439141
LINC02785	-0.0394147669668613	0.969008573031993	0.472812988288072
SLC25A24	0.0245751390463467	0.969008573031993	0.654506231537769
AL359258.2	0.210118215652782	0.0282051924071009	0.000109313392768113
FAM102B	-0.0289377695702457	0.969008573031993	0.598204184308141
HENMT1	-0.0606510668324049	0.969008573031993	0.269029181905587
PRPF38B	-0.00397177804734826	0.99220302726791	0.942351186983788
STXBP3	-0.0668288176936197	0.969008573031993	0.223176622680996
GPSM2	0.0474337107161666	0.969008573031993	0.387522373505335
CLCC1	-0.0138497905705475	0.972174005298132	0.800903995227531
WDR47	0.0565065782971305	0.969008573031993	0.303175867255852
TAF13	0.0292813138708762	0.969008573031993	0.593864905434029
AL356488.3	0.190826676930785	0.0836077582302771	0.000453720681922583
TMEM167B	0.0186057621841293	0.969008573031993	0.734769994213793
SARS	0.00994901186066467	0.980621468169062	0.856251681424575
PSRC1	-0.0234190786174533	0.969008573031993	0.669777631257408
SORT1	0.0467089361532924	0.969008573031993	0.394824231578329
PSMA5	0.0937796359700264	0.969008573031993	0.0870380860529784
CYB561D1	-0.0212620922683004	0.969008573031993	0.698633381579623
GNAI3	0.0159961883233947	0.969375036951585	0.770849672687941
AMPD2	-0.0438406344216682	0.969008573031993	0.424524055589065
GSTM4	0.00391945918522215	0.99220302726791	0.94310928396233
GSTM2	-0.0273094361330349	0.969008573031993	0.618963537875542
GSTM3	0.00162869744522141	0.995982871180419	0.976343029310469
CSF1	-0.0129644245860712	0.973519992635897	0.813389861355465
AHCYL1	0.0235008806812206	0.969008573031993	0.668692464049609
STRIP1	-0.0659332895318471	0.969008573031993	0.229454403873027
RBM15	-0.059214096470324	0.969008573031993	0.280557800006681
LAMTOR5-AS1	-0.0220694101176287	0.969008573031993	0.687779663065013
SLC16A4
AL355488.1	-0.023401329330552	0.969008573031993	0.670013179903691
LAMTOR5	0.0245354704584459	0.969008573031993	0.655027916477309
AL365361.1	-0.0315676104155067	0.969008573031993	0.565359216239247
KCNA3	0.0162936652615577	0.969375036951585	0.766710114158445
CD53	0.023186239556785	0.969008573031993	0.672870172263843
LRIF1	0.071909571198705	0.969008573031993	0.189869177694793
DRAM2	-0.0364882993502656	0.969008573031993	0.506325979586698
CEPT1	0.130561731585131	0.59803123170644	0.0169687131409068
AL355816.2	0.00374511180863002	0.992575302945436	0.945635932854985
DENND2D	-0.0223414874336664	0.969008573031993	0.68413605405415
CHI3L2
WDR77	0.0437713951133801	0.969008573031993	0.425256698266393
ATP5PB	0.0475777903091858	0.969008573031993	0.386080646890968
C1orf162	-0.102254624732397	0.969008573031993	0.0619489255796768
TMIGD3	-0.0209515418655678	0.969008573031993	0.702825010497683
RAP1A	0.0744976930109763	0.969008573031993	0.174375196406602
INKA2	0.020128584314566	0.969008573031993	0.713976099997106
DDX20	0.0683995428256619	0.969008573031993	0.212462942478211
CTTNBP2NL	0.0939690313418457	0.969008573031993	0.0863994263991258
WNT2B	-0.0281334912719617	0.969008573031993	0.608418552504611
ST7L	0.03064009780168	0.969008573031993	0.57684442121297
CAPZA1	-0.00053812250589931	0.998212305789981	0.992182708369758
MOV10	-0.0294432888491382	0.969008573031993	0.591823998648289
RHOC	-0.00597044612923129	0.989404393466768	0.913435850868061
PPM1J	0.100280190214852	0.969008573031993	0.0671851961100659
SLC16A1	-0.016536825252602	0.969008573031993	0.763331316953402
SLC16A1-AS1	0.0658027891020604	0.969008573031993	0.230379570198286
LRIG2	-0.0385011360017209	0.969008573031993	0.483143217305041
MAGI3	0.0515114170050249	0.969008573031993	0.347987831223302
PHTF1	0.0806659928757732	0.969008573031993	0.141265090323079
RSBN1	0.0027594745967561	0.994584101895682	0.959929328618924
PTPN22	-0.0166951653732567	0.969008573031993	0.761133528611245
AP4B1	0.0134518390908	0.972174005298132	0.806510043909874
DCLRE1B	-0.02731871883766	0.969008573031993	0.618844310734552
HIPK1	-0.074964700318923	0.969008573031993	0.171682485393353
TRIM33	0.00445854565200195	0.992103854090557	0.935300537514067
BCAS2	-0.0267614924456396	0.969008573031993	0.626018928362014
NRAS	0.034802516061794	0.969008573031993	0.526180846181918
CSDE1	0.0297409950251202	0.969008573031993	0.588081247162592
SIKE1	0.0144173511736514	0.971625717509657	0.792926313158447
TSPAN2	-0.0368261690724214	0.969008573031993	0.502394330193246
VANGL1	0.119053259716501	0.777694659687266	0.0296029209943753
SLC22A15	0.0109660464599714	0.977258132487341	0.841741433230449
ATP1A1	0.07271978207616	0.969008573031993	0.184913906436411
ATP1A1-AS1	-0.016536825252602	0.969008573031993	0.763331316953402
LINC01762	0.075471120404499	0.969008573031993	0.168797671161741
AL390066.1	-0.0284552207949968	0.969008573031993	0.604323289487863
CD58	0.00190878358629508	0.995437455874512	0.972276264595555
CD2	-0.0075170863364731	0.987075706157644	0.891136187441173
PTGFRN	-0.0286755128734022	0.969008573031993	0.601526338313899
CD101	-0.00741768020868076	0.987075706157644	0.892567054381328
TTF2	0.0908537725033109	0.969008573031993	0.0973945484335187
MAN1A2	-0.0387449287256044	0.969008573031993	0.480374829436051
TENT5C	-0.0232329487844158	0.969008573031993	0.672249341937314
GDAP2	0.0331801088024554	0.969008573031993	0.545656377727462
WDR3	0.0442431313334609	0.969008573031993	0.420279677820069
WARS2	0.00211197592111288	0.995218136567766	0.969326417320477
WARS2-AS1	-0.0280603113119688	0.969008573031993	0.609351768163816
ZNF697	-0.0316532722656932	0.969008573031993	0.564304025423427
PHGDH	-0.0261999226059431	0.969008573031993	0.633285302788613
NOTCH2	0.0303738934117219	0.969008573031993	0.580160882676469
SEC22B	-0.00646565395541183	0.988814334536979	0.906287638332071
NBPF26	0.0195456638293654	0.969008573031993	0.721911806487873
AC253572.2	0.024839672374497	0.969008573031993	0.651031635097148
LINC00623	0.152979446244333	0.328003134344349	0.00508136313417972
FCGR1B	-0.0494079723617057	0.969008573031993	0.368051966604791
SRGAP2C	-0.0120847216210157	0.974972211874908	0.825842808508043
LINC02591	-0.0382276784988796	0.969008573031993	0.486258696783483
HIST2H3PS2	-0.0234192496377547	0.969008573031993	0.669775361824814
LINC02802	-0.0398154535042408	0.969008573031993	0.468320984449726
AC246785.3	-0.0232003645191482	0.969008573031993	0.672682408514172
SRGAP2B	0.0304423951566792	0.969008573031993	0.579306615839602
AC245014.3	0.0143565466301187	0.971912220434577	0.793779972011568
NBPF20	-0.0228134390580741	0.969008573031993	0.677833134600159
GPR89A	0.0153638287293259	0.96974551200644	0.779670791119084
CD160
RNF115	0.0344517669215359	0.969008573031993	0.53036112503351
POLR3C	0.00167027837620195	0.995982871180419	0.975739245722834
NUDT17	-0.0232381581353019	0.969008573031993	0.672180116227911
PIAS3	-0.0333494040054501	0.969008573031993	0.543607626006233
PEX11B	0.0259797520152291	0.969008573031993	0.636143867371427
RBM8A	-0.0163222328554722	0.969275391252494	0.766312926582908
LIX1L	0.0592979584323526	0.969008573031993	0.279875946340835
POLR3GL	-0.0807449627585243	0.969008573031993	0.140874809016391
TXNIP	0.0342967485181578	0.969008573031993	0.532213991579734
AC239799.2	-0.00615384559169325	0.989321423548132	0.910787677211019
NBPF10	-0.00859212301806668	0.984783478254377	0.875685440388999
NOTCH2NLA	0.0262712498268394	0.969008573031993	0.632360397344153
AC239799.1	0.0318788314160361	0.969008573031993	0.561530089547163
AC245407.2	-0.0404262070848244	0.969008573031993	0.461519454142723
NBPF12	0.0950125877714222	0.969008573031993	0.0829477281868872
PRKAB2	0.0534338012060227	0.969008573031993	0.330268590756752
AC242426.2	-0.016536825252602	0.969008573031993	0.763331316953402
FMO5	-0.0225741708456456	0.969008573031993	0.681025793240738
CHD1L	0.0854690915758466	0.969008573031993	0.118995753509811
ACP6
GPR89B	0.036242467469302	0.969008573031993	0.509196714522284
NBPF11	0.00102044673181059	0.996374855270482	0.985176609774799
LINC01138	-0.00553582956144797	0.990385472536441	0.919715211111446
NBPF14	-0.0854882816150941	0.969008573031993	0.11891262409913
PDE4DIP	-0.0396211006940895	0.969008573031993	0.470496885436563
NBPF9	-0.0506341022846943	0.969008573031993	0.356270617377603
AC245297.3	-0.047853672370756	0.969008573031993	0.383329157918663
AC245297.2
NOTCH2NLC	-0.0617366961775628	0.969008573031993	0.26053694057336
NBPF19	-0.0929034044540598	0.969008573031993	0.0900423528379119
FCGR1A	0.0115826154209134	0.976348574760007	0.832970366479464
HIST2H2BF	-0.0228672131068356	0.969008573031993	0.677116393755195
HIST2H4A
HIST2H2BE	-0.00250190022736298	0.994584101895682	0.963666890645047
HIST2H2AC	0.0730665205171275	0.969008573031993	0.182822598943799
BOLA1	0.0380875460327691	0.969008573031993	0.48785939551392
SF3B4	0.0118248767726679	0.975752588444583	0.829529644537041
MTMR11	-0.0102563745517493	0.980112086018067	0.851861135597103
OTUD7B	-0.016536825252602	0.969008573031993	0.763331316953402
AC244033.2	-0.016536825252602	0.969008573031993	0.763331316953402
VPS45	0.0530413805695111	0.969008573031993	0.33383760082366
PLEKHO1	0.0404777375230587	0.969008573031993	0.460948119626806
AC242988.2	-0.0360062603001429	0.969008573031993	0.511963029352031
ANP32E	-0.0509078279901016	0.969008573031993	0.353673178009152
APH1A	0.0670976865755948	0.969008573031993	0.221315917351109
C1orf54	0.0177357819254152	0.969008573031993	0.746738047646829
MRPS21	0.128544750882579	0.626480990433439	0.0187637319546777
PRPF3	0.0169368288381401	0.969008573031993	0.75778289889842
RPRD2	-0.0574681243524151	0.969008573031993	0.295008945282862
TARS2	-0.00504909025523327	0.991802371493618	0.926753545516131
ECM1	0.105566354210134	0.969008573031993	0.0539233800991477
AL356356.1	0.155662023719957	0.311759731871816	0.00435047303953228
ADAMTSL4	-0.0699649060678447	0.969008573031993	0.202158811133393
ADAMTSL4-AS1	-0.0467203158721317	0.969008573031993	0.394708948564152
MCL1	0.0295063816443364	0.969008573031993	0.591029889446798
ENSA	0.0166795826163703	0.969008573031993	0.761349735204318
GOLPH3L	0.128510180787675	0.626480990433439	0.0187958867584883
HORMAD1	-0.0279852600500008	0.969008573031993	0.610309504876437
CTSS	-0.0147447472483562	0.970697734734772	0.788334140481678
CTSK	-0.0162120539142024	0.969375036951585	0.767845127794707
ARNT	0.0764407256866795	0.969008573031993	0.163375603818744
SETDB1	-0.0051803166044545	0.991456636617941	0.924855404854314
CERS2	-0.0212615491387282	0.969008573031993	0.698640704492354
MINDY1	-0.0718773016975933	0.969008573031993	0.190068536079427
PRUNE1	-0.046098046648222	0.969008573031993	0.401042599652805
C1orf56	0.0185451338976661	0.969008573031993	0.73560200217498
CDC42SE1	0.064554734500782	0.969008573031993	0.239361006758215
MLLT11	-0.00972815623058186	0.980845866768738	0.859409255463236
GABPB2	0.0201313016301946	0.969008573031993	0.713939178511297
TNFAIP8L2	-0.0349264073943314	0.969008573031993	0.524708307379051
SCNM1	0.0680783313194184	0.969008573031993	0.214623233143455
LYSMD1	-0.0285565452665581	0.969008573031993	0.603036095551374
VPS72	-0.0660946581274485	0.969008573031993	0.228314044480038
PIP5K1A	0.00340544049827939	0.993280164316772	0.950560003402388
PSMD4	0.0569039089418394	0.969008573031993	0.29978316420387
ZNF687-AS1	0.00994041639380538	0.980621468169062	0.856374528366625
ZNF687	-0.0324162526240062	0.969008573031993	0.554947438462656
PI4KB	-0.0549901185323787	0.969008573031993	0.316357229878625
RFX5	0.00192543891274868	0.995429489345786	0.972034455933368
AL391069.2	-0.0233441464754373	0.969008573031993	0.670772266275486
PSMB4	-0.00396204377833421	0.99220302726791	0.94249223200569
POGZ	-0.0107380894103555	0.978326260614185	0.844989277990225
TUFT1	-0.0233862949474296	0.969008573031993	0.670212724661817
SNX27	-0.0158587518800929	0.969375036951585	0.772764382281939
MRPL9	-0.0727696393135885	0.969008573031993	0.1846121191118
OAZ3	0.0597570192032206	0.969008573031993	0.276163350056338
TDRKH-AS1
THEM4	-0.0312593544308034	0.969008573031993	0.569164132523333
S100A10	0.0196504884404821	0.969008573031993	0.720482527429166
S100A11	0.0753272940874602	0.969008573031993	0.16961326918377
TCHH	0.0770981171678256	0.969008573031993	0.159774495849839
S100A9	0.048238269254894	0.969008573031993	0.379513419306209
S100A12	-0.032258775496567	0.969008573031993	0.556872416618415
S100A8	0.0117801754665974	0.975965089117874	0.830164273029019
S100A6	0.0804063733466183	0.969008573031993	0.14255400129862
S100A4	0.0801026239563283	0.969008573031993	0.144073386292371
S100A3	0.0316773004759936	0.969008573031993	0.564008213228821
S100A2	-0.016536825252602	0.969008573031993	0.763331316953402
S100A16
S100A13	0.00211383003925061	0.995218136567766	0.969299501999284
CHTOP	0.0612832768828268	0.969008573031993	0.264061050629641
SNAPIN	0.131102088536269	0.592699227785722	0.0165140676512156
ILF2	-0.00268481719397334	0.994584101895682	0.961012566705407
NPR1	-0.0200265336193726	0.969008573031993	0.715363194297619
INTS3	-0.058118850360773	0.969008573031993	0.28956600029435
SLC27A3	0.000420074132460359	0.998704092591346	0.993897556052372
GATAD2B	0.0181463631809671	0.969008573031993	0.741082027294855
DENND4B	0.0324519595827464	0.969008573031993	0.554511412370765
CRTC2	-0.0268057466650208	0.969008573031993	0.62544782708067
SLC39A1	-0.051681581956476	0.969008573031993	0.346395518465429
CREB3L4	-0.016536825252602	0.969008573031993	0.763331316953402
JTB	0.0486657547157549	0.969008573031993	0.375299561483453
RAB13	0.0194023590661737	0.969008573031993	0.723867324595175
RPS27	0.00733415700172522	0.987075706157644	0.893769569547893
TPM3	0.0130937033494819	0.973438713358839	0.811563681173809
C1orf43	0.0663093554678465	0.969008573031993	0.226803059585548
UBAP2L	0.0461938328223677	0.969008573031993	0.400063720763788
HAX1	-0.00135124897161259	0.995983313245798	0.980372099857113
ATP8B2	-0.0420966664437408	0.969008573031993	0.443200213251561
IL6R	0.082452735133141	0.969008573031993	0.132635173982921
UBE2Q1	-0.0605029871879931	0.969008573031993	0.270202017551682
ADAR	0.0846890373462368	0.969008573031993	0.122413411955033
KCNN3	-0.0281566593845401	0.969008573031993	0.608123237019347
PMVK	-0.000147716144996599	0.999191976288872	0.997854099806933
PBXIP1	-0.0618743210061966	0.969008573031993	0.259473716985039
PYGO2	0.177647424502844	0.147631110294048	0.00111245531521472
SHC1	-0.04973840304616	0.969008573031993	0.364853480053862
CKS1B	-0.0380060430858921	0.969008573031993	0.488791683761883
FLAD1	0.00390076187264371	0.992328552363861	0.943380219308898
ZBTB7B	-0.00741364987450124	0.987075706157644	0.892625075001765
ADAM15	-0.0456725880662145	0.969008573031993	0.405407813396064
EFNA4	0.0691020097668495	0.969008573031993	0.207793122296076
SLC50A1	0.0737268051920911	0.969008573031993	0.178888530201452
DPM3	0.0454322776002288	0.969008573031993	0.407885845125142
KRTCAP2	0.0194483437030303	0.969008573031993	0.723239628013752
TRIM46
MUC1	-0.0421743350456969	0.969008573031993	0.442358640262335
THBS3	-0.0501260755428978	0.969008573031993	0.361123018467274
MTX1	0.0977341875756763	0.969008573031993	0.0744669416402386
GBA	-0.0432841063827704	0.969008573031993	0.430433602101661
FAM189B	-0.0620628986466185	0.969008573031993	0.258021719542088
SCAMP3	0.0548398626722523	0.969008573031993	0.317683369738183
CLK2	-0.036377034482509	0.969008573031993	0.507624239513363
HCN3	0.0136165419587492	0.972174005298132	0.804188612432852
FDPS	-0.0391709426494831	0.969008573031993	0.475557958826531
RUSC1-AS1	0.0161088817166867	0.969375036951585	0.769280709266858
RUSC1	0.0515355099474146	0.969008573031993	0.347762101236087
ASH1L	0.00247627490838965	0.994584101895682	0.964038774551804
ASH1L-AS1	-0.0283186549919244	0.969008573031993	0.606060117756509
MSTO1	0.0182165151520681	0.969008573031993	0.740117020861898
AL353807.5	-0.0420082974717735	0.969008573031993	0.444158836202508
YY1AP1	-0.0332529222293323	0.969008573031993	0.54477474782768
DAP3	-0.0376668508091264	0.969008573031993	0.492681848228962
GON4L	0.0658865221167693	0.969008573031993	0.229785652534989
SYT11	0.0378224842890878	0.969008573031993	0.490894854144393
RIT1	-0.0386017230019957	0.969008573031993	0.481999957922208
KHDC4	-0.0244913801248845	0.969008573031993	0.655607948920851
ARHGEF2	-0.000641943317046812	0.998154006106719	0.990674568987
AL355388.2	-0.016536825252602	0.969008573031993	0.763331316953402
SSR2	-0.0133966843736348	0.972174005298132	0.807287811610952
UBQLN4	-0.0361778414149368	0.969008573031993	0.509952800319036
LAMTOR2	0.0235902939303141	0.969008573031993	0.667507116366762
LMNA	-0.0271254123342571	0.969008573031993	0.621329198304247
SEMA4A	-0.110150475968792	0.935029173521486	0.0442566740719671
SLC25A44	0.0336298524376989	0.969008573031993	0.540222143079772
PMF1	-0.0178896188098976	0.969008573031993	0.744617236008398
BGLAP	-0.045340346968343	0.969008573031993	0.408836185740444
PAQR6	-0.0234153941017804	0.969008573031993	0.66982652536256
SMG5	-0.0151126539196029	0.96974551200644	0.783182483501082
TMEM79	-0.0381670282038443	0.969008573031993	0.486951142993971
GLMP	0.018743675022142	0.969008573031993	0.732878557876918
CCT3	0.0650729365615655	0.969008573031993	0.235602442451159
C1orf61	-0.0286018597307965	0.969008573031993	0.602460832665514
MEF2D	-0.0376504370628206	0.969008573031993	0.492870514102993
IQGAP3	-0.016536825252602	0.969008573031993	0.763331316953402
NAXE	0.0117512773472588	0.976033548293455	0.830574600977603
GPATCH4	0.0655202390787614	0.969008573031993	0.232391711062317
CRABP2	0.0084314667781067	0.985569212583855	0.877991590767326
ISG20L2	-0.0133946612340028	0.972174005298132	0.807316344652657
RRNAD1	0.083991564092831	0.969008573031993	0.125533479192566
MRPL24	-0.0175812573302335	0.969008573031993	0.748870263940833
HDGF	0.0470806560748453	0.969008573031993	0.391068987421844
PRCC	0.0228271579517991	0.969008573031993	0.677650251284517
SH2D2A
ARHGEF11	0.0335750842390545	0.969008573031993	0.540882461235632
ETV3	0.00772412192517866	0.987019904097982	0.888157223572779
FCRL3	-0.016536825252602	0.969008573031993	0.763331316953402
FCRL2	-0.0225651784076911	0.969008573031993	0.681145894632516
FCRL1	-0.0362020600787175	0.969008573031993	0.509669388090776
CD5L	-0.0263110886217454	0.969008573031993	0.631844053642979
CD1D	-0.00541882486197512	0.990591357997665	0.921406568674117
CD1C	6.79689747359053e-05	0.999576104363158	0.999012600999082
OR6N1	-0.016536825252602	0.969008573031993	0.763331316953402
MNDA	0.0482838775434377	0.969008573031993	0.379062468757628
PYHIN1	-0.0081639437779309	0.986143587492409	0.881834045700624
IFI16	0.0914689302422556	0.969008573031993	0.0951394093924983
AIM2	-0.0101605338120565	0.980320826016176	0.85322969630259
DUSP23	0.00714076386853947	0.987296195204973	0.896554852172375
SLAMF8	0.00410078998790054	0.992103854090557	0.940482035748875
TAGLN2	0.0284141210663155	0.969008573031993	0.604845757169425
PIGM	0.145203738092507	0.418074450918238	0.00786416381207387
IGSF8	-0.0110303659761545	0.977258132487341	0.840825515567714
PEA15	0.00907647308240795	0.982637352879386	0.868739240585824
DCAF8	0.0381233254715714	0.969008573031993	0.487450426907192
PEX19	-0.0125663510502443	0.974840336525492	0.819019316971297
COPA	0.0877853202323666	0.969008573031993	0.109285337831062
NCSTN	0.00100996092154907	0.996374855270482	0.985328913390981
SLAMF6	0.0141430576909967	0.972174005298132	0.796779168742685
CD84	0.0873578775974589	0.969008573031993	0.11102878713509
SLAMF1	0.0420688066116203	0.969008573031993	0.443502308437084
AL121985.1	-0.016536825252602	0.969008573031993	0.763331316953402
CD48	0.113494937305148	0.881263523666144	0.038160878834124
SLAMF7	-0.0163375551644963	0.96910099601747	0.766099919093739
LY9	-0.0323449431569148	0.969008573031993	0.555818714107854
CD244	0.00482050433186341	0.992103854090557	0.930060941391529
ITLN1	-0.0301942212439368	0.969008573031993	0.582404313957938
F11R	-0.0242495269749229	0.969008573031993	0.658793330761683
TSTD1	-0.0923554841371086	0.969008573031993	0.0919628065026664
USF1	-0.0458469539258454	0.969008573031993	0.403615408278591
ARHGAP30	0.133995537959512	0.55222985714932	0.0142563409900553
PFDN2	-0.000896477852046255	0.997124206030061	0.986977257806678
NIT1	-0.0739176413720442	0.969008573031993	0.177763262959392
DEDD	0.0713009758786506	0.969008573031993	0.193654918547604
UFC1	-0.0624834686361654	0.969008573031993	0.254803675020471
USP21	0.00247112716414468	0.994584101895682	0.96411348142197
PPOX	-0.0417791495216599	0.969008573031993	0.446650104919537
B4GALT3	0.0191962524562021	0.969008573031993	0.726682974231471
NDUFS2	-0.109573771942566	0.939850216496675	0.045386424489809
FCER1G	0.0941200797319651	0.969008573031993	0.0858927817668595
TOMM40L	0.0293125649040891	0.969008573031993	0.59347088866125
MPZ	0.0727495463596915	0.969008573031993	0.184733698671543
SDHC	0.0476235842747627	0.969008573031993	0.385623095114482
AL592295.5	0.0547593270971745	0.969008573031993	0.318395657780033
FCGR2A	0.0957793188387528	0.969008573031993	0.0804832447679127
HSPA6	0.0447000334810721	0.969008573031993	0.415491792202147
FCGR3A	-0.00659716696189712	0.988814334536979	0.904390523117186
FCGR3B	0.0824012497015909	0.969008573031993	0.132878025911523
FCGR2B	0.0310492474800575	0.969008573031993	0.571764515991636
FCRLA	-0.0330818107634311	0.969008573031993	0.546847693490377
FCRLB	0.101080941714751	0.969008573031993	0.0650194394440352
DUSP12	-0.0380271188801041	0.969008573031993	0.488550512371383
ATF6	-0.0107644794588855	0.978326260614185	0.844613147312752
OLFML2B	-0.0325590970087137	0.969008573031993	0.553204134010976
SH2D1B	0.0724887771024755	0.969008573031993	0.186316929360725
UHMK1	0.01014244610401	0.980320826016176	0.853488029736754
UAP1	0.0213807314274103	0.969008573031993	0.697034462536614
HSD17B7	-0.0353638822918128	0.969008573031993	0.519525459275321
NUF2	-0.020105198700756	0.969008573031993	0.714293879228197
MGST3	0.0429866953065736	0.969008573031993	0.433611078533916
ALDH9A1	0.00441989685028344	0.992103854090557	0.935860173885746
TMCO1	0.0962162241989819	0.969008573031993	0.0791056064449726
UCK2	0.0237481790590766	0.969008573031993	0.665416056627969
POGK	0.0976100956360882	0.969008573031993	0.0748376498341287
TADA1	-0.00132197988480892	0.995983313245798	0.980797172564815
POU2F1	0.00852343384667218	0.985037058052681	0.876671316117768
CD247
CREG1	0.00418057508219154	0.992103854090557	0.939326255723411
RCSD1	0.0275407316395026	0.969008573031993	0.615995757210414
MPZL1	-0.0292940450029225	0.969008573031993	0.593704375412937
MPC2	-0.0126417150198791	0.974840336525492	0.817952816374977
DCAF6	0.0136148844876738	0.972174005298132	0.804211965406233
TIPRL	-0.062719115312135	0.969008573031993	0.253012791345045
SFT2D2	0.0777062195622929	0.969008573031993	0.156496893180034
TBX19	-0.0532845660337428	0.969008573031993	0.331622955810376
XCL2	0.129590894001115	0.609471750234238	0.0178130746444149
XCL1
ATP1B1	0.0500037758213456	0.969008573031993	0.362297294043028
NME7	-0.00825099144722976	0.986143587492409	0.880583464453838
BLZF1	0.0284021990369361	0.969008573031993	0.604997350028666
SLC19A2	-0.0315537220673616	0.969008573031993	0.565530383113554
F5	0.00274369437814076	0.994584101895682	0.960158284890429
C1orf112	-0.0285175972641433	0.969008573031993	0.603530733320859
SELL	0.0977466282630428	0.969008573031993	0.0744298592564298
METTL18	-0.016536825252602	0.969008573031993	0.763331316953402
SCYL3	-0.0555184910892917	0.969008573031993	0.311722640348008
KIFAP3	-0.0298179305323603	0.969008573031993	0.587115790766137
GORAB-AS1
GORAB	0.029618387499565	0.969008573031993	0.589621345351332
FMO4	-0.0229249772613667	0.969008573031993	0.67634679392546
PRRC2C	0.0433314087750614	0.969008573031993	0.429929476374307
VAMP4	0.0338555481323434	0.969008573031993	0.537505263629314
EEF1AKNMT	-0.0298094690691234	0.969008573031993	0.587221937101504
PIGC	-0.0556629631999591	0.969008573031993	0.310463208706392
SUCO	0.0138160542394092	0.972174005298132	0.801378856502952
FASLG
TNFSF18	-0.00484558405112689	0.992103854090557	0.929698004681254
TNFSF4	-0.0288174231822939	0.969008573031993	0.59972765087609
AL645568.1	0.0283430890409667	0.969008573031993	0.605749205036835
PRDX6	-0.00568581749763972	0.990036525961544	0.917547595215147
KLHL20	0.123639590570479	0.708361329010003	0.0238335387852036
CENPL	-0.0327692838389271	0.969008573031993	0.550643836092791
DARS2	0.0114738682527844	0.976348574760007	0.834515890924165
GAS5	-0.0256088792008845	0.969008573031993	0.6409712614885
ZBTB37	0.0656752777051191	0.969008573031993	0.231286093126369
RC3H1	0.0344992033209609	0.969008573031993	0.529794790998953
RC3H1-IT1	-0.0282753323490685	0.969008573031993	0.606611554333521
RABGAP1L	0.00494677320959586	0.992103854090557	0.928233812317477
RABGAP1L-IT1	-0.0349788702886477	0.969008573031993	0.524085381423006
Z99127.4	-0.0360095772772114	0.969008573031993	0.511924128969994
CACYBP	0.148976902206646	0.379129133317658	0.00637809302503541
MRPS14	0.0417721288634577	0.969008573031993	0.446726557437222
KIAA0040	0.0495995008816434	0.969008573031993	0.366195906695466
LINC02803	-0.0223930871728119	0.969008573031993	0.683445861731763
COP1	0.0634844869933947	0.969008573031993	0.247256362707255
RASAL2-AS1	-0.016536825252602	0.969008573031993	0.763331316953402
RASAL2	0.0248429181160048	0.969008573031993	0.650989049517841
C1orf220	0.129590894001115	0.609471750234238	0.0178130746444149
RALGPS2	-0.00880572421181082	0.983746419864901	0.872620918111248
FAM20B	-0.0336115218315401	0.969008573031993	0.54044310312842
TOR3A	0.0245539643657938	0.969008573031993	0.65478468066646
ABL2	0.0822657465950292	0.969008573031993	0.133518819195355
SOAT1	0.100837691007006	0.969008573031993	0.0656712008595918
TOR1AIP2	0.0298904284707299	0.969008573031993	0.586206690187883
AL353708.3	0.191843593121142	0.0801101283964021	0.00042231868601871
TOR1AIP1	0.0855961887310932	0.969008573031993	0.118446024363341
AL353708.1	-0.016536825252602	0.969008573031993	0.763331316953402
CEP350	0.0341590843176692	0.969008573031993	0.53386216219677
QSOX1	0.108431079647235	0.953622004938418	0.0476964806295914
ACBD6	-0.0109903811490513	0.977258132487341	0.841394879183277
XPR1	-0.0499374490957448	0.969008573031993	0.362935132792253
KIAA1614-AS1	0.0805870509010565	0.969008573031993	0.1416560599474
STX6	-0.00649866704286687	0.988814334536979	0.905811364009537
MR1	0.043764133917505	0.969008573031993	0.425333573801661
IER5	0.069130977293811	0.969008573031993	0.207602157316626
GLUL	-0.0130548818580813	0.973519992635897	0.812111963341978
RNASEL	0.0110106493626338	0.977258132487341	0.841106259784092
RGS16	-0.016536825252602	0.969008573031993	0.763331316953402
NPL	0.0514228545864318	0.969008573031993	0.34881838104675
DHX9	-0.0129332642244351	0.973519992635897	0.81383018131396
SMG7	-0.0224706566744961	0.969008573031993	0.682408796281342
NCF2	0.00169248584984513	0.995982871180419	0.975416783647412
ARPC5	-0.034418350732896	0.969008573031993	0.530760258116136
RGL1	0.0549904083955032	0.969008573031993	0.316354675082426
TSEN15	-0.064788644809895	0.969008573031993	0.237659255007122
C1orf21	-0.00687033686675108	0.988601811075494	0.900451711878514
EDEM3	0.123682219029288	0.708361329010003	0.0237848294422078
NIBAN1	0.105126632990759	0.969008573031993	0.0549364937518054
RNF2	0.0523088917529992	0.969008573031993	0.340565469448983
TRMT1L	-0.00656797496928047	0.988814334536979	0.904811579988569
SWT1	-0.0100208409806824	0.980320826016176	0.855225231038067
IVNS1ABP	0.156271124758336	0.308000530297372	0.00419834828163173
TPR	-0.0152534169154595	0.96974551200644	0.78121391968858
ODR4	0.0200690642436574	0.969008573031993	0.714784995177969
AL096803.2	-0.0229562009896209	0.969008573031993	0.67593093589653
PTGS2	0.0776998210266708	0.969008573031993	0.156531114276908
PLA2G4A	0.107233268480139	0.969008573031993	0.0502227686849549
RGS18	0.0183960268455573	0.969008573031993	0.737649525028519
RGS1	0.0790793709832179	0.969008573031993	0.149282819518384
RGS13	-0.016536825252602	0.969008573031993	0.763331316953402
RGS2	-0.0837467177804689	0.969008573031993	0.12664328283296
UCHL5	-0.0392699520466897	0.969008573031993	0.474442264467262
RO60	-0.022391282801627	0.969008573031993	0.683469992359354
GLRX2	-0.0326292449360131	0.969008573031993	0.552349012600371
CDC73	0.0438256515407308	0.969008573031993	0.424682531820656
CFH	-0.0259260745319445	0.969008573031993	0.636841604825167
ASPM	-0.0233951310664181	0.969008573031993	0.670095443931334
ZBTB41	0.133001922613793	0.564060562768622	0.0149990520993594
DENND1B	-0.0072009382372844	0.987170540423075	0.89568807245947
C1orf53	0.0488164535053118	0.969008573031993	0.373820962848245
NEK7	0.051499025303262	0.969008573031993	0.348103966833749
PTPRC	0.0892024879111407	0.969008573031993	0.103658777301002
MIR181A1HG	0.0982812081448934	0.969008573031993	0.0728505547830415
LINC00862	-0.0230555653865715	0.969008573031993	0.674608191294619
ZNF281	-0.0157958025392711	0.969375036951585	0.773641828124759
KIF14	-0.0345964965600514	0.969008573031993	0.528634183882798
DDX59	0.043513167128436	0.969008573031993	0.427995563414618
CAMSAP2	0.0936234661030293	0.969008573031993	0.087567554738599
KIF21B	0.0100382327847519	0.980320826016176	0.85497673578795
TMEM9	-0.0229412036315699	0.969008573031993	0.676130668242403
PHLDA3	-0.0265414182822008	0.969008573031993	0.628862300646274
CSRP1	0.0277866746442652	0.969008573031993	0.612846875362646
AC096677.1	-0.0268127022209775	0.969008573031993	0.625358085874104
NAV1	0.0187858515980211	0.969008573031993	0.732300439492776
IPO9	-0.0438500511946348	0.969008573031993	0.424424470547419
SHISA4	-0.00844459575678658	0.985569212583855	0.877803091044011
TIMM17A	0.0481560333409364	0.969008573031993	0.380327353932088
RNPEP	0.0162185277645264	0.969375036951585	0.767755074283015
ELF3-AS1
ARL8A	0.0476186982906586	0.969008573031993	0.385671897849472
PTPN7	-0.0315661017857309	0.969008573031993	0.565377808139162
UBE2T	-0.0402709808648005	0.969008573031993	0.463242874398064
PPP1R12B	-0.0414946199029909	0.969008573031993	0.44975446469184
KDM5B	-0.066634529505677	0.969008573031993	0.224528109853922
RABIF	-0.000292518194203804	0.998760131893461	0.995750548129826
KLHL12	-0.0147587108056027	0.97061273551284	0.788138444201991
ADIPOR1	-0.00631037274369973	0.988814334536979	0.908528301797087
CYB5R1	0.0239128125869469	0.969008573031993	0.663238375484734
TMEM183A	-0.0190461019063225	0.969008573031993	0.728736519689003
MYBPH	-0.016536825252602	0.969008573031993	0.763331316953402
CHI3L1	-0.0285081810195435	0.969008573031993	0.603650346425895
CHIT1	-0.0321226925628459	0.969008573031993	0.558538479649257
LINC01353	-0.000183415278848324	0.99896183653053	0.997335493514239
LINC01136	0.0275590582682133	0.969008573031993	0.615760872163449
BTG2	0.173416199935672	0.159768132919061	0.00146487081250757
ATP2B4	0.0960506462191586	0.969008573031993	0.0796254386810854
LAX1
ZC3H11A	0.0702178561511664	0.969008573031993	0.200528370111482
ZBED6	-0.016536825252602	0.969008573031993	0.763331316953402
SNRPE	-0.0213198172042935	0.969008573031993	0.697855246536569
SOX13
PPP1R15B	0.0318153019362571	0.969008573031993	0.562310713332028
MDM4	0.036609923669236	0.969008573031993	0.504908834815016
AL512306.3	0.027475885732283	0.969008573031993	0.616827175436028
AL512306.2	-0.0285545765373324	0.969008573031993	0.603061093960748
TMEM81	-0.0285335872775251	0.969008573031993	0.603327638945575
RBBP5	0.0251862601056137	0.969008573031993	0.646490676196995
DSTYK	-0.0405902527535952	0.969008573031993	0.459701996016774
NUAK2	-0.0478619396254645	0.969008573031993	0.383246890002327
CDK18	-0.0223523432645218	0.969008573031993	0.683990825836946
MFSD4A
ELK4	0.0400031696171679	0.969008573031993	0.466224661966283
NUCKS1	0.148651440467256	0.380846623330663	0.0064955622244163
RAB29	0.143161732341778	0.453034169938339	0.00879099839455088
SLC41A1
RAB7B	0.177887417673	0.147631110294048	0.00109502399461723
FAM72A	0.0796401292664355	0.969008573031993	0.14641052463489
SRGAP2	-0.0154826606642823	0.969375036951585	0.778010947224208
IKBKE	-0.00690410100840785	0.988559057830919	0.899965037298123
AC244034.2	-0.0275177521128329	0.969008573031993	0.616290331910414
RASSF5	0.0469430347632593	0.969008573031993	0.392456761727327
EIF2D	0.0300700142697308	0.969008573031993	0.5839575462616
DYRK3	-0.0231524596358658	0.969008573031993	0.673319292572508
MAPKAPK2	0.102605393252448	0.969008573031993	0.0610548023302898
IL10	0.0349994623202887	0.969008573031993	0.523840982049159
FCMR	-0.0281567855733097	0.969008573031993	0.60812162871126
PFKFB2	0.00161834323808235	0.995982871180419	0.976493381599323
YOD1	-0.0250730285097182	0.969008573031993	0.647972795005984
C4BPA	-0.0283897374552459	0.969008573031993	0.605155821610232
CD55	0.117415368957396	0.810881498369361	0.0319348632585189
CR1	0.0319178187419498	0.969008573031993	0.561051287986185
CR1L
CD46	0.0312139227110339	0.969008573031993	0.569725940430356
MIR29B2CHG	0.0130799772190815	0.973519992635897	0.811757527023477
PLXNA2	0.10699877240115	0.969008573031993	0.0507301868190099
LAMB3	0.0688620132733253	0.969008573031993	0.209380150345261
G0S2	0.0584653879692106	0.969008573031993	0.286695060523698
HSD11B1	-0.0234135064250258	0.969008573031993	0.669851575670952
TRAF3IP3	-0.00840074964462678	0.985569212583855	0.878432639860772
UTP25	0.0445416450912548	0.969008573031993	0.417147903463481
RCOR3	-0.0643987141442013	0.969008573031993	0.240500836328421
TRAF5	-0.0330207468577016	0.969008573031993	0.547588397915159
LINC00467	0.0175879134570218	0.969008573031993	0.748778379466764
SLC30A1	0.0118732384312435	0.975585795295904	0.828843174376626
NEK2	-0.016536825252602	0.969008573031993	0.763331316953402
LPGAT1	0.0791776323702762	0.969008573031993	0.148776438828451
INTS7	-0.039868954767239	0.969008573031993	0.467722979486986
DTL
PPP2R5A	-0.0059532804600284	0.989404393466768	0.913683761839603
PACC1	0.0704437112191369	0.969008573031993	0.199080668190793
NENF	-0.0122875040601323	0.974840336525492	0.822968257651665
AC092803.1	-0.0285272068629182	0.969008573031993	0.603408675004101
AC092803.4	-0.016536825252602	0.969008573031993	0.763331316953402
ATF3	0.079452491451007	0.969008573031993	0.147366912446329
FAM71A	-0.016536825252602	0.969008573031993	0.763331316953402
LINC02773	0.0245561520899652	0.969008573031993	0.654755909663671
BATF3	-0.0106564352136094	0.978418670378687	0.84615329702974
NSL1	0.0314130892417574	0.969008573031993	0.56726500624145
TATDN3	-0.013942545815817	0.972174005298132	0.799598781463656
FLVCR1-DT	-0.0101777102671254	0.980278481295964	0.852984392128529
FLVCR1	0.127909650462639	0.630688304495269	0.0193621651740543
ANGEL2	-0.0466720364210087	0.969008573031993	0.395198186222588
RPS6KC1	-0.0195914723259658	0.969008573031993	0.721287090377529
SMYD2	-0.034140181157831	0.969008573031993	0.534088678597305
CENPF	-0.0450842973897408	0.969008573031993	0.411490026709208
KCTD3	0.060269786963246	0.969008573031993	0.272056101285126
GPATCH2	-0.0294217868537142	0.969008573031993	0.592094742087675
RRP15	-0.0464822437576258	0.969008573031993	0.397124975712956
LYPLAL1	0.0766827987296309	0.969008573031993	0.16204253821777
ZC3H11B	-0.0239910993174808	0.969008573031993	0.662203833442873
EPRS	-0.0181667811198862	0.969008573031993	0.740801117405989
BPNT1	0.037943069852078	0.969008573031993	0.48951267003229
IARS2	0.00839777182777939	0.985569212583855	0.87847539856532
RAB3GAP2	0.13478373900789	0.543359271725717	0.0136903452446591
MARC1	-0.0287109748247608	0.969008573031993	0.601076637449551
HLX	-0.038712855117654	0.969008573031993	0.480738548898971
DUSP10	-0.0514396499975968	0.969008573031993	0.348660775260084
AL513314.2	0.00134304376039721	0.995983313245798	0.980491262957195
TAF1A	0.047938451678263	0.969008573031993	0.382486025217624
MIA3	-0.0118505955924225	0.975672591887494	0.829164562268135
AL592148.3	0.106842850421238	0.969008573031993	0.0510699418830948
AIDA	0.0648367073640695	0.969008573031993	0.237310644960509
BROX	0.093098704958918	0.969008573031993	0.0893656456729979
AL392172.1	0.0172576258592766	0.969008573031993	0.753342091988471
DISP1	-0.0271146294295915	0.969008573031993	0.621467935807915
TLR5	-0.0464595979981998	0.969008573031993	0.397355253248061
CAPN2	-0.0151527870269487	0.96974551200644	0.782621082462506
TP53BP2	0.0202324294351811	0.969008573031993	0.712565580788834
FBXO28	-0.033267085408071	0.969008573031993	0.544603340965669
DEGS1	0.0450552089342783	0.969008573031993	0.411792158099527
NVL	-0.0598232821745004	0.969008573031993	0.27563023072738
CNIH4	-0.0153250728467211	0.96974551200644	0.780212349824362
WDR26	0.00664670540468115	0.988814334536979	0.903676056222568
DNAH14
LBR	0.035027777147014	0.969008573031993	0.523505018637562
SRP9	0.0500929359922177	0.969008573031993	0.361440976918851
EPHX1	-0.016536825252602	0.969008573031993	0.763331316953402
AL591895.1	0.00382083539314162	0.992575302945436	0.944538475384362
TMEM63A	-0.0262128658049057	0.969008573031993	0.633117424915071
PYCR2	-0.0396664280365205	0.969008573031993	0.469988921260989
SDE2	0.0289841279562817	0.969008573031993	0.597617799816887
H3F3A	0.0646403847880231	0.969008573031993	0.238736891032724
ACBD3	-0.0513782547403333	0.969008573031993	0.349237118378482
LIN9	-0.0302026077820169	0.969008573031993	0.582299507910024
PARP1	0.00927062349061059	0.98193617642041	0.865957673401477
ITPKB	0.0176468556375354	0.969008573031993	0.747964867463346
ITPKB-IT1	-0.0283165861598161	0.969008573031993	0.606086446015072
PSEN2	0.000602587399892715	0.998154006106719	0.991246263937168
COQ8A	-0.0157093937709031	0.969375036951585	0.774846741896475
CDC42BPA	-0.016536825252602	0.969008573031993	0.763331316953402
ZNF678	-0.0483398733922752	0.969008573031993	0.378509260583211
SNAP47	-0.0575377092883738	0.969008573031993	0.294423670982073
JMJD4	0.0399644516376275	0.969008573031993	0.466656620572209
ARF1	0.0475359250410911	0.969008573031993	0.386499233581807
C1orf35	0.0225355134047359	0.969008573031993	0.68154215214446
MRPL55	0.0428899154004705	0.969008573031993	0.434647958550572
GUK1	-0.0343084415070135	0.969008573031993	0.532074116742929
IBA57	-0.0453441469075646	0.969008573031993	0.408796877573439
TRIM11	0.0179575916946637	0.969008573031993	0.743680767174632
HIST3H2A	0.0935553903469914	0.969008573031993	0.0877991626550818
RNF187	0.000110633016402659	0.999244947929235	0.998392812536784
RHOU	-0.0208505642272699	0.969008573031993	0.7041898954609
RAB4A	-0.0144582279088489	0.971625717509657	0.792352567392136
CCSAP	-0.0217281515215383	0.969008573031993	0.692359948004146
NUP133	-0.0259186480593877	0.969008573031993	0.636938164575007
ABCB10	-0.0269094294750904	0.969008573031993	0.624110675505038
TAF5L	0.0718304961047884	0.969008573031993	0.190357969975088
URB2	-0.0329813014712125	0.969008573031993	0.548067132397337
GALNT2	0.0428505135727346	0.969008573031993	0.435070509568029
COG2	-0.0503546154191629	0.969008573031993	0.358935042941355
C1orf198	-0.0234186125204537	0.969008573031993	0.669783816361279
TTC13	-0.00579730103028559	0.989986497749393	0.915936836747513
ARV1	0.0313207449174389	0.969008573031993	0.568405397392884
FAM89A	0.00470753153632692	0.992103854090557	0.931695985610894
C1orf131	0.00420162113272106	0.992103854090557	0.939021400272275
GNPAT	-0.0112518338229319	0.976381061294524	0.837673434586269
EXOC8	-0.0305322702776801	0.969008573031993	0.578186699676108
SPRTN	-0.0240985967027347	0.969008573031993	0.66078432432285
EGLN1	0.00411110038994538	0.992103854090557	0.940332670492807
AL445524.1	-0.0134888063496674	0.972174005298132	0.805988854342213
TSNAX	-0.0547867899504384	0.969008573031993	0.318152648682808
DISC1	0.0525577814771671	0.969008573031993	0.338269796716596
AL136171.2	0.00658287241381763	0.988814334536979	0.904596700214386
SIPA1L2	-0.0386069120678904	0.969008573031993	0.481941019393911
MAP10	0.136383286995317	0.51541683419382	0.0126021440204296
NTPCR	-0.077816283044185	0.969008573031993	0.155909127808109
COA6-AS1	0.0717034160048103	0.969008573031993	0.191145430281115
COA6	-0.0200957036926343	0.969008573031993	0.714422917779344
TARBP1	0.0580233995284734	0.969008573031993	0.290360149948675
IRF2BP2	-0.0399525061086401	0.969008573031993	0.466789935929742
AL391832.2	0.00436544221212353	0.992103854090557	0.936648732951335
AL391832.3	-0.0224493574099134	0.969008573031993	0.682693497448534
TOMM20	0.0639315090038418	0.969008573031993	0.24393682045616
RBM34	0.0188717434972247	0.969008573031993	0.731123578752941
ARID4B	0.0678018617939386	0.969008573031993	0.216495199580618
GGPS1	-0.0650823621035379	0.969008573031993	0.235534465352345
TBCE	-0.0319618998374988	0.969008573031993	0.560510167105648
TBCE.1	-0.00562754192179844	0.990245672364336	0.918389718466125
B3GALNT2	-0.00596738278938778	0.989404393466768	0.913480091789221
LYST	-0.0449830337894695	0.969008573031993	0.412542381088364
NID1	0.0181338109122027	0.969008573031993	0.741254738394773
GPR137B	-0.00214497353425521	0.995218136567766	0.968847412425114
ERO1B	0.0470891380073098	0.969008573031993	0.390983552717141
LGALS8	0.0483319467955734	0.969008573031993	0.378587540918644
AL359921.2	0.062177051521136	0.969008573031993	0.25714550324203
HEATR1	0.0876311625569751	0.969008573031993	0.109911613609489
MTR	0.0104416641777887	0.979194566432913	0.849216549088277
FH	0.0384757311377393	0.969008573031993	0.483432197520647
KMO	-0.0296489823858055	0.969008573031993	0.58923686345239
OPN3	-0.0317997470507992	0.969008573031993	0.562501924768315
CHML	0.0976420734018307	0.969008573031993	0.0747419772934868
EXO1	0.172191715769516	0.168637792103484	0.00158449193075128
CEP170	0.151569835426848	0.341805466773318	0.00550814727228107
SDCCAG8	-0.0549213872174985	0.969008573031993	0.316963394608201
AKT3	0.0362993081709791	0.969008573031993	0.50853219611626
AKT3-IT1	-0.0320005791318261	0.969008573031993	0.560035563840854
ZBTB18	-0.0573509862078107	0.969008573031993	0.295995937883508
ADSS	-0.0360334413403036	0.969008573031993	0.511644304593252
CATSPERE	-0.0232097527268952	0.969008573031993	0.672557621891043
DESI2	0.0478703341833791	0.969008573031993	0.383163366300816
COX20	-0.0153518706741486	0.96974551200644	0.779837876704412
HNRNPU	0.0477356896718982	0.969008573031993	0.384504383283563
AL356512.1	-0.023010081246693	0.969008573031993	0.675213554885743
EFCAB2	0.107851776255993	0.962210876634095	0.0489046812316524
SMYD3	0.0279212793797803	0.969008573031993	0.611126493458059
TFB2M	-0.021590622395805	0.969008573031993	0.694209010747242
CNST	-0.0604286939387941	0.969008573031993	0.270791755502305
AL591623.1	-0.016536825252602	0.969008573031993	0.763331316953402
SCCPDH	-0.0113836812862843	0.976348574760007	0.835798119271891
AHCTF1	0.0693292071038198	0.969008573031993	0.206298751037325
ZNF670	-0.023270124552943	0.969008573031993	0.671755383417621
ZNF669	-0.0251776836187181	0.969008573031993	0.646602887370777
ZNF124	0.0440392936902979	0.969008573031993	0.42242606089794
AL390728.6	-0.0364916986366428	0.969008573031993	0.506286343442312
AL390728.5	-0.0149416143462294	0.970317922766057	0.785576323520862
ZNF496	0.05068608000251	0.969008573031993	0.355776471629004
NLRP3	0.111764942516947	0.907308847515054	0.0412189305096381
TRIM58	-0.0208595449391124	0.969008573031993	0.704068467318976
SH3BP5L	-0.0462356294107714	0.969008573031993	0.39963703247929
ZNF672	-0.0555967086445939	0.969008573031993	0.311040365303807
ZNF692	-0.0449391911082297	0.969008573031993	0.412998496354575
PGBD2	-0.0447964819505995	0.969008573031993	0.414485222366267
SH3YL1	-0.0461232781413973	0.969008573031993	0.400784609685206
ACP1	0.0507020263203992	0.969008573031993	0.355624958251911
TMEM18	0.0906275511869502	0.969008573031993	0.0982344845658207
EIPR1	0.0440488824690526	0.969008573031993	0.422324949251697
TRAPPC12	-0.0232430465257989	0.969008573031993	0.672115158194087
ADI1	-0.0944120655918257	0.969008573031993	0.0849201823788994
AC108488.1	-0.016536825252602	0.969008573031993	0.763331316953402
RNASEH1	-0.0144238531664227	0.971625717509657	0.79283504372941
RNASEH1-AS1	-0.016536825252602	0.969008573031993	0.763331316953402
AC108488.3	0.0367616632422666	0.969008573031993	0.50314371426848
RPS7	0.0062551668059345	0.988814334536979	0.909325083218382
NRIR	0.206075684621449	0.0337035640850803	0.000148934270319372
CMPK2	0.0516034897668105	0.969008573031993	0.347125689150191
RSAD2	0.0994672108539811	0.969008573031993	0.0694441381374109
LINC01871
LINC00299	0.0393126530222304	0.969008573031993	0.473961527640906
LINC01814	-0.0204022514645782	0.969008573031993	0.710261012474453
ID2	0.0478085121360817	0.969008573031993	0.383778739966605
KIDINS220	-0.0161236572141624	0.969375036951585	0.769075068324226
MBOAT2	-0.00780238523987816	0.986614814139676	0.887031526805065
ASAP2	0.2288642087963	0.0110982811204707	2.40911598862841e-05
ITGB1BP1	-0.00658272125085499	0.988814334536979	0.904598880544261
CPSF3	-0.00705125230856693	0.987399713934924	0.897844445609202
IAH1	0.130713784027791	0.59510991302925	0.0168396866621968
ADAM17	0.0154336361043791	0.96940160166731	0.778695600337518
AC073195.1
YWHAQ	-0.00891136935387346	0.98348871191934	0.871105934289069
TAF1B	-0.0533965345718347	0.969008573031993	0.330606465049377
AC010969.2	0.00284617591967975	0.994584101895682	0.958671432392213
GRHL1	0.0576571943604461	0.969008573031993	0.293420498596109
AC104794.3	-0.0208878966464268	0.969008573031993	0.703685173372348
KLF11	0.0328351450640223	0.969008573031993	0.549842772922641
RRM2
HPCAL1	-0.00745685766952171	0.987075706157644	0.89200308621303
ODC1	0.0747332995045858	0.969008573031993	0.173012818262906
NOL10	0.0253797393509627	0.969008573031993	0.643961405510605
RN7SL832P	0.0542765257089065	0.969008573031993	0.322687556270441
PDIA6	0.0875529743446951	0.969008573031993	0.110230335738894
SLC66A3	0.0788129081055548	0.969008573031993	0.150662600084892
ROCK2	0.00474340401150301	0.992103854090557	0.931176775365674
E2F6	-0.0357532658197554	0.969008573031993	0.514934580803835
LPIN1	-0.0406948176121438	0.969008573031993	0.458545609150156
TRIB2	-0.0168232395810313	0.969008573031993	0.759357237973437
NBAS	0.00585940499404549	0.989592776562576	0.915039682516224
DDX1	-0.000421969207325774	0.998704092591346	0.993870026715878
FAM49A	0.0270031954214373	0.969008573031993	0.622902477673659
SMC6	0.110634873360541	0.928224901977835	0.0433260955303658
GEN1	0.0144332190807501	0.971625717509657	0.792703577978382
RDH14	0.0259490523948872	0.969008573031993	0.636542883208202
LINC00954	-0.0366946361918703	0.969008573031993	0.503923010465233
TTC32	-0.00208378678039098	0.995360392808227	0.969735629479953
WDR35
LAPTM4A	0.129169730767784	0.617475905057108	0.0181906228329096
PUM2	0.0992086091994145	0.969008573031993	0.0701755698151702
RHOB	0.0265392691353255	0.969008573031993	0.628890094886272
HS1BP3	-0.0543669963218658	0.969008573031993	0.321880464366749
LDAH	-0.00906842581989839	0.98267032618567	0.868854567807394
KLHL29
AC009242.1	-0.00480599606402581	0.992103854090557	0.930270901833014
ATAD2B	-0.00715351704291939	0.987296195204973	0.896371139192401
UBXN2A	-0.0190253673751822	0.969008573031993	0.729020249806269
WDCP	0.223833908809768	0.0143115418071821	3.6613759177999e-05
FKBP1B	-0.031886128686209	0.969008573031993	0.561440457145523
SF3B6	-0.0228772072004042	0.969008573031993	0.676983217025661
FAM228B	-0.0295578083103505	0.969008573031993	0.590382975505764
TP53I3	0.0428448723669406	0.969008573031993	0.435131026001082
ITSN2	0.151675772280875	0.341805466773318	0.00547498802951317
AC009228.1	-0.0227560396649811	0.969008573031993	0.67859851713436
NCOA1	0.0348649131856975	0.969008573031993	0.525438948201139
PTRHD1	-0.0503892560469853	0.969008573031993	0.358604128941887
CENPO	0.0835077894403601	0.969008573031993	0.12773357775355
ADCY3	-0.0552380724767736	0.969008573031993	0.314176738781131
DNAJC27	-0.0395833553942365	0.969008573031993	0.470920111057328
DNAJC27-AS1	0.0717993169861192	0.969008573031993	0.190550952943524
POMC	0.0260396871392896	0.969008573031993	0.635365168346421
DNMT3A	-0.0520873299132691	0.969008573031993	0.342617418057195
DTNB	-0.0247651597856473	0.969008573031993	0.652009585095345
ASXL2	0.0495059548666213	0.969008573031993	0.367101712823771
RAB10	-0.0330592089352565	0.969008573031993	0.547121795816628
HADHA	0.015458031753395	0.969392643854331	0.778354881184534
HADHB	0.00305769387157471	0.994218759948397	0.955603084412762
SELENOI	0.131895183986101	0.583066696791469	0.0158660679567258
OTOF	-0.0594516004620016	0.969008573031993	0.278629644755211
SLC35F6	0.0163831496835624	0.969049155471756	0.76546617793129
CENPA
MAPRE3	-0.0349276909302769	0.969008573031993	0.524693062621463
TMEM214	0.0535535637944974	0.969008573031993	0.329184282088976
OST4	-0.0235539022732903	0.969008573031993	0.667989459590349
EMILIN1	-0.0234162088663775	0.969008573031993	0.669815713187669
KHK	-0.028301429657838	0.969008573031993	0.606279345399818
ABHD1	0.0991720746519727	0.969008573031993	0.0702794100195077
PREB	0.0634715949406681	0.969008573031993	0.24735256275672
SLC5A6	0.0323295157119293	0.969008573031993	0.556007297630856
ATRAID	-0.0474086536044123	0.969008573031993	0.38777343958678
CAD	0.0200344071404757	0.969008573031993	0.715256142377778
MPV17	0.00438726727500017	0.992103854090557	0.936332676162968
GTF3C2	-0.0303040525820852	0.969008573031993	0.581032453504675
AC074117.1	-0.0543792018194647	0.969008573031993	0.321771679146242
EIF2B4	-0.0624179044018488	0.969008573031993	0.255303511378854
SNX17	0.0166937623883929	0.969008573031993	0.761152993891492
ZNF513	-0.0141124902179512	0.972174005298132	0.797208841239673
PPM1G	0.146683590030623	0.406435651913041	0.00724799863592631
NRBP1	0.016233496280287	0.969375036951585	0.76754686897048
KRTCAP3	-0.0268158438533147	0.969008573031993	0.625317554063875
IFT172	-0.016536825252602	0.969008573031993	0.763331316953402
ZNF512	-0.0533790647459879	0.969008573031993	0.330764930143455
GPN1	-0.0160857914806384	0.969375036951585	0.76960210459573
SUPT7L	0.0299661184941541	0.969008573031993	0.58525825596165
SLC4A1AP	0.0119835203723831	0.975131156106539	0.827278263348727
MRPL33	0.110052041137044	0.935029173521486	0.0444478164599655
RBKS	-0.016536825252602	0.969008573031993	0.763331316953402
BABAM2	-0.0231154922518427	0.969008573031993	0.673810924656184
AC093690.1	0.0852733815798247	0.969008573031993	0.119846141923663
FOSL2	0.00403388170244391	0.992105809220228	0.941451376510741
AC104695.4	0.0180119457295459	0.969008573031993	0.742932197910579
AC104695.3	0.115947964161574	0.831728238043778	0.0341554718148728
PLB1	-0.0132971860947034	0.972700182600821	0.808691372121569
AC092164.1	-0.0284635986629163	0.969008573031993	0.604216813163085
PPP1CB	0.122823704928666	0.715145592636396	0.0247825474772051
SPDYA	-0.0442064845361456	0.969008573031993	0.420665092792747
TRMT61B	-0.0110160507970171	0.977258132487341	0.841029346934197
WDR43	-0.0457127975160354	0.969008573031993	0.404994058245815
TOGARAM2	-0.016536825252602	0.969008573031993	0.763331316953402
CLIP4	-0.0618749721540888	0.969008573031993	0.259468693648011
YPEL5	0.00793479224473385	0.986143587492409	0.885127574445747
LBH	-0.0385821397159522	0.969008573031993	0.482222424250835
LCLAT1	-0.0285033113396525	0.969008573031993	0.60371220938018
EHD3	0.0343257725292799	0.969008573031993	0.531866832259162
MEMO1	0.0584161598487731	0.969008573031993	0.287101727722227
DPY30	0.0501602781483021	0.969008573031993	0.36079504368965
SPAST	0.0494109317096443	0.969008573031993	0.36802324395286
AL121658.1	0.360665385791464	3.4493798321181e-08	1.06965806097158e-11
SLC30A6	0.000719111406364718	0.997803457048392	0.989553618060689
NLRC4	0.052593680255989	0.969008573031993	0.337939496948291
YIPF4	0.0656058902340289	0.969008573031993	0.231780451262669
BIRC6	0.0287795099243327	0.969008573031993	0.600207957244734
AL133243.2	-0.038282864086432	0.969008573031993	0.485629102130844
AL133243.3	-0.0230725810354311	0.969008573031993	0.67438177819326
TTC27	-0.0278780032130413	0.969008573031993	0.611679373360905
RASGRP3	-0.000446809800761201	0.998696604555663	0.993509173552854
FAM98A	-0.0580057852874436	0.969008573031993	0.290506859509952
CRIM1-DT
CRIM1	-0.0233635834496914	0.969008573031993	0.670514208315187
FEZ2	-0.0364187995339561	0.969008573031993	0.507136712986826
VIT
STRN	0.0692446218555849	0.969008573031993	0.206854192924835
HEATR5B	0.069553644749267	0.969008573031993	0.20483017505726
GPATCH11	0.0715733077770338	0.969008573031993	0.191954124202665
EIF2AK2	0.0621940638856761	0.969008573031993	0.257015095706088
CEBPZOS	0.0668433179848027	0.969008573031993	0.223075990129047
CEBPZ	0.0115043213807218	0.976348574760007	0.834083023933775
NDUFAF7	0.038676431369944	0.969008573031993	0.481151780619984
PRKD3	-0.0373381007475013	0.969008573031993	0.496467960021335
QPCT	0.00713841854020149	0.987296195204973	0.896588637872641
AC006369.1
CDC42EP3	-0.0200667704983102	0.969008573031993	0.71481617423828
LINC00211
RMDN2	-0.035264538232782	0.969008573031993	0.520700095023067
CYP1B1	-0.00753640183565501	0.987075706157644	0.890858198000022
CYP1B1-AS1	-0.016536825252602	0.969008573031993	0.763331316953402
ATL2	0.0359207838287	0.969008573031993	0.512965997694856
HNRNPLL	0.00914612334201892	0.982444791990327	0.867741182661121
GALM	0.0364498339168357	0.969008573031993	0.506774604984759
SRSF7	-0.00794455422674646	0.986143587492409	0.88498722758871
GEMIN6	0.0377510094375879	0.969008573031993	0.491715102428487
DHX57	-0.0053590681260223	0.990760740216448	0.922270517208159
MORN2	0.0522252093488355	0.969008573031993	0.341339553660296
AC019171.1	0.0597718686772203	0.969008573031993	0.276043817664182
SOS1	0.109738274643509	0.939232610543244	0.045061727266148
SOS1-IT1	-0.045373855475252	0.969008573031993	0.408489636880806
MAP4K3	0.0714853188091734	0.969008573031993	0.192502441713269
MAP4K3-DT	0.0393937395017065	0.969008573031993	0.473049372561924
THUMPD2	-0.0351513875331095	0.969008573031993	0.522039636415033
SLC8A1-AS1	-0.016536825252602	0.969008573031993	0.763331316953402
SLC8A1	0.0294742524081332	0.969008573031993	0.591434218920858
AC007877.1	-0.04920611572462	0.969008573031993	0.370014412455772
LINC01914	-0.016536825252602	0.969008573031993	0.763331316953402
EML4	0.0662532729877157	0.969008573031993	0.227197066938053
COX7A2L	0.0397974503273912	0.969008573031993	0.468522307864861
MTA3	-0.0509929147903018	0.969008573031993	0.352868205650402
HAAO	0.0214080889099097	0.969008573031993	0.696665951018724
ZFP36L2	0.0286579765331304	0.969008573031993	0.601748776359495
AC010883.1	-0.0281576798622302	0.969008573031993	0.608110230824714
THADA	0.116793854935478	0.823028445557293	0.0328598844454613
DYNC2LI1	-0.0474819724799352	0.969008573031993	0.387039080604976
LRPPRC	0.101373735347558	0.969008573031993	0.0642419880590107
AC019129.2	0.018391266116053	0.969008573031993	0.737714929508724
PPM1B	-0.0513138151923709	0.969008573031993	0.349842686880556
PREPL	0.00511924583772881	0.991456636617941	0.925738718615899
CAMKMT	0.0301774671155265	0.969008573031993	0.582613715512906
SRBD1	-0.0340015832310725	0.969008573031993	0.535750970680818
PRKCE	0.0490690608060037	0.969008573031993	0.371350539065143
EPAS1	-0.0280502110508195	0.969008573031993	0.609480619865676
ATP6V1E2	0.0118348233968847	0.975751768754336	0.829388446455326
RHOQ	-0.0284473691241211	0.969008573031993	0.604423085859056
PIGF	-0.00457710017928784	0.992103854090557	0.933584062381101
CRIPT	-0.00637550941850536	0.988814334536979	0.907588308962282
SOCS5	0.00115393579896192	0.995983313245798	0.983237765327521
MCFD2	-0.0311207628637722	0.969008573031993	0.570878776586866
TTC7A	-0.0502197690035246	0.969008573031993	0.36022501882421
CALM2	-0.0467824728663225	0.969008573031993	0.394079620659626
MSH2	0.101819625312831	0.969008573031993	0.0630727117464734
MSH6	-0.0432639425763948	0.969008573031993	0.430648601855645
FBXO11	-0.0495847982724	0.969008573031993	0.366338180066911
AC092650.1	-0.0344992598912238	0.969008573031993	0.529794115800187
FOXN2	0.0268015206037851	0.969008573031993	0.625502354800295
PPP1R21	0.0172780290080445	0.969008573031993	0.753059923132465
STON1	-0.0223808093637754	0.969008573031993	0.683610064479347
ASB3	-0.0233696049777863	0.969008573031993	0.670434270425358
CHAC2	0.0123672786982759	0.974840336525492	0.821838054570789
ERLEC1	0.0266436887528456	0.969008573031993	0.627540274673055
PSME4	0.010209976561908	0.980112086018067	0.852523621893493
ACYP2	-0.0207267654131382	0.969008573031993	0.705864542152815
SPTBN1	-0.0530767211385952	0.969008573031993	0.333515172385564
RTN4	0.100726134985958	0.969008573031993	0.0659718900887881
RPS27A	0.0189922789369825	0.969008573031993	0.729473106588643
MTIF2	0.035634239412868	0.969008573031993	0.516335686658097
CCDC88A	0.0472714558108086	0.969008573031993	0.389149876353573
CFAP36	-0.0355651971183674	0.969008573031993	0.517149310910872
PPP4R3B	0.0561498797219246	0.969008573031993	0.306243184360239
AC015982.2	-0.0321942324089265	0.969008573031993	0.557662316904876
PNPT1	0.12014592726994	0.763882470830794	0.0281296359132202
AC132153.1	0.0288698140264679	0.969008573031993	0.599064219553287
VRK2	0.00918816257899017	0.982174154785463	0.867138880115686
AC068193.1	0.00669048318918435	0.988738181511313	0.903044736868343
FANCL	0.0895123663442494	0.969008573031993	0.102459548933338
AC007381.1	0.0501572161543778	0.969008573031993	0.360824398101856
BCL11A	-0.00425701588803422	0.992103854090557	0.938219040906016
PAPOLG	0.0557811887668965	0.969008573031993	0.309435071618707
REL	0.134693274072642	0.544222545762919	0.013754287147741
PUS10	-0.017139975636394	0.969008573031993	0.754969794740964
PEX13	0.0388041806008108	0.969008573031993	0.479703297248052
KIAA1841	0.00764686790367843	0.987075706157644	0.889268623502895
AC016747.1	-0.015733845850083	0.969375036951585	0.774505718739721
C2orf74	0.0260268896758629	0.969008573031993	0.635531404001766
USP34	0.0199982511372283	0.969008573031993	0.715747781542325
AC016727.1	-0.0311666051002266	0.969008573031993	0.570311349077734
XPO1	0.0584725986580902	0.969008573031993	0.286635526474226
FAM161A	-0.016536825252602	0.969008573031993	0.763331316953402
CCT4	0.113724947520756	0.878232022231475	0.0377691403390385
COMMD1	-0.0517222092907604	0.969008573031993	0.346016033690438
B3GNT2	-0.0562854407127038	0.969008573031993	0.305075066770384
EHBP1	-0.0310402141217675	0.969008573031993	0.571876443085913
WDPCP	0.0157358667154766	0.969375036951585	0.774477536492337
MDH1	-0.0104872568961	0.979183424856407	0.848566074776349
UGP2	0.0570744773841824	0.969008573031993	0.298334487291279
VPS54	-0.0036633056338316	0.99268898612597	0.946821660307606
PELI1	0.0894731856037227	0.969008573031993	0.102610568637077
AC012368.1	0.0723906841168973	0.969008573031993	0.186915066132148
LINC00309	-0.016536825252602	0.969008573031993	0.763331316953402
LGALSL	-0.016536825252602	0.969008573031993	0.763331316953402
AC008074.2	0.0270781714514151	0.969008573031993	0.621937119080434
AFTPH	0.0227202730612499	0.969008573031993	0.679075607885679
SERTAD2	-0.0685136385075809	0.969008573031993	0.211699373979774
LINC02245	0.0274751364278863	0.969008573031993	0.616836785462679
SLC1A4	-0.0328702680785654	0.969008573031993	0.549415809228717
CEP68	0.0283621256660066	0.969008573031993	0.605507021482617
RAB1A	0.0673676372891821	0.969008573031993	0.219458886547046
ACTR2	0.00425290293041408	0.992103854090557	0.938278612461717
SPRED2	-0.0481870135464598	0.969008573031993	0.380020600315079
ETAA1	-0.0425976459010262	0.969008573031993	0.437787911727074
C1D	0.0129254730759043	0.973519992635897	0.813940285414331
WDR92	-0.0310865755305023	0.969008573031993	0.571302115782802
PNO1	-0.0624968963863264	0.969008573031993	0.25470139069189
PPP3R1	0.00886846977180436	0.98348871191934	0.871721071041232
AC017083.1	0.0844796623053598	0.969008573031993	0.12334362472582
CNRIP1
PLEK	0.0875361139053352	0.969008573031993	0.110299159881506
FBXO48	0.0329785873479379	0.969008573031993	0.548100080305387
APLF	0.0257302613412926	0.969008573031993	0.639389636688594
ARHGAP25	0.0819643072842882	0.969008573031993	0.134952858788949
LINC01888
GFPT1	0.0324119196450811	0.969008573031993	0.555000360837866
NFU1	0.0589740830271318	0.969008573031993	0.28251547214876
AAK1	-0.0369962131105223	0.969008573031993	0.500421695907947
ANXA4	-0.0226939051628068	0.969008573031993	0.679427411290905
GMCL1	0.0593677983710785	0.969008573031993	0.279308957343073
SNRNP27	0.0060251945870095	0.989404393466768	0.912645215814201
MXD1	0.0729083368556049	0.969008573031993	0.183774487897342
PCBP1-AS1	-0.0595746265197529	0.969008573031993	0.277634405452679
PCBP1	0.0696651565816087	0.969008573031993	0.204103333627607
LINC01816	-0.0268311984441487	0.969008573031993	0.625119472837007
C2orf42	-0.00552233551481101	0.990385472536441	0.919910255558321
TIA1	0.0451615348890786	0.969008573031993	0.41068842416836
PCYOX1	-0.0165346346928134	0.969008573031993	0.763361735669002
SNRPG	-0.022385941270494	0.969008573031993	0.683541428826601
FAM136A	-0.0419664585040286	0.969008573031993	0.444613114256961
CLEC4F	0.0262708992985051	0.969008573031993	0.632364941273465
TEX261	0.097708801385015	0.969008573031993	0.0745426577475758
NAGK	0.056758415939799	0.969008573031993	0.301022554454943
MCEE	0.131311389093758	0.592699227785722	0.0163408491709213
MPHOSPH10	-0.0346671857881654	0.969008573031993	0.527791743935054
ZNF638	0.0457752778944196	0.969008573031993	0.404351634181717
AC007878.1	0.110493275835742	0.92950410307469	0.0435964014543908
DYSF	-0.0354084593947765	0.969008573031993	0.518998826175078
EXOC6B	0.00827887962667302	0.986143587492409	0.880182867973446
SPR	-0.016536825252602	0.969008573031993	0.763331316953402
SFXN5	0.0553131007518042	0.969008573031993	0.313518888748147
SMYD5	-0.0274951805455039	0.969008573031993	0.616579736871611
PRADC1	0.0180452900161082	0.969008573031993	0.742473096692455
CCT7	-0.00879992406715131	0.983746419864901	0.872704107490043
FBXO41	0.137782134091955	0.498664503984312	0.0117137254598997
ALMS1	-0.032466501170702	0.969008573031993	0.554333889423253
TPRKB	-0.0557615554946079	0.969008573031993	0.309605655201119
DUSP11	0.00816551655932828	0.986143587492409	0.881811447528314
STAMBP	-0.0109194341447302	0.977258132487341	0.842405331548759
DGUOK	-0.0355753834329967	0.969008573031993	0.517029229427635
TET3	-0.0152572070203363	0.96974551200644	0.781160934479915
BOLA3	0.0321834522238547	0.969008573031993	0.557794301361833
MOB1A	0.0703668712883625	0.969008573031993	0.199572346399398
MTHFD2	0.0637923809436229	0.969008573031993	0.244966615049161
DCTN1	0.0974368227823515	0.969008573031993	0.0753577883522357
C2orf81
WDR54	-0.0358582421971227	0.969008573031993	0.513700497043329
RTKN
INO80B	-0.0317941572407702	0.969008573031993	0.56257064622097
WBP1	-0.0128549006884216	0.9737732642137	0.814937777128994
MOGS	0.057393892381796	0.969008573031993	0.295634160318278
AC005041.5	-0.0224631072639383	0.969008573031993	0.682509701944512
MRPL53	-0.0167116793647132	0.969008573031993	0.760904421650898
CCDC142	-0.0101097935857175	0.980320826016176	0.853954421232913
TTC31	-0.0401580016346415	0.969008573031993	0.464499483472454
LBX2	-0.0284440875468921	0.969008573031993	0.604464797570277
LBX2-AS1	-0.0365360187443567	0.969008573031993	0.505769713630119
PCGF1	0.0457364020546745	0.969008573031993	0.40475128470902
AUP1	0.0259918838373908	0.969008573031993	0.635986213953826
HTRA2	-0.0308857985952339	0.969008573031993	0.57379131771611
LOXL3	0.102682184275828	0.969008573031993	0.0608604854438264
DOK1	0.0267837517819644	0.969008573031993	0.625731643392879
M1AP	-0.016536825252602	0.969008573031993	0.763331316953402
AC019069.1	-0.016536825252602	0.969008573031993	0.763331316953402
HK2	-0.018296259581167	0.969008573031993	0.739020555504139
POLE4	0.00336771056895105	0.993587352082925	0.951107077570513
MRPL19	0.0197353949853165	0.969008573031993	0.719325542351008
GCFC2	-0.00235523157992445	0.994584101895682	0.965795503079918
SUCLG1	-0.0274284803431487	0.969008573031993	0.617435290702614
TRABD2A	-0.016536825252602	0.969008573031993	0.763331316953402
TMSB10	0.00565032662325682	0.990138944576699	0.918060452526344
KCMF1	0.015955334245988	0.969375036951585	0.771418690785113
TGOLN2	0.0438957637481152	0.969008573031993	0.423941240548487
RETSAT	0.0452189883239585	0.969008573031993	0.410092748099178
ELMOD3	-0.00930544899750158	0.98193617642041	0.865458906722713
CAPG	-0.0505532339690062	0.969008573031993	0.357040278295501
PARTICL	-0.0225232071626032	0.969008573031993	0.681706561450865
MAT2A	0.0651879293666766	0.969008573031993	0.234774057124129
GGCX	0.012349158337868	0.974840336525492	0.822094741627398
VAMP8	0.0456599397278739	0.969008573031993	0.405538016741071
VAMP5	-0.0344334910306509	0.969008573031993	0.53057939901154
RNF181	0.0037380575907047	0.992601848060445	0.945738174483516
TMEM150A	0.115765906076317	0.834005972164746	0.034439929658966
USP39	0.0122431358338051	0.974840336525492	0.823597000618724
C2orf68	-0.0603599580852533	0.969008573031993	0.27133816052971
GNLY	-0.0278919139060663	0.969008573031993	0.61150163157819
ST3GAL5	0.10847377001079	0.953573438760441	0.0476084420933192
AC012511.1	-0.016536825252602	0.969008573031993	0.763331316953402
POLR1A	-0.0163655858617137	0.969049155471756	0.765710287849437
PTCD3	0.0616043426641672	0.969008573031993	0.261562267242367
IMMT	-0.0348513773094011	0.969008573031993	0.525599843684106
MRPL35	-0.042671550484859	0.969008573031993	0.436992704257178
KDM3A	0.0477285973573347	0.969008573031993	0.384575099645174
CHMP3	0.00159430861800521	0.995982871180419	0.976842388836847
RNF103	-0.0568141154184248	0.969008573031993	0.300547674528811
RMND5A	-0.0506695780620962	0.969008573031993	0.355933306898219
CD8A	-0.016536825252602	0.969008573031993	0.763331316953402
LINC01943	-0.023106348443918	0.969008573031993	0.673932550269269
CYTOR	0.102657456111756	0.969008573031993	0.0609230034063543
KRCC1	0.0294643477305038	0.969008573031993	0.591558889570236
EIF2AK3	-0.0171603433855313	0.969008573031993	0.754687927104321
RPIA	-0.0141311674001768	0.972174005298132	0.796946297652718
IGKC	0.011604031282528	0.976237024037737	0.832666077871399
MRPS5	0.0733657404954033	0.969008573031993	0.181031965769192
ZNF514	-0.0514623685613136	0.969008573031993	0.348447659117227
ZNF2	0.128320914424986	0.630688304495269	0.0189727814962958
FAHD2A	-0.0502580625440834	0.969008573031993	0.359858398644345
LINC00342	0.0628094082973161	0.969008573031993	0.252328895175297
ANKRD36C	0.0294553708462249	0.969008573031993	0.591671892422219
GPAT2	-0.016536825252602	0.969008573031993	0.763331316953402
ADRA2B	-0.032195018374309	0.969008573031993	0.55765269472917
DUSP2	0.0159050487449655	0.969375036951585	0.772119238406507
STARD7	-0.0221514102140247	0.969008573031993	0.686680768345267
STARD7-AS1	0.0648144918888472	0.969008573031993	0.237471734779551
TMEM127	0.0964207632379309	0.969008573031993	0.0784672532181356
CIAO1	-0.0161399941180046	0.969375036951585	0.768847715020708
SNRNP200	0.0613530051639431	0.969008573031993	0.263516982750153
ITPRIPL1	-0.023416824256433	0.969008573031993	0.669807546818947
NCAPH	-0.016536825252602	0.969008573031993	0.763331316953402
NEURL3	-0.016536825252602	0.969008573031993	0.763331316953402
ARID5A	0.0262810458167323	0.969008573031993	0.632233416663964
KANSL3	0.0374766610357117	0.969008573031993	0.494870324035233
LMAN2L	-0.0436461858221694	0.969008573031993	0.426583441578012
CNNM4	0.0094332057260725	0.98193617642041	0.863629648618774
CNNM3	-0.0329970735204659	0.969008573031993	0.547875688001525
ANKRD39	0.0150934242375812	0.969750441100095	0.783451517309006
SEMA4C	-0.0226563911578962	0.969008573031993	0.679928047059631
FAHD2B	-0.0194818807903896	0.969008573031993	0.722781959009593
ANKRD36	-0.0199860363911338	0.969008573031993	0.715913900757686
AC092683.1	0.0962329840344758	0.969008573031993	0.0790531424173984
ANKRD36B	0.00646776709747132	0.988814334536979	0.906257151376157
COX5B	-0.0472082728910747	0.969008573031993	0.389784753085403
ACTR1B	-0.0612267196824363	0.969008573031993	0.264502914740473
ZAP70
TMEM131	0.00679581197849136	0.988641128122664	0.901526041358642
INPP4A	0.0420783328094178	0.969008573031993	0.443398998931261
COA5	-0.0130236787221145	0.973519992635897	0.812552716751769
UNC50	-0.0758835829327592	0.969008573031993	0.166474962977261
MGAT4A	-0.0509568852459863	0.969008573031993	0.35320892588917
LIPT1	0.00358282273745477	0.992822423543315	0.947988322150877
MITD1	-0.0606348043598085	0.969008573031993	0.26915781529769
MRPL30	-0.0596290515186443	0.969008573031993	0.277194895407991
TXNDC9	-0.0954681320734056	0.969008573031993	0.0814762499572273
EIF5B	-0.0132095357050039	0.972897528280448	0.809928309841154
REV1	0.0594959517863056	0.969008573031993	0.278270579330108
AFF3	0.083081513338492	0.969008573031993	0.129696823029998
PDCL3	0.0916288850841282	0.969008573031993	0.0945598958022905
RPL31	0.0276079814245968	0.969008573031993	0.615134035626685
TBC1D8	0.0486501338337258	0.969008573031993	0.375453033044672
CNOT11	0.0814112759119291	0.969008573031993	0.137614572049309
RNF149	0.121144397636074	0.748791242711507	0.0268388140273686
MAP4K4	0.076509514599009	0.969008573031993	0.16299595768562
IL1R2	0.0674683487040181	0.969008573031993	0.21876893790761
IL1R1	0.308103480763476	1.15000854534792e-05	8.91548604812717e-09
IL1RL2	0.00214089342601095	0.995218136567766	0.968906640100982
IL18R1	-0.0259551528758341	0.969008573031993	0.636463584338675
IL18RAP	-0.0254708115585803	0.969008573031993	0.642772274759354
AC007278.2
AC007278.1	-0.016536825252602	0.969008573031993	0.763331316953402
MFSD9	-0.0407252487254232	0.969008573031993	0.458209375538702
TMEM182	0.160119123246226	0.264576351809747	0.00334335571323271
MRPS9	0.00945771057193751	0.98193617642041	0.863278863937194
TGFBRAP1	0.0313969376960369	0.969008573031993	0.567464388367811
AC012360.3	0.0379657899694286	0.969008573031993	0.489252479646072
C2orf49	0.0231152452083428	0.969008573031993	0.673814210573541
NCK2	-0.01771241557256	0.969008573031993	0.74706034621286
UXS1	-0.0225760665851947	0.969008573031993	0.68100047510987
GCC2	0.0425715177993492	0.969008573031993	0.43806924618884
LIMS1	0.0695977129034241	0.969008573031993	0.20454271234683
RANBP2	-0.058935790350505	0.969008573031993	0.282828657405986
CCDC138	0.0560512084054131	0.969008573031993	0.307095280011764
SEPTIN10	-0.0352640859883031	0.969008573031993	0.520705445435972
SOWAHC	0.0589926985139677	0.969008573031993	0.282363305782297
RGPD5	-0.00305042045030422	0.994235693805689	0.955708584406786
NPHP1	-0.016536825252602	0.969008573031993	0.763331316953402
MTLN	-0.0532934447936188	0.969008573031993	0.33154227788599
BUB1	0.119731516316492	0.765950239999256	0.0286808253290674
MIR4435-2HG	0.0854771059044847	0.969008573031993	0.118961030693775
BCL2L11	0.0183422831687891	0.969008573031993	0.738387983186834
AC108463.3	-0.0228944555546246	0.969008573031993	0.676753396978671
AC068491.3	-0.016536825252602	0.969008573031993	0.763331316953402
ANAPC1	-0.0288369142873548	0.969008573031993	0.599480794081182
MERTK	-0.0491289304211777	0.969008573031993	0.37076651357541
TMEM87B	0.035297983871264	0.969008573031993	0.520304484599838
ZC3H8	-0.00302683370610636	0.994235693805689	0.956050712253135
ZC3H6	-0.0349790051032032	0.969008573031993	0.524083781168624
RGPD8	0.0136534496050488	0.972174005298132	0.803668646479722
TTL	-0.0714498428835394	0.969008573031993	0.192723839574487
POLR1B	0.0460647000052692	0.969008573031993	0.401383718637275
CHCHD5	0.0643676660607703	0.969008573031993	0.240728116048662
AC079922.2	-0.0223002628177357	0.969008573031993	0.684687658731806
SLC20A1	-0.0144340032319941	0.971625717509657	0.792692571413864
CKAP2L	-0.016536825252602	0.969008573031993	0.763331316953402
IL1A	0.0827884821908656	0.969008573031993	0.13105986906405
AC079753.2	0.167436910904722	0.204356635759916	0.00213878175266212
IL1B	0.131741884073154	0.585579508179327	0.0159895577581875
IL1RN	0.174070895105178	0.159768132919061	0.00140436751812406
PSD4	-0.0239292964137231	0.969008573031993	0.66302049209303
PAX8-AS1	-0.0137505359283515	0.972174005298132	0.802301278833112
PAX8	-0.0224253230848569	0.969008573031993	0.683014811361743
AC016745.2	0.00980157045501761	0.980650829805536	0.858359400989136
CBWD2	0.145674864556429	0.418074450918238	0.00766311471055796
RABL2A	-0.0266058131256597	0.969008573031993	0.62802974541435
SLC35F5	0.060714441019773	0.969008573031993	0.268528303748898
AC104653.1	-0.0234021220677959	0.969008573031993	0.670002658893944
AC110769.2	0.0290157051368728	0.969008573031993	0.597218530865511
ACTR3	0.0922799826879651	0.969008573031993	0.0922299872784855
DDX18	0.0776861717486825	0.969008573031993	0.156604133181266
AC009404.1	-0.0350339629363671	0.969008573031993	0.523431637149673
CCDC93	-0.0488160290052102	0.969008573031993	0.373825122833987
INSIG2	-0.00429048114347723	0.992103854090557	0.93773434722063
MARCO	-0.0218386584017889	0.969008573031993	0.69087551684508
AC013457.1
STEAP3	-0.00554004753389914	0.990385472536441	0.919654245055592
C2orf76	0.0779213205092804	0.969008573031993	0.155349759006947
DBI	0.0271818562056751	0.969008573031993	0.62060318585856
TMEM37	-0.0155277516966726	0.969375036951585	0.777381379249085
TMEM177	0.00344058101497314	0.993174007982758	0.950050495901943
PTPN4	0.0107565719269153	0.978326260614185	0.844725847666788
TMEM185B	-0.00496330563344697	0.992103854090557	0.927994613410301
RALB	-0.00104276658873791	0.996356624592174	0.98485242156345
TFCP2L1	-0.016536825252602	0.969008573031993	0.763331316953402
CLASP1	-0.0195471974778486	0.969008573031993	0.721890888274884
NIFK-AS1	0.0648674003960159	0.969008573031993	0.237088208787865
NIFK	-0.042145893522074	0.969008573031993	0.442666710843921
TSN	-0.00198360545624823	0.995360392808227	0.971189991108953
GYPC	-0.0451692140329432	0.969008573031993	0.410608777349809
BIN1	0.01912933022084	0.969008573031993	0.727598000838872
ERCC3	0.0252901326640767	0.969008573031993	0.64513228710796
MAP3K2	-0.0812034103137109	0.969008573031993	0.138625372819139
MAP3K2-DT	0.0858238766076	0.969008573031993	0.11746617280674
IWS1	-0.00930205846841599	0.98193617642041	0.865507463127704
MYO7B	-0.0448193162949113	0.969008573031993	0.414247125533321
AC010976.2	-0.016536825252602	0.969008573031993	0.763331316953402
LIMS2	0.0214942726770747	0.969008573031993	0.695505502186987
WDR33	0.0164814051377612	0.969049155471756	0.764101007593931
SFT2D3	-0.0446407105134211	0.969008573031993	0.416111620661084
POLR2D	-0.0344537615974729	0.969008573031993	0.530337304819448
AMMECR1L	-0.018548592509957	0.969008573031993	0.735554530981169
AC012306.2	-0.016536825252602	0.969008573031993	0.763331316953402
AC012306.3	0.00464584645951023	0.992103854090557	0.932588869259814
SAP130	-0.0516936221828108	0.969008573031993	0.346283027702517
UGGT1	0.0409887089353779	0.969008573031993	0.455304163679703
HS6ST1	-0.0128846987879325	0.9737732642137	0.814516565148105
SMPD4	-0.0355943278073898	0.969008573031993	0.516805941695152
MZT2B	0.00802945776241068	0.986143587492409	0.883766731479554
CCDC115	-0.0488220103631328	0.969008573031993	0.373766509780163
IMP4	-0.0723079736485814	0.969008573031993	0.187420501828397
PTPN18	-0.0239579059213761	0.969008573031993	0.662642398699409
FAM168B	-0.00673825250833747	0.988659566769417	0.90235592523268
PLEKHB2	0.0103008526695873	0.980000737213005	0.851226159551421
MZT2A	-0.00214492331009019	0.995218136567766	0.968848141488205
MGAT5	0.0664814247530982	0.969008573031993	0.225597215438716
TMEM163	-0.016536825252602	0.969008573031993	0.763331316953402
CCNT2	0.0319520830868836	0.969008573031993	0.560630651598665
RAB3GAP1	0.05915806226999	0.969008573031993	0.28101402082798
ZRANB3	-0.0230560258922731	0.969008573031993	0.674602063341657
R3HDM1	0.0741744842593052	0.969008573031993	0.176257079744136
UBXN4	0.0190657720280994	0.969008573031993	0.728467389074576
MCM6	0.0467288349065674	0.969008573031993	0.394622659173761
DARS	-0.00439347137958623	0.992103854090557	0.936242834056129
DARS-AS1
CXCR4	0.0471502772935453	0.969008573031993	0.390368057961383
HNMT	-0.00968793615600158	0.980980196208612	0.859984524596194
SPOPL	-0.0158490612273247	0.969375036951585	0.772899440718397
AC092620.1	-0.0281004582335997	0.969008573031993	0.608839722541173
KYNU	-0.0532078932173211	0.969008573031993	0.332320178170381
ARHGAP15	0.0138295624336305	0.972174005298132	0.801188710914844
GTDC1	-0.0471343119325838	0.969008573031993	0.390528726126095
ZEB2	0.0236566469927715	0.969008573031993	0.666628009906979
ZEB2-AS1	-0.0124694444187654	0.974840336525492	0.820391164668598
AC009951.6	-0.0447101295004357	0.969008573031993	0.415386359318834
LINC01412	-0.0220625823565021	0.969008573031993	0.687871192491684
ACVR2A	-0.00857550202293997	0.984880004105007	0.875923979152853
ORC4	-0.014455531695237	0.971625717509657	0.792390407996391
MBD5	0.0490657359420305	0.969008573031993	0.371382989612654
EPC2	-0.0336126267915422	0.969008573031993	0.540429782490272
KIF5C	-0.0317547637370507	0.969008573031993	0.563055066648779
MMADHC	-0.0182217205780274	0.969008573031993	0.740045431528953
RND3	-0.016536825252602	0.969008573031993	0.763331316953402
RBM43	0.104813260119173	0.969008573031993	0.0556681026430426
NMI	0.026264122652556	0.969008573031993	0.632452790240474
TNFAIP6	0.063185434105879	0.969008573031993	0.24949460371755
RIF1	0.0164322728562667	0.969049155471756	0.76478356509604
ARL5A	0.0103524606089707	0.980000737213005	0.850489517494193
AC097448.1	-0.016536825252602	0.969008573031993	0.763331316953402
CACNB4	-0.0104919269483135	0.979183424856407	0.848499452622004
STAM2	-0.0288564618360766	0.969008573031993	0.599233268441989
FMNL2	0.0908661231888242	0.969008573031993	0.0973488566542053
AC012066.2	-0.0231416988744402	0.969008573031993	0.673462386441843
PRPF40A	0.087492723127643	0.969008573031993	0.110476435985544
ARL6IP6	0.0605579297342846	0.969008573031993	0.269766449336091
AC073225.1	-0.0263769995059043	0.969008573031993	0.630990186610926
NR4A2	0.00628656440649194	0.988814334536979	0.908871913805736
GPD2	0.0405598544123314	0.969008573031993	0.460038477134048
ERMN	0.0749642054394019	0.969008573031993	0.171685322320731
CYTIP	0.00343789354379905	0.993174007982758	0.950089461225011
ACVR1	0.0372503159802619	0.969008573031993	0.497481556085012
PKP4	0.0639735575284954	0.969008573031993	0.243626183228029
DAPL1	-0.0249972830803472	0.969008573031993	0.648965023583311
WDSUB1	0.10894898062003	0.944579636213609	0.0466375850849854
BAZ2B	-0.0138534199046736	0.972174005298132	0.800852914297991
AC009506.1	-0.037851124198794	0.969008573031993	0.490566386895005
AC009961.1	0.0463841964530051	0.969008573031993	0.398122565184895
MARCH7	0.0412499824105842	0.969008573031993	0.452433288667355
CD302	0.051464297991549	0.969008573031993	0.348429563498834
AC009961.4	-0.0194991218753838	0.969008573031993	0.722546714305628
LY75	0.126337892884781	0.654813625790933	0.0209150487499701
RBMS1	0.121114034172399	0.748791242711507	0.0268773040836831
TANK	-0.0809574121845778	0.969008573031993	0.139828947599497
PSMD14	0.00731456750618815	0.987075706157644	0.894051642214928
DPP4	0.0444099691675709	0.969008573031993	0.418527653329498
IFIH1	-0.0447124536641879	0.969008573031993	0.415362090269645
GCA	-0.0270980417933873	0.969008573031993	0.621681385645527
GALNT3	0.0382574009091566	0.969008573031993	0.485919548764413
AC009495.3	-0.016536825252602	0.969008573031993	0.763331316953402
TTC21B	-0.0523369106031648	0.969008573031993	0.340306538097704
SCN9A	0.041167182762697	0.969008573031993	0.453341988126678
STK39	0.0207801415908236	0.969008573031993	0.705142339449624
CERS6	0.0277150058972781	0.969008573031993	0.61376374094209
SPC25
ABCB11	-0.016536825252602	0.969008573031993	0.763331316953402
DHRS9	-0.00681711530704427	0.988641128122664	0.901218920251079
BBS5
FASTKD1	-0.0210602441404465	0.969008573031993	0.7013567791476
PPIG	0.033177067897602	0.969008573031993	0.545693212529447
PHOSPHO2	-0.016536825252602	0.969008573031993	0.763331316953402
SSB	0.0506204550226507	0.969008573031993	0.356400431564733
METTL5	0.0763879395280982	0.969008573031993	0.163667380431869
UBR3	0.0839673884679227	0.969008573031993	0.125642722114973
GORASP2	-0.0432691016802696	0.969008573031993	0.430593586195348
TLK1	0.000820619362190081	0.997669884112596	0.988079135556121
METTL8	-0.0302732564905769	0.969008573031993	0.581416963579081
DCAF17	-0.0131550553277878	0.972897528280448	0.810697384957766
CYBRD1	-0.0242326036566029	0.969008573031993	0.659016454890024
DYNC1I2	0.0381054794677902	0.969008573031993	0.487654388495605
SLC25A12	-0.0608830949979042	0.969008573031993	0.267198453786255
HAT1	0.0286024556146272	0.969008573031993	0.602453269615377
METAP1D
ITGA6	-0.016536825252602	0.969008573031993	0.763331316953402
PDK1	-0.0523855163363985	0.969008573031993	0.339857654602577
MAP3K20	-0.0144233821454962	0.971625717509657	0.792841655424542
CDCA7	-0.016536825252602	0.969008573031993	0.763331316953402
SP3	0.0864509831265133	0.969008573031993	0.114800158830952
OLA1	0.000290611060378444	0.998760131893461	0.995778253065881
CIR1	-0.0327123498912381	0.969008573031993	0.551336778179769
SCRN3	-0.0496887425285028	0.969008573031993	0.365333074617598
GPR155	0.095869767971957	0.969008573031993	0.0801964618727083
WIPF1	0.0604127873816204	0.969008573031993	0.270918135406369
ATF2	0.0233402784698407	0.969008573031993	0.670823625056695
ATP5MC3	0.108219651847666	0.956682652465929	0.0481345097643529
LNPK	0.0458336567310907	0.969008573031993	0.403751931042774
MTX2	0.0275689737935386	0.969008573031993	0.615633805184115
LINC01116	0.0046658905958742	0.992103854090557	0.932298723616998
AC079305.3	-0.0326708486101219	0.969008573031993	0.551842158317534
HNRNPA3	0.0515921827218761	0.969008573031993	0.34723149202999
NFE2L2	0.0611055271045831	0.969008573031993	0.265451463048437
AC079305.1	0.04648867236187	0.969008573031993	0.397059619883522
AC019080.1	0.0260292491007229	0.969008573031993	0.635500754323641
AGPS	-0.0432202833278807	0.969008573031993	0.431114337961482
TTC30B	-0.0298012881755731	0.969008573031993	0.587324572188872
TTC30A	-0.0266593809286222	0.969008573031993	0.627337530795893
RBM45	0.0367523372419715	0.969008573031993	0.503252105901754
CHROMR	-0.0563175275255477	0.969008573031993	0.304799008736
PRKRA	0.0441758445122246	0.969008573031993	0.42098749293962
PLEKHA3	0.0898353270120089	0.969008573031993	0.10122141367303
TTN-AS1	-0.0347538044422896	0.969008573031993	0.526760394498364
TTN	-0.0317717092794819	0.969008573031993	0.562846663404967
AC010680.3	-0.00310043685040827	0.994015045374215	0.954983118977845
AC010680.2	0.106491917902505	0.969008573031993	0.0518415689018479
AC010680.4	-0.034981667281089	0.969008573031993	0.524052181517143
SESTD1	0.153463354412777	0.323579062016519	0.00494186178907312
CWC22	-0.0193059431039732	0.969008573031993	0.725184015501441
UBE2E3	0.111723513269012	0.907426547720765	0.0412946262122714
LINC01934	-0.023308902110823	0.969008573031993	0.67124029206861
ITGA4	0.0381018020512882	0.969008573031993	0.487696423305618
AC009962.1	0.0786443462806753	0.969008573031993	0.151540419638173
[truncated: 21,407 more rows]

## Sheet: spearman_correlation_CXCL10
Correlation values calculated for each gene for its correlation with CXCL10 in human monocytes and macrophages at 4dpi (based on Fig. 1g, matched to Fig. 3d).
Gene name	Spearman correlation value	p-value	FDR-adjusted p value
AL627309.1	0.0755629195373014	0.806972499723085	0.168278638194683
AL627309.5	-0.0160748090965817	0.9338243549952	0.769754983340998
LINC01409	-0.0611815462163626	0.887653978760068	0.264856205496032
LINC01128	-0.0102873597618901	0.961381312607049	0.851418776127582
LINC00115	-0.0102490909913457	0.961551476511935	0.851965125879914
FAM41C	-0.0413454834547738	0.895534496803836	0.451386468904457
NOC2L	-0.0709961658379671	0.84231124871848	0.195571583324661
KLHL17	-0.0216490147093862	0.905861094512964	0.693423710924956
PLEKHN1	-0.0456004741604928	0.895534496803836	0.406150494907233
AL645608.7	-0.0181756052306894	0.923708616192798	0.740679725981335
HES4	0.00432781325365756	0.983863364589912	0.937193675091696
ISG15	0.264956737098458	0.000277938266346083	9.007129862799e-07
AGRN	-0.00443921009538315	0.983448034967934	0.935580513275022
C1orf159	-0.0337880292255323	0.895534496803836	0.538317325875636
TNFRSF18	0.0101190003696319	0.961553918049164	0.853822911195175
TNFRSF4	0.162971858262938	0.107795960647885	0.00281499908973047
SDF4	0.160002976488902	0.123021316674819	0.00336665825150874
B3GALT6	0.0895444692662651	0.697931718674935	0.10233594149336
UBE2J2	-0.0023540293841896	0.991188528744184	0.965812951654774
ACAP3	-0.074852617831674	0.811845051278938	0.172325897387529
PUSL1	0.0781061516604405	0.78694203050624	0.154369139657066
INTS11	-0.0101904538759156	0.961551476511935	0.8528024044392
CPTP	-0.0377385020379385	0.895534496803836	0.491858713099833
DVL1	-0.0732050488768766	0.825983259270476	0.181991980521412
AURKAIP1	0.0158838686175451	0.934915763255177	0.772414362707045
CCNL2	-0.0362123834989638	0.895534496803836	0.509548606068303
MRPL20-AS1	-0.0115632827745035	0.956400449199421	0.833245076990704
MRPL20	0.094542224410271	0.651271322539222	0.0844894926151009
ATAD3B	0.0185292627221013	0.921936892546218	0.735819854931647
ATAD3A	-0.0282682573750545	0.895534496803836	0.606701630047447
SSU72	-0.0450705274702971	0.895534496803836	0.411633033615041
AL645728.1	-0.0395646158889408	0.895534496803836	0.471130308624368
FNDC10	0.0320972552752923	0.895534496803836	0.558850175583586
AL691432.2	-0.0148524758024854	0.940142711375595	0.786824693127807
MIB2	-0.00759154873425513	0.970781055298927	0.890064595223937
MMP23B	-0.0336581960937037	0.895534496803836	0.53988057271577
CDK11B	0.0227723088414926	0.899737697970581	0.678381544984658
FO704657.1	-0.00422548080890876	0.984308522973652	0.938675799759586
SLC35E2B	-0.0740486742499341	0.82035262150363	0.176993669714288
CDK11A	-0.0255944775739093	0.895534496803836	0.641159024438976
SLC35E2A	0.057616716534297	0.895534496803836	0.293760086180639
NADK	-0.105924813370198	0.546475079562733	0.0531090236707539
GNB1	-0.0254592372795016	0.895534496803836	0.642923349788543
TMEM52	0.17826855256767	0.0603173935475797	0.00106785726741767
PRKCZ	-0.0318389103832088	0.895534496803836	0.562020561657481
FAAP20	-0.00806886952969768	0.969447745967049	0.883200276845215
SKI	0.0760193826778438	0.803667364621094	0.165715489689755
MORN1	-0.0382233953281864	0.895534496803836	0.486307580469933
RER1	0.00696697462129953	0.974289393652531	0.89905888022099
PEX10	0.0340196727062455	0.895534496803836	0.535533865124519
PANK4	-0.0391312023205561	0.895534496803836	0.476006178082714
AL139246.5	-0.07922057531156	0.780854930331484	0.148555546866692
TNFRSF14-AS1	-0.0414279560137549	0.895534496803836	0.450483557548308
TNFRSF14	0.0847002651816145	0.744518799018356	0.122363683447748
PRXL2B	0.013155370360873	0.948492353526113	0.810692937252919
MEGF6	-0.0239762685154663	0.895534496803836	0.662399770060113
TPRG1L	-0.00181261573572215	0.992445815294532	0.973672516672014
WRAP73	-0.0941907238363952	0.653391558564625	0.085656649781594
SMIM1	-0.0382302314517842	0.895534496803836	0.486229561273982
LRRC47	0.0283903188583693	0.895534496803836	0.605148427604624
CEP104	0.0143656063621832	0.943075829248181	0.793652763257364
DFFB	-0.0248858954948316	0.895534496803836	0.650425274048468
C1orf174	-0.0532548513822913	0.895534496803836	0.331893053464364
LINC01134	-0.0336053378041651	0.895534496803836	0.540517656528016
NPHP4	0.0477211723806036	0.895534496803836	0.384649141413127
KCNAB2	-0.0403394585005295	0.895534496803836	0.462482152331735
RPL22	-0.0333307285745473	0.895534496803836	0.543833442458071
RNF207	-0.0339556088716442	0.895534496803836	0.536302942482917
ICMT	-0.065836492171622	0.865655175551911	0.230140384066145
LINC00337	-0.0385033489388024	0.895534496803836	0.483118049577282
GPR153	-0.017923103540923	0.924205354645531	0.744155866648796
ACOT7	-0.00946632109531759	0.964535457212372	0.863155611430014
HES2	-0.0239762685154663	0.895534496803836	0.662399770060113
TNFRSF25	-0.0632652974765835	0.877230033904105	0.248895496915526
NOL9	-0.0612784838235571	0.88738033072659	0.26409847767123
ZBTB48	-0.0366091111646726	0.895534496803836	0.504918295063789
KLHL21	0.0288168970904619	0.895534496803836	0.599734314516624
PHF13	-0.0562767619419478	0.895534496803836	0.305149762708838
THAP3	-0.0769393020787408	0.79675421828363	0.160638942051336
DNAJC11	-0.0163313986898388	0.932977136126638	0.766185502983911
CAMTA1	-0.0261451820770904	0.895534496803836	0.633995514643578
VAMP3	0.02562411127066	0.895534496803836	0.640772696421433
PER3	0.00756375136551812	0.970979881757011	0.890464605315692
TNFRSF9	-0.0388535188354161	0.895534496803836	0.479144510682288
PARK7	0.0382814944273475	0.895534496803836	0.485644722815203
RERE	-0.037597393568271	0.895534496803836	0.493480479740225
RERE-AS1	-0.0413614092605145	0.895534496803836	0.451212033477027
ENO1	-0.0157147138151255	0.935748222451837	0.774772541730802
GPR157	-0.0183654900945292	0.922604233629182	0.73806908185282
MIR34AHG	-0.0103358742241643	0.961327095119392	0.850726254309967
LNCTAM34A	-0.0478211820149868	0.895534496803836	0.38365257556408
H6PD	-0.055500007343251	0.895534496803836	0.311884013487702
SPSB1	0.0141676779761172	0.944140340241428	0.796433137620512
SLC25A33	-0.0469465403328419	0.895534496803836	0.392421374685572
TMEM201
PIK3CD	-0.0294107809769994	0.895534496803836	0.592233345021869
PIK3CD-AS1	0.00821051567664424	0.96853766941129	0.881164928001337
PIK3CD-AS2
CLSTN1	-0.0263393891958932	0.895534496803836	0.631477363365853
CTNNBIP1	0.0532388607637426	0.895534496803836	0.332038462154296
LZIC	0.0605570851763654	0.89256405322191	0.269773141110093
AL357140.2	0.00193289974133894	0.992076857432261	0.971926137481315
NMNAT1	-0.0160398933639431	0.934030355806837	0.770241082086018
RBP7	-0.0740037886295149	0.820683883636067	0.177257016951129
UBE4B	0.0356902777234518	0.895534496803836	0.51567579302329
KIF1B	-0.0733180713465602	0.825460031777232	0.181316362756775
PGD	0.0190769822748484	0.91964539419853	0.728314023096944
CENPS	-0.0294607480965522	0.895534496803836	0.591604201311871
DFFA	0.00892687213364416	0.966187754604497	0.870883659128697
PEX14	0.0453760325360353	0.895534496803836	0.408467127491837
CASZ1	-0.0417082450763828	0.895534496803836	0.447422570104731
TARDBP	-0.00870512312126851	0.967086898708015	0.874064001174786
AL109811.2	0.116702868486186	0.444291118851092	0.0329972007023294
SRM	-0.0710163002421482	0.84231124871848	0.195444551479443
EXOSC10	-0.0422037574156084	0.895534496803836	0.442040073959366
MTOR	-0.00789794782550088	0.969636662715726	0.885657314577766
UBIAD1	0.112767607256756	0.484755547042024	0.0394223248970528
FBXO2	0.0395013998683814	0.895534496803836	0.471839770986564
FBXO44	0.0377817297545662	0.895534496803836	0.491362465122211
FBXO6	0.0768815868201785	0.79675421828363	0.160953961992297
MAD2L2	-0.018183960916013	0.92366516683487	0.740564784510909
DRAXIN	-0.0239762685154663	0.895534496803836	0.662399770060113
AGTRAP	0.0115805696183905	0.956288690018886	0.832999435696736
C1orf167	-0.0326373439962625	0.895534496803836	0.55225032456037
MTHFR	-0.0372553660855824	0.895534496803836	0.497423215940192
CLCN6	0.00733875729338899	0.971996565542416	0.893703331059234
AL021155.5	-0.0342863809985271	0.895534496803836	0.53233802628102
KIAA2013	0.0354427683330978	0.895534496803836	0.518593687971769
PLOD1	-0.063240437137535	0.877230033904105	0.249081882962177
MFN2	-0.0151346448160236	0.938133139772203	0.782874850419369
MIIP	-0.014746171608695	0.940205704522928	0.788314177765686
TNFRSF8	-0.0730852324496192	0.82659412252276	0.182710238751713
TNFRSF1B	-0.223307358050416	0.00601421037427963	3.82328281797759e-05
VPS13D	-0.0395344193924862	0.895534496803836	0.471469125525878
DHRS3
PRDM2	-0.0649906673396237	0.870678947684378	0.236196355643856
KAZN	-0.0239762685154663	0.895534496803836	0.662399770060113
TMEM51-AS1	-0.0339607693011375	0.895534496803836	0.536240971765669
TMEM51	0.0505609825149937	0.895534496803836	0.35696648669416
FHAD1	0.164345917957108	0.102426173385921	0.00258864505184977
EFHD2	0.00361594024995544	0.987044503893299	0.947508244603541
CASP9	-0.0655390680762382	0.868857028693781	0.232257238089909
DNAJC16	-0.0690655377858879	0.848648706489615	0.208033739818603
DDI2	-0.0508346779782237	0.895534496803836	0.354366144058699
PLEKHM2	-0.0374006288769294	0.895534496803836	0.495746655702306
SLC25A34	-0.0239762685154663	0.895534496803836	0.662399770060113
FBLIM1	-0.0319472466547019	0.895534496803836	0.560690015452208
UQCRHL	0.0421989329902175	0.895534496803836	0.442092300742004
AL450998.2	-0.00275598798108739	0.990675387432679	0.959979915881697
SPEN	-0.0923645960128344	0.671668412566749	0.0919306037530732
ZBTB17	0.00578658254076407	0.979014687480799	0.916091686929564
AL109627.1	-0.0239762685154663	0.895534496803836	0.662399770060113
FBXO42	-0.0276129089014955	0.895534496803836	0.6150709169526
SZRD1	0.10267388172231	0.570241904588544	0.0608814701300275
NECAP2	0.0815046370016137	0.767907167170401	0.137162424463959
LINC01772	0.0574467683541393	0.895534496803836	0.295188724680297
NBPF1	-0.0566764164964224	0.895534496803836	0.301722566293356
CROCC	0.0247555625145546	0.895534496803836	0.652135589068649
BX284668.5	-0.0702239372603034	0.844050126784207	0.200489291046791
ATP13A2	-0.00148802525285455	0.994342753407604	0.978385783878542
SDHB	0.00545895638636703	0.980629778274589	0.920826408490519
PADI2	-0.0331886827435048	0.895534496803836	0.545552527284526
PADI4	-0.0787427903104218	0.784307262774001	0.151027282740685
PADI6	0.00689259302958015	0.974634434296621	0.900130908509401
RCC2	0.0322704865472602	0.895534496803836	0.556729150983481
ARHGEF10L	0.0854394665370521	0.735911272994612	0.11912417536342
IGSF21	0.179311846948268	0.0589706693757152	0.000996635857345989
ALDH4A1	0.046131862264976	0.895534496803836	0.400696860350047
IFFO2	0.0386152506078689	0.895534496803836	0.481846316634016
UBR4	-0.0578888267204153	0.895534496803836	0.291482270274654
EMC1	0.0326171308380072	0.895534496803836	0.552496640447758
MRTO4	0.0821762434830431	0.76147852955103	0.133943382453206
AKR7A2	-0.013677315107336	0.94663570729747	0.803332468173638
SLC66A1	0.0361157014635284	0.895534496803836	0.510680351281945
CAPZB	0.0162610730967509	0.93313791055412	0.767163331606395
MICOS10	-0.013702543125363	0.946593065472996	0.802977136344914
NBL1
TMCO4	-0.0582115468712263	0.895534496803836	0.288796161503803
OTUD3	-0.0184202241754352	0.922439893535106	0.737317123327299
Z98257.1	-0.0239762685154663	0.895534496803836	0.662399770060113
UBXN10
MUL1	-0.0123474924002831	0.952287402573979	0.822118341702481
CDA	-0.0969335454366386	0.633882358367668	0.076885226700791
PINK1	-0.0443789364850709	0.895534496803836	0.418853214389932
PINK1-AS	-0.0382368055675559	0.895534496803836	0.486154538672355
DDOST	0.0217795215277727	0.905771383318735	0.691669751584583
KIF17	-0.0239762685154663	0.895534496803836	0.662399770060113
HP1BP3	-0.0909606480838714	0.683299578406848	0.096999723216517
EIF4G3	-0.0340628463459592	0.895534496803836	0.535015883825189
ECE1	-0.0912435080859696	0.681465823979953	0.0959609138324676
USP48	-0.0658635220435286	0.865655175551911	0.229948683779204
LINC00339	-0.053308558529589	0.895534496803836	0.331404974152242
CDC42	-0.0685385173734779	0.850277991781046	0.211533138380844
CDC42-AS1	-0.0401691291076252	0.895534496803836	0.464375634627468
CDC42-IT1	-0.0565480733027151	0.895534496803836	0.302820368697922
ZBTB40	0.0568557345581935	0.895534496803836	0.300193164670206
C1QA	0.211059234030403	0.0114997505248864	0.000101633580885111
C1QC	0.107758129950508	0.534149954812713	0.0491023718695589
C1QB	0.190601385727563	0.0360362840729758	0.000460964948603845
EPHB2	-0.0189330361636254	0.920194922210489	0.730284152870032
KDM1A	-0.0721825243552896	0.831465190200816	0.188189026426225
LUZP1	-0.0180208397897239	0.923874527094699	0.742809731025593
LINC01355	-0.0106082322908949	0.960350459943467	0.846840609496169
HNRNPR	-0.024624834910951	0.895534496803836	0.653852913993259
ZNF436	0.0316927710602205	0.895534496803836	0.563817793640999
TCEA3	0.0766870408129122	0.79675421828363	0.162019250682841
E2F2	-0.096783538169637	0.633903334572392	0.0773453251117239
ID3	0.11892596182055	0.428623310291784	0.0297787832149061
RPL11	0.0105120757378481	0.960618294959023	0.848212025844619
ELOA-AS1	-0.0338427424355684	0.895534496803836	0.5376592330014
ELOA	0.0232652756468396	0.897538769643697	0.671819803369498
PITHD1	-0.0603154441114909	0.894705260100328	0.271692418312504
LYPLA2	-0.0704153917124649	0.84328742579595	0.199261774510425
GALE	-0.00799433546273903	0.969636662715726	0.884271584622514
HMGCL	0.0661212718567003	0.864811474183203	0.228126357297463
FUCA1	-0.0449198228206595	0.895534496803836	0.413200088091563
CNR2	-0.0286232647541096	0.895534496803836	0.602189183491605
PNRC2	-0.0120421740694514	0.953517893000109	0.826446239533392
SRSF10	-0.00880829364022981	0.966526858308791	0.872584066176096
IFNLR1	0.215066253349498	0.00907018874962717	7.42604444605197e-05
STPG1	0.110701286575502	0.504284372711267	0.0431998009028568
NIPAL3	-0.035604606278473	0.895534496803836	0.51668481538495
RCAN3	-0.0347547375668517	0.895534496803836	0.526749289566858
SRRM1	-0.0510195100780669	0.895534496803836	0.352616835077907
CLIC4	0.0909552706975952	0.683299578406848	0.0970195581443482
RUNX3	-0.0690441995077125	0.848728400206573	0.208174608602708
SYF2	0.0232644485451073	0.897538769643697	0.671830792036697
AL031432.4	-0.0477080227900184	0.895534496803836	0.384780290246033
RSRP1	-0.0542594634454912	0.895534496803836	0.322839916534403
TMEM50A	0.0392706283024049	0.895534496803836	0.474434648956729
MACO1	-0.0351106563659802	0.895534496803836	0.522522266156336
LDLRAP1	0.00196704723167572	0.99192486075634	0.971430381019286
MAN1C1	-0.0148453609589868	0.940142711375595	0.786924358812486
SELENON	0.0152565872738801	0.93738452321807	0.781169598391402
AL020996.1	-0.033874501268479	0.895534496803836	0.537277420956946
MTFR1L	-0.0207808733641554	0.909277551189795	0.705132440076868
PAQR7	-0.0570481917694306	0.895534496803836	0.298557433180264
STMN1	-0.0122560724078989	0.952941057711168	0.823413664524359
PAFAH2	-0.00635518268555818	0.97568335980667	0.907881631989734
PDIK1L	-0.0408437656280696	0.895534496803836	0.456901194329413
ZNF593	0.079027049927587	0.782490755483791	0.149552984778347
CEP85	-0.00239006991044575	0.991188528744184	0.965289869391486
SH3BGRL3	-0.0284287503884906	0.895534496803836	0.604659763289529
UBXN11	-0.104866055471812	0.553255363686069	0.0555442821903605
CD52	-0.0577724783143649	0.895534496803836	0.292454764454991
ZNF683
DHDDS	-0.0292858573606946	0.895534496803836	0.59380761316838
HMGN2	0.00676895073810436	0.975307400978622	0.901913309448289
RPS6KA1	-0.103590314625724	0.562002610571241	0.0586009389269183
ARID1A	-0.127736837979938	0.344582342387352	0.0195278465218354
PIGV	-0.0725488689341559	0.828045229931961	0.185951206547445
ZDHHC18	-0.0570088841922121	0.895534496803836	0.298891033617577
GPN2	-0.0267087596080629	0.895534496803836	0.626699738003643
GPATCH3	0.0359079152557289	0.895534496803836	0.513117083844165
NUDC	0.0139284956728744	0.945533819384652	0.799796453600633
TRNP1	-0.0596622672024234	0.895534496803836	0.276926893561601
SLC9A1	-0.0870016106426254	0.721949735778295	0.112498563370368
WDTC1	-0.058360228768328	0.895534496803836	0.287564237365208
TMEM222	0.118743041430376	0.428623310291784	0.0300330532231257
SYTL1	-0.113685130600117	0.476839547174535	0.037836709179419
MAP3K6	-0.0373832405920518	0.895534496803836	0.495947185433501
WASF2	-0.0978154253450219	0.623220675363355	0.0742250645381356
AHDC1	-0.0827543997387638	0.759505070284611	0.131219120173927
FGR	-0.193766317429512	0.0310584099430525	0.000368395745506398
IFI6	0.0843309964700057	0.749452252686327	0.124007447016927
FAM76A	0.0192912409781275	0.918693880248896	0.725384864201315
STX12	0.0444291783055346	0.895534496803836	0.418326206321821
AL020997.2	0.0943456178996705	0.651970993506819	0.0851407354089395
PPP1R8	0.00452596282357979	0.983448034967934	0.934324410198255
THEMIS2	-0.0816215974450225	0.767409577280152	0.136597595893886
RPA2	0.0190073405088774	0.919712015714459	0.729266958425264
XKR8	0.0806340985639964	0.776261552296706	0.141422951228565
EYA3	-0.0455631362935919	0.895534496803836	0.406535344977959
PTAFR	0.00111139440868902	0.995411583220286	0.983855642015286
DNAJC8	0.0611941831243374	0.887653978760068	0.264757342698492
ATP5IF1	-0.0253516361924351	0.895534496803836	0.644328532176702
AL353622.1	-0.0239762685154663	0.895534496803836	0.662399770060113
SESN2	-0.0327891233598824	0.895534496803836	0.550402469915553
MED18	-0.00672956577527158	0.975307400978622	0.902481178504785
PHACTR4	-0.013633017925683	0.947139892187927	0.803956483414653
RCC1	0.00579052763617899	0.979014687480799	0.916034691706849
SNHG3	0.000656629254622119	0.99750241607206	0.990461238196768
TRNAU1AP	-0.0269353432935013	0.895534496803836	0.623776668605464
SNHG12	-0.0218028231605441	0.905637335747129	0.691356759834249
TAF12	0.050098157110423	0.895534496803836	0.361390871145277
RAB42
LINC01715
AL360012.1	0.0423613906156354	0.895534496803836	0.440335551725194
GMEB1	-0.0124082303004394	0.951959666565956	0.821258017640589
YTHDF2	-0.0549603890149413	0.895534496803836	0.316619331547748
EPB41	-0.0649960903174135	0.870678947684378	0.236157173976223
SRSF4	-0.0247972203499225	0.895534496803836	0.651588728977029
MECR	0.0621722300243878	0.883931971042369	0.257182470526553
LAPTM5	-0.113037095460933	0.48145166267234	0.0389508877585207
SDC3	0.130116934538419	0.330594009831481	0.0173511237038463
PUM1	-0.0651668264662429	0.870678947684378	0.23492592419744
SNRNP40	0.0502882767829717	0.895534496803836	0.359569293937233
ZCCHC17	-0.0139059648967781	0.945735874632068	0.800113466823563
FABP3	0.118239785247057	0.431669780580328	0.0307422145774778
SERINC2	-0.0180682046324834	0.923874527094699	0.742157649368204
LINC01226	-0.0239762685154663	0.895534496803836	0.662399770060113
PEF1	0.0350430208843918	0.895534496803836	0.523324192970165
SPOCD1
AL136115.2	-0.0822081050495029	0.76147852955103	0.133792126245018
PTP4A2	-0.11900980402412	0.428467150074395	0.0296628548737449
KHDRBS1	-0.0847350060311016	0.744280305230506	0.122209914449043
TMEM39B	-0.063146512821133	0.877230033904105	0.249786940758858
KPNA6	-0.0600254040317182	0.895534496803836	0.274008377594336
TXLNA	0.0359067130743241	0.895534496803836	0.51313119948258
CCDC28B	0.00889893080099155	0.966187754604497	0.871284282623422
TMEM234	-0.0605579193325734	0.89256405322191	0.269766531752366
EIF3I	0.0476254649626584	0.895534496803836	0.385604311217546
LCK
HDAC1	0.0521662216036702	0.895534496803836	0.341885878954828
MARCKSL1	-0.0257844317362544	0.895534496803836	0.638684315311668
FAM229A	0.0194757247063823	0.917627932111624	0.722865961561902
BSDC1	0.0254528250224946	0.895534496803836	0.64300705307215
ZBTB8A	0.0395013998683814	0.895534496803836	0.471839770986564
ZBTB8OS	0.0611531877693255	0.887653978760068	0.265078155375128
RBBP4	-0.015375286031186	0.936944135971711	0.779510711883483
SYNC	-0.0472130429799991	0.895534496803836	0.389736800247154
KIAA1522	-0.0221918517842764	0.903481786045141	0.686139047685728
YARS	0.0203068060245302	0.912657510521161	0.711555930918706
S100PBP	0.0138582370489517	0.945735874632068	0.800785116887468
TMEM54	0.126038665881666	0.360540765800635	0.0212226220005717
RNF19B	0.102625584061465	0.570241904588544	0.0610036607184383
AK2	-0.00797713323651512	0.969636662715726	0.884518869053408
AZIN2	0.0782672723636385	0.78694203050624	0.153518141595463
TRIM62	-0.0393625889515237	0.895534496803836	0.473399676396477
ZNF362	-0.0242992087620735	0.895534496803836	0.658138479955194
PHC2	-0.0300958006685008	0.895534496803836	0.583634924454207
SMIM12	-0.0272680956147591	0.895534496803836	0.619494637042592
TMEM35B	0.070436622335917	0.84328742579595	0.199125991128282
ZMYM6	-0.0605449736218763	0.89256405322191	0.269869118324476
ZMYM1	-0.0508746467044763	0.895534496803836	0.353987405850669
SFPQ	-0.0675817766117785	0.858333678173245	0.217993730498143
ZMYM4	0.00490541340450918	0.98300219000424	0.928832253719029
KIAA0319L	-0.0367890276738587	0.895534496803836	0.502825741470129
NCDN	-0.0588607949772497	0.895534496803836	0.283442702261297
AC004865.2	0.0519001677987096	0.895534496803836	0.344356898040685
TFAP2E	0.0540620387410086	0.895534496803836	0.324606248321497
PSMB2	0.0757944666494263	0.805503253744607	0.166974768280532
C1orf216	0.0512204934169805	0.895534496803836	0.350720850276602
CLSPN	-0.0510244504483092	0.895534496803836	0.352570152626301
AGO4	-0.0395946540989069	0.895534496803836	0.470793400474608
AGO1	-0.00898137840991039	0.966187754604497	0.870102241840238
AGO3	0.0163592479461705	0.932846940429111	0.765798380746685
ADPRHL2	0.0878564019581429	0.716229699059237	0.108997511377105
COL8A2	0.194045329186162	0.030802589174443	0.000361125882313214
TRAPPC3	0.167912816206046	0.0888699791817382	0.00207623858867407
MAP7D1	-0.00621700696420385	0.976494645758185	0.909875893276039
THRAP3	-0.0606689166261896	0.892304308348743	0.268888041441318
SH3D21	-0.0334400488981609	0.895534496803836	0.542512241548146
EVA1B	-0.0569679125324482	0.895534496803836	0.299239020532975
STK40	-0.045416035002923	0.895534496803836	0.408053658961231
LSM10	-9.92007655139862e-05	0.999378355386821	0.998558890890847
OSCP1	0.0451438785012051	0.895534496803836	0.41087158796765
MRPS15	0.040654431848508	0.895534496803836	0.458992044343144
CSF3R	-0.0790189751103898	0.782490755483791	0.149594713002793
LINC01137	0.0495525572294827	0.895534496803836	0.366650288486242
ZC3H12A	0.0590283719850603	0.895534496803836	0.282071858959011
MEAF6	0.163490725039374	0.10628973450812	0.00272749066766321
SNIP1	-0.0821688957200974	0.76147852955103	0.133978283117336
DNALI1	-0.0239762685154663	0.895534496803836	0.662399770060113
GNL2	-0.0258255415053397	0.895534496803836	0.638149265831935
C1orf109	0.00502364266398353	0.982762718207146	0.9271216839065
CDCA8	-0.033949121981675	0.895534496803836	0.536380847527106
YRDC	0.0348686113587096	0.895534496803836	0.52539499387825
C1orf122	0.150813559197307	0.172491374264075	0.00575015822416872
MTF1	-0.0474820439979332	0.895534496803836	0.387038364696022
INPP5B	0.000554286366477857	0.998007226072473	0.991947904207863
SF3A3	0.0414859118607823	0.895534496803836	0.449849665401449
FHL3	-0.0407857833845331	0.895534496803836	0.457540937092042
UTP11	0.110632149521324	0.504905334899329	0.0433312819391858
RRAGC	0.0842583852125807	0.749452252686327	0.124332677728234
AL139260.1	0.0427540832633971	0.895534496803836	0.436105637529533
MYCBP	0.0204662432846564	0.911945794813398	0.70939329445365
AKIRIN1	-0.0693355749809619	0.847210552396973	0.206256979088274
NDUFS5	0.0538045142126264	0.895534496803836	0.326919679207065
MACF1	-0.103891070120604	0.559550536363757	0.0578680839994768
PABPC4	-0.031337871357094	0.895534496803836	0.568193814824017
PPIE	-0.00475765032697171	0.983316446557015	0.930970585433075
AL033527.4	-0.0239762685154663	0.895534496803836	0.662399770060113
TRIT1	-0.0199485478160403	0.915161323788579	0.716423824864632
MYCL	-0.0204063972681829	0.912200344735161	0.710204784750453
MFSD2A	0.0365623075507008	0.895534496803836	0.505463401326745
CAP1	-0.09434116792372	0.651970993506819	0.0851555222171803
PPT1	-0.0840739203302655	0.751262533076341	0.125161887245605
RLF	-0.0031868693227511	0.989732708722318	0.953729542620032
AL050341.2	-0.0436868683101303	0.895534496803836	0.426152098323334
ZMPSTE24	-0.0336908217792611	0.895534496803836	0.539487532729557
COL9A2	0.0169722455183078	0.928297590600938	0.757292230326971
SMAP2	-0.0847545921117237	0.744187316549924	0.122123289370655
ZFP69B	-0.0375572539417175	0.895534496803836	0.493942326607012
AL031985.3	-0.0239762685154663	0.895534496803836	0.662399770060113
ZFP69	-0.0339220579218713	0.895534496803836	0.536705937587645
AL603839.3	-0.0389329622587951	0.895534496803836	0.478245507714886
EXO5	-0.0195823942555866	0.91714309331765	0.721410878413798
ZNF684	0.0431961430916917	0.895534496803836	0.431371979312803
NFYC-AS1	-0.038444477042635	0.895534496803836	0.483787840799898
NFYC	0.0051503684119919	0.982409836232696	0.925288557282815
CITED4	-0.042630056424741	0.895534496803836	0.437439075079257
CTPS1	-0.031822151382363	0.895534496803836	0.562226525103098
SCMH1	-0.0473041076065672	0.895534496803836	0.388822029145212
HIVEP3	0.00454681346777274	0.983448034967934	0.934022535380871
FOXJ3	0.0250200840610428	0.895534496803836	0.648666276384601
PPCS	0.0153607378698594	0.936944135971711	0.779713977611181
CCDC30	0.0566618914688036	0.895534496803836	0.301846675741911
PPIH	0.0523715233496077	0.895534496803836	0.339986843833682
YBX1	0.194785446006797	0.0298492793276828	0.000342483397201105
P3H1	-0.0408950859446925	0.895534496803836	0.456335373063643
C1orf50	-0.0538975444123461	0.895534496803836	0.326082730202152
SVBP	-0.0490068446673713	0.895534496803836	0.371958056435795
ERMAP	-0.0543291799053487	0.895534496803836	0.322217666421488
ZNF691	-0.0212585775507739	0.906850800627829	0.698680770341838
SLC2A1	-0.000257564870468056	0.998810333074045	0.996258315894098
EBNA1BP2	-0.0078470355903899	0.969636662715726	0.886389402031017
TIE1	0.175355321316931	0.0636226642192137	0.0012922814191359
CDC20	-0.0239762685154663	0.895534496803836	0.662399770060113
ELOVL1	-0.0100813181730115	0.961553918049164	0.854361190622671
MED8	0.0600530707102095	0.895534496803836	0.27378688256846
SZT2	-0.0707711370933542	0.842729072554514	0.196995434795439
HYI	0.0676200355466954	0.858295125300337	0.217732698901209
PTPRF	0.175355321316931	0.0636226642192137	0.0012922814191359
KDM4A	-0.0538135908670102	0.895534496803836	0.326837959720835
KDM4A-AS1	-0.0239762685154663	0.895534496803836	0.662399770060113
ST3GAL3	0.123444502988347	0.384679472544609	0.0240575559546969
IPO13	-0.0107908381512572	0.959699601349867	0.844237498746531
DPH2	-0.0614687274469304	0.886774976238157	0.262615738369622
ATP6V0B	0.00880060373893893	0.966526858308791	0.872694359130712
B4GALT2	-0.0239762685154663	0.895534496803836	0.662399770060113
CCDC24	-0.0418177419251833	0.895534496803836	0.446229979496706
DMAP1	-0.00432610396709326	0.983863364589912	0.937218429657213
ERI3	0.0465278246289336	0.895534496803836	0.396661721337734
RNF220	-0.0429678933185473	0.895534496803836	0.433812407664625
TMEM53	0.064575275861451	0.872127063482044	0.239211221846614
ARMH1	0.0496612064395741	0.895534496803836	0.365599172149349
KIF2C	0.129007855650538	0.33740231080675	0.0183375793716536
RPS8	0.0332697813368144	0.895534496803836	0.544570717082956
PLK3	0.0103337024760739	0.961327095119392	0.850757252576951
BTBD19	0.0764731171106244	0.800249953854802	0.163196752902663
PTCH2	-0.00951181546380305	0.964535457212372	0.862504452350367
EIF2B3	0.104129840279102	0.558088739722962	0.057291683736258
HECTD3	-0.0707473816946024	0.842729072554514	0.197146184945762
UROD	0.0560671762780797	0.895534496803836	0.306957280393237
MUTYH	-0.0182570085568689	0.923201443676691	0.739560181123746
TOE1	-0.0415614953421902	0.895534496803836	0.449023727712257
TESK2	-0.0125349821897459	0.951267032776657	0.81946332652717
MMACHC
PRDX1	0.188925408381858	0.0381194996557441	0.000518324046501739
AKR1A1	0.285969042150377	5.87899250843914e-05	1.04827372427398e-07
NASP	-0.0370658778381125	0.895534496803836	0.499614716856538
CCDC17	0.0106846891970939	0.960350459943467	0.845750485232492
GPBP1L1	-0.047647132097473	0.895534496803836	0.385387944778449
TMEM69	-0.0660129288355891	0.864811474183203	0.228891105733891
IPP	-0.0450167690530631	0.895534496803836	0.412191620287805
MAST2	-0.0537435861803691	0.895534496803836	0.327468572096592
PIK3R3	0.103000124976688	0.570241904588544	0.0600613682312733
POMGNT1	-0.01815970357185	0.923813395437716	0.740898486379035
LRRC41	0.0514820515031332	0.895534496803836	0.348263085889548
UQCRH	0.107616891884748	0.535268500903377	0.049401792856484
NSUN4	0.0957212185749195	0.642305685862163	0.0806678975964573
MKNK1	-0.0585257168223884	0.895534496803836	0.286197219856869
MOB3C	0.106933835632757	0.540965288466074	0.0508714547569074
ATPAF1	-0.0525799478763441	0.895534496803836	0.338065822337044
EFCAB14	-0.0772461253925497	0.794035083256846	0.158972029474663
STIL	-0.0331326795900721	0.895534496803836	0.54623103251263
CMPK1	0.0940608709329067	0.654383628302471	0.0860910936684467
SLC5A9	-0.0458289394483677	0.895534496803836	0.403800370162586
SPATA6	-0.0960176333400643	0.641133299927646	0.079729412450077
ELAVL4	0.110405889992121	0.506742254458579	0.0437639252241923
FAF1	-0.0271683657464999	0.895534496803836	0.620776674219624
CDKN2C	-0.0239762685154663	0.895534496803836	0.662399770060113
RNF11	-0.10418087947053	0.558088739722962	0.0571690918120017
EPS15	-0.0510788247302337	0.895534496803836	0.352056617450391
OSBPL9	-0.090656750434816	0.687392536088416	0.0981257481757589
NRDC	-0.0510056395059525	0.895534496803836	0.35274792143122
TXNDC12	0.056992975405767	0.895534496803836	0.299026120666393
KTI12	-0.068658271217464	0.849286726549838	0.210734281437558
BTF3L4	0.0246166307332997	0.895534496803836	0.653960750527332
CC2D1B	-0.0345438446719512	0.895534496803836	0.529262106110151
PRPF38A	-0.0760006940163371	0.803667364621094	0.165819853593206
TUT4	-0.0191351959949927	0.91964539419853	0.727517782724335
GPX7	-0.007442254454774	0.971494976800164	0.892213296361112
SHISAL2A
COA7	-0.0579900319127195	0.895534496803836	0.290638111909762
ZYG11B	-0.0355675425006222	0.895534496803836	0.517121661072133
ECHDC2	0.00869373628629178	0.967086898708015	0.874227367209571
SCP2	0.00554567364174216	0.980013823155994	0.919572926715533
SLC1A7
CPT2	-0.0171681064405549	0.928297590600938	0.754580503369564
CZIB	0.00648837843962707	0.975618230484835	0.905959792368505
MAGOH	0.0533343887464819	0.895534496803836	0.331170399160995
LRP8	-0.053060446973381	0.895534496803836	0.333663624305117
LINC02812	0.0207641235734086	0.909478837246063	0.705359042391629
NDC1	-0.0115432797994308	0.956533302702351	0.833529333985686
YIPF1	-0.0268453890681985	0.895534496803836	0.624936431273197
HSPB11	-0.0313326461332159	0.895534496803836	0.568258364037331
LRRC42	0.0190863584016181	0.91964539419853	0.728185757798959
TMEM59	0.0217026235080822	0.905861094512964	0.692703031587012
TCEANC2	0.012512928976765	0.951267032776657	0.819775512547121
CYB5RL	0.137311558925526	0.27458896134046	0.0120062155357795
MRPL37	0.00646768784367153	0.975618230484835	0.906258294792826
SSBP3	-0.0749150725822493	0.811340274760266	0.171967153360304
TTC4	0.134785851063491	0.293797916181915	0.0136888555411529
PARS2
DHCR24	-0.03528713807477	0.895534496803836	0.52043275677868
USP24	0.00694744107404369	0.974430214213366	0.899340390744253
PLPP3	-0.0269402280937523	0.895534496803836	0.623713716340282
OMA1	-0.0379407476019263	0.895534496803836	0.489539268576856
MYSM1	-0.0607541606274183	0.892135502380946	0.268214704878929
JUN	0.047697892405632	0.895534496803836	0.384881345266275
LINC01135	0.0953373898611192	0.644921600294724	0.0818963936183237
LINC01358	-0.0239762685154663	0.895534496803836	0.662399770060113
FGGY	-0.00706369541166879	0.973533125649078	0.897665161615394
NFIA	-0.0524794740463985	0.895534496803836	0.338991008469631
TM2D1	-0.0154314641248745	0.936944135971711	0.778725937104598
L1TD1	-0.0107809847928895	0.959699601349867	0.844377918886708
USP1	-0.0480308801318168	0.895534496803836	0.381568112086099
DOCK7	0.0842203565592002	0.749452252686327	0.124503274724308
ATG4C	0.0907175609096756	0.687047411005512	0.0978996005465749
ALG6	-0.0479713774823914	0.895534496803836	0.382158882463041
ITGB3BP	-0.0579044416560303	0.895534496803836	0.291351918259815
PGM1	-0.0317716464267401	0.895534496803836	0.562847436325343
JAK1	-0.0107519244180293	0.959832037948516	0.844792086737693
LINC01359	-0.00525737648850427	0.982060054478677	0.923740959841056
AK4	0.329350889461021	8.03256879770321e-07	6.85000827775295e-10
LEPROT	0.0234824523339431	0.897018590920596	0.668936870211528
LEPR	-0.0347465154143209	0.895534496803836	0.526847143878399
AC119800.1	0.0662283575117881	0.863948904453484	0.227372266325759
PDE4B	-0.0503190293022361	0.895534496803836	0.359275187895129
TCTEX1D1	-0.0239762685154663	0.895534496803836	0.662399770060113
MIER1	-0.0704999065766495	0.84328742579595	0.198721647418953
[truncated: 22,872 more rows]

## Sheet: spearman_correlation_with_TLR7_
Correlation values calculated for each gene for its correlation with TLR7 in human monocytes and macrophages at 4dpi (based on Fig. 1g, matched to Fig. 3d).
[truncated: 23,406 more rows]

[truncated: 1 more sheets: spearman_correlation_with_TNF]
